# Supplementary material for: Spatiotemporal regulation of arbuscular mycorrhizal symbiosis at cellular resolution
Source: Plant Cell. 2026 May 11;38(6):koag133. doi: 10.1093/plcell/koag133 (PMC13237562; doi:10.1093/plcell/koag133)
Supplement: koag133_Supplementary_Data [file koag133_supplementary_data.zip]

Archive with 2 entries (2 files):
- Chancellor_et_al_figuresupp_edited.pdf
- SI_tables_revised_edited.xlsx
