# Supplementary material for: Spatiotemporal regulation of arbuscular mycorrhizal symbiosis at cellular resolution
Source: Plant Cell. 2026 May 11;38(6):koag133. doi: 10.1093/plcell/koag133 (PMC13237562; doi:10.1093/plcell/koag133)
Supplement: koag133_Supplementary_Data [file koag133_supplementary_data.zip › SI_tables_revised_edited.xlsx]

## Sheet: Information
	Spatiotemporal regulation of arbuscular mycorrhizal symbiosis at cellular resolution
	Tania Chancellor and Gabriel Ferreras Garrucho, Garo Z. Akmakjian, Héctor Montero, Sarah Bowden, Matthew S. Hope, Emma Wallington, Samik Bhattacharya, Christian Korfhage, Julia Bailey-Serres, Uta Paszkowski
	Supplemental tables
		Table S1. Genes used for Molecular Cartography, indicating their gene IDs and common names used for the generation of figures in this publication, as well as mean transcript counts in colonised (+Ri) and non-colonised (-Ri) sections, whether they were discarded and the associated reason, as well as their cell-type specificity profile in the case of cell-identity markers, both predicted based on p…
		Table S2. Description of Molecular Cartography sections generated and analysed in this study, indicating the sample name in the publicly available dataset, as well as the root type, inoculation regime and experiment corresponding to each section.
		Table S3. Gene count matrix from the transcript spot data of filtered Molecular Cartography samples and probe set.
		Table S4. Single-cell expression matrix for segmented cells from the Molecular Cartography +Ri sections. Columns indicate cells, rows genes, each cell contains number of transcripts detected for each probe in each cell.
		Table S5. DESeq2 normalised gene counts for all total and TRAP mRNA samples of this study.
		Table S6. Overlap of up-regulated genes for each AM-inducible line compared to the constitutive p35S:TRAP line.
		Table S7. Overlap of down-regulated genes for each AM-inducible line compared to the constitutive p35S:TRAP line.
		Table S8. Root cell-type specific or cell-identity markers used to validate TRAP-seq results, indicating their predicted cell-type specific expression and the original reference.
		Table S9. Unique downregulated genes enriched in the TRAP profile of the pAM1:TRAP line, compared to the constitutive p35S:TRAP line
		Table S10. Unique upregulated genes enriched in the TRAP profile of the pARK1:TRAP line, compared to the constitutive p35S:TRAP line
		Table S11. Strigolactone biosynthesis and signalling genes used in TRAP analyses.
		Table S12. Defence-associated genes used in TRAP analyses. Subset of the gene set compiled by Tang et al., 2021.
		Table S13. Cellulose synthase and expansin genes used in TRAP analyses.
		Table S14. Nitrogen, phosphate and carbon transport and signalling genes used in TRAP analyses.
		Table S15. Promoter sequences used to generate AM-inducible TRAP lines.
		Table S16. Statistics of transcript abundance in arbuscules versus vesicles in Molecular Cartography +Ri sections.

## Sheet: Table S1
Table S1. Genes used as targets for Molecular Cartography, with associated mean transcript counts and filtering of good performing probes.
Category	Gene_ID	Name	Description	Cell-type validation	Corroborated in present study?	Mean transcript count_-Ri	Mean transcript count_+Ri	Keep?	Reason
AM signalling	Os12g0138200	OsGRAS54	GRAS TF			264.625	13.0833	Y	NA
AM signalling	Os03g0233300	OsNFR5	Lysin motif (LysM) receptor-like kinase			49.625	20.9167	Y	NA
AM signalling	Os07g0568100	OsSYMRK	SYMRK: first component of CSSP			52.25	26.6667	Y	NA
AM signalling	Os01g0546000	OsLYK1	Lysin motif (LysM) receptor-like kinase			19.625	27.6667	Y	NA
AM signalling	Os05g0409500	OsUMAMIT9	Amino acid transporter			36	31.8333	Y	NA
AM signalling	Os09g0511000	OsCERK2	Lysin motif (LysM) receptor-like kinase			64.875	35.5833	Y	NA
AM signalling	Os11g0104300	OsD53	negative regulator			78.625	39.1667	Y	NA
AM signalling	Os01g0620100	OsNENA	Nucleoporin			61.25	40.25	Y	NA
AM signalling	Os02g0788600	OsSMAX2	Negative regulator			172.25	44	Y	NA
AM signalling	Os12g0582900	OsERF4	ERF TF			32.5	53	Y	NA
AM signalling	Os05g0489900	OsCCAMK	Key regulator			121	53.9167	Y	NA
AM signalling	Os07g0120100	OsDUF538				2.125	60.1667	Y	NA
AM signalling	Os03g0437600	OsD14L	Karrikin/KL receptor, alpha/beta fold hydrolase			137.875	60.4167	Y	NA
AM signalling	Os03g0133400	OsCEBiP	CEBiP, LysM receptor for chitin, defense receptor (presumably)			143.75	61.1667	Y	NA
AM signalling	Os11g0100800	OsExo70_H3b				29.75	77.75	Y	NA
AM signalling	Os06g0154200	OsD3	F-box LRR protein, SL/KAR signalling complex			137.875	139.333	Y	NA
AM signalling	Os06g0115600	OsCYCLOPS	DMI3 interacting protein			76.5	236.833	Y	NA
AM signalling	Os04g0105400	OsNOPE1	Rice N-acetylglucosamine transporter			110.125	240.417	Y	NA
AM signalling	Os08g0250900	OsSMAX1	negative regulator			175.25	244.25	Y	NA
AM signalling	Os08g0538300	OsCERK1	Lysin motif (LysM) receptor-like kinase			364.375	246.333	Y	NA
AM signalling	Os03g0203200	OsD14	SL receptor, alpha/beta fold hydrolase			196.75	340.5	Y	NA
Carbon transport and signalling	Os11g0508600	OsSWEET14	SWEET transporter, candidate for PAM-localised sugar exporter			84.125	2.5	Y	NA
Carbon transport and signalling	Os01g0881300	OsSWEET1a	SWEET transporter, candidate for PAM-localised sugar exporter			216.5	8.41667	Y	NA
Carbon transport and signalling	Os11g0507300	OsRAM1	GRAS TF			7.75	36.4167	Y	NA
Carbon transport and signalling	Os05g0536250	OsWri5b	AP2 TF			34.125	161.833	Y	NA
Carbon transport and signalling	Os09g0401100	OsSTR1	Half-size ABCG transporter (fatty acid transporter)			2.125	368.583	Y	NA
Carbon transport and signalling	Os03g0735900	OsRAM2	lipid biosynthesis			12.125	450.083	Y	NA
Carbon transport and signalling	Os06g0145700	OsWri5a	AP2 TF			9.75	451.75	Y	NA
Carbon transport and signalling	Os01g0502300	OsFatM	lipid biosynthesis			3.5	600	Y	NA
Carbon transport and signalling	Os03g0347500	OsSWEET12	SWEET transporter, candidate for PAM-localised sugar exporter			12382.2	10072.9	Y	NA
Cell-type markers	Os01g0296700	Os01g0296700	Cortex	Molecular Cartography by Zhu et al., 2025	Y	35	1.41667	Y	NA
Cell-type markers	Os04g0490900	OsAAP11G	Phloem	Molecular Cartography by Zhu et al., 2025	N- unspecific	32.375	8.91667	Y	NA
Cell-type markers	Os01g0263000	OsPRX5	Endodermis	Molecular Cartography by Zhu et al., 2025	N- unspecific	38.625	9.91667	Y	NA
Cell-type markers	Os01g0750300	OsCesA4	Xylem	Molecular Cartography by Zhu et al., 2025	Y	1726.62	16.9167	Y	NA
Cell-type markers	Os01g0896200	Os01g0896200	Xylem	Molecular Cartography by Zhu et al., 2025	Y	518.375	21.25	Y	NA
Cell-type markers	Os01g0216000	OsGELP7	Exodermis	Molecular Cartography by Zhu et al., 2025	Y	114.625	29.3333	Y	NA
Cell-type markers	Os10g0459300	Os10g0459300	Endodermis	Molecular Cartography by Zhu et al., 2025	N- unspecific	191.5	33.25	Y	NA
Cell-type markers	Os03g0195800	OsSultr1	Atrichoblast	Molecular Cartography by Zhu et al., 2025	N- unspecific	213.375	43.5	Y	NA
Cell-type markers	Os07g0634400	Os07g0634400	Vascular tissue	Molecular Cartography by Zhu et al., 2025; also in Zhang et al., 2021	Y	549.625	49.4167	Y	NA
Cell-type markers	Os08g0138600	Os08g0138600	Phloem	Molecular Cartography by Zhu et al., 2025	Y	122.5	55.3333	Y	NA
Cell-type markers	Os03g0135700	OsRAI1	Cortex	Molecular Cartography by Zhu et al., 2025; also in Zhang et al., 2021	Y	192.25	62.6667	Y	NA
Cell-type markers	Os04g0585100	Os04g0585100	Cortex	Molecular Cartography by Zhu et al., 2025	Y	96.125	72	Y	NA
Cell-type markers	Os05g0420600	OsCc1	Ubiquitous	Molecular Cartography by Zhu et al., 2025; also in Jang et al., 2002	Y	409.375	227.5	Y	NA
Cell-type markers	Os01g0803300	Os01g0803300	Vascular tissue	Molecular Cartography by Zhu et al., 2025	Y	834.375	255.167	Y	NA
Cell-type markers	Os01g0704100	OsNRT2.3	Atrichoblast	Molecular Cartography by Zhu et al., 2025	N- unspecific	113	259.5	Y	NA
Fungal	g24501	RiMST2	Sugar transporter			4.25	169.917	Y	NA
Fungal	g19007	RiNGT1	N-acetylglucosamine transporter			10	230.917	Y	NA
Fungal	Rhiir2_1_1538511	RiHOG1	High Osmolarity Glycerol 1 MAPK cascade gene involved in arbuscule development			10.375	394.417	Y	NA
Fungal	g16489	RiEF1	AM marker			32.75	3959.83	Y	NA
Nitrogen perception, transport and signalling	Os09g0549450	OsNLP4	NIN-like proteins			32.875	16	Y	NA
Nitrogen perception, transport and signalling	Os03g0131100	OsNLP1	NIN-like proteins			27.75	27.6667	Y	NA
Nitrogen perception, transport and signalling	Os02g0620600	OsAMT1;3	Plant ammonium uptake transporter			33.875	50	Y	NA
Nitrogen perception, transport and signalling	Os11g0264300	OsNLP5	NIN-like proteins			79.875	81.5	Y	NA
Nitrogen perception, transport and signalling	Os01g0236700	OsNLP3	NIN-like proteins			197.375	208.167	Y	NA
Nitrogen perception, transport and signalling	Os02g0136000	OsNLP6	NIN-like proteins			372.25	303.25	Y	NA
Nitrogen perception, transport and signalling	Os03g0100800	OsHA1	Plant proton ATPase that powers PAM uptake			28	388.417	Y	NA
Nitrogen perception, transport and signalling	Os01g0748950	OsNPF4.5	Plant nitrate transporter			20.875	498.667	Y	NA
Nitrogen perception, transport and signalling	Os02g0620500	OsAMT1;2	High affinity ammonium uptake transporter			7.875	6526.92	Y	NA
Phosphate perception, transport and signalling	Os03g0150800	OsPT2	Phosphate transporter			23.75	9.33333	Y	NA
Phosphate perception, transport and signalling	Os08g0564000	OsPT6	Phosphate transporter			385.125	9.83333	Y	NA
Phosphate perception, transport and signalling	Os05g0557700	OsPHO2	Ubiquitin E2 conjugase, regulation of phosphate homeostasis			249.5	44.5	Y	NA
Phosphate perception, transport and signalling	Os03g0329900	OsPHR1	MYB-CC TF involved in PSR.			68.125	47.3333	Y	NA
Phosphate perception, transport and signalling	Os02g0202200	OsSPX2	Phosphate sensor domain protein			39.875	63.9167	Y	NA
Phosphate perception, transport and signalling	Os07g0438800	OsPHR2	MYB-CC TF involved in PSR. Most characterised PHR TF.			398.375	78	Y	NA
Phosphate perception, transport and signalling	Os03g0827500	OsSPX4	Phosphate sensor domain protein			97	96	Y	NA
Phosphate perception, transport and signalling	Os02g0809800	OsPHO1;2	Phosphate transporter- xylem loading	Molecular Cartography by Zhu et al., 2025	Y	747.625	109.667	Y	NA
Phosphate perception, transport and signalling	Os10g0392600	OsSPX3	Phosphate sensor domain protein			309.25	114.083	Y	NA
Phosphate perception, transport and signalling	Os04g0186800	OsPT13	AM specific PHT1 phospahte transporter (possibly transceptor)			14.375	133.583	Y	NA
Phosphate perception, transport and signalling	Os04g0186400	OsPT4	Phosphate transporter			69.375	163.417	Y	NA
Phosphate perception, transport and signalling	Os06g0603600	OsSPX1	Phosphate sensor domain protein			450	193.083	Y	NA
Phosphate perception, transport and signalling	Os03g0406100	OsSPX5	Phosphate sensor domain protein			580.75	256.167	Y	NA
Phosphate perception, transport and signalling	Os03g0150600	OsPT1	Phosphate transporter			463.75	1051.08	Y	NA
Phosphate perception, transport and signalling	Os10g0444700	OsPT8	Phosphate transporter			3614	3603.42	Y	NA
Phosphate perception, transport and signalling	Os01g0657100	OsPT11	Plant phosphate uptake			12.625	9933.33	Y	NA
Fungal	g19280	RiMycFOLD17	Carbohydrate-binding protein			15.375	3.25	N	Unspecific binding
Fungal	g19437	RiPT7	Fungal phosphate transporter			43	49.0833	N	Unspecific binding
Cell-type markers	Os04g0554500	Os04g0554500	Cortex	Liu et al., 2021		2.25	3.25	N	Probe failed
Fungal	g4466	Rig4466	Unkown gene, gene family specific to glomeromycota			0.875	0.166667	N	Probe failed
Nitrogen perception, transport and signalling	Os04g0495800	OsNLP2	NIN-like proteins			0.5	0.416667	N	Probe failed
AM signalling	Os07g0575000	OsERF6	ERF TF			14.125	9.75	N	Low counts in both conditions
AM signalling	Os05g0590300	OsDLK2a	Alpha/beta fold hydrolase			5	11.8333	N	Low counts in both conditions
AM signalling	Os07g0575600	OsLecRLK	Transmembrane receptor protein			4.875	15.8333	N	Low counts in both conditions
AM signalling	Os11g0141700	OsGRAS44	GRAS TF			19.625	19	N	Low counts in both conditions
Carbon transport and signalling	Os07g0191600	OsSTR2	Half-size ABCG transporter (fatty acid transporter)			4.875	5.16667	N	Low counts in both conditions
Carbon transport and signalling	Os05g0426000	OsSWEET1b	SWEET transporter, candidate for PAM-localised sugar exporter			15	7.83333	N	Low counts in both conditions
Carbon transport and signalling	Os01g0220700	OsSWEET3b	SWEET transporter, candidate for PAM-localised sugar exporter			18.5	10	N	Low counts in both conditions
Cell-type markers	Os01g0868600	Os01g0868600	Atrichoblast	Molecular Cartography by Zhu et al., 2025		6.5	2.25	N	Low counts in both conditions
Cell-type markers	Os03g0115700	Os03g0115700	Exodermis	Molecular Cartography by Zhu et al., 2025		19.625	3.08333	N	Low counts in both conditions
Cell-type markers	Os01g0651100	Os01g0651100	Xylem	Molecular Cartography by Zhu et al., 2025		6.25	4.41667	N	Low counts in both conditions
Cell-type markers	Os10g0578200	OsCSLD1	Trichoblast	Molecular Cartography by Zhu et al., 2025, also in Zhang et al., 2021		16.625	8.33333	N	Low counts in both conditions
Cell-type markers	Os12g0149300	OsGT3	Trichoblast	Molecular Cartography by Zhu et al., 2025		19.375	12.9167	N	Low counts in both conditions
Cell-type markers	Os10g0155100	Os10g0155100	Endodermis	Molecular Cartography by Zhu et al., 2025		17.875	16.5	N	Low counts in both conditions
Fungal	g4775	RiPHO1	Phosphate transporter			6.125	4.16667	N	Low counts in both conditions
Fungal	g6746 (FAT2)	RiFAT2	AMP-binding transporter, fatty acid uptake			5.5	4.41667	N	Low counts in both conditions
Fungal	g2151 (FAT1)	RiFAT1	AMP-binding transporter, fatty acid uptake			4.25	18.5833	N	Low counts in both conditions
Nitrogen perception, transport and signalling	Os01g0870300	OsAMT3;1	Plant ammonium uptake transporter			17.75	12.4167	N	Low counts in both conditions
Phosphate perception, transport and signalling	Os06g0703900	OsPHR4	MYB-CC TF involved in PSR. Most transcriptionally regulated PHR during PSR.			6.375	3.25	N	Low counts in both conditions
Phosphate perception, transport and signalling	Os06g0324800	OsPT9	Phosphate transporter			9.125	5.08333	N	Low counts in both conditions
Phosphate perception, transport and signalling	Os06g0325200	OsPT10	Phosphate transporter			10.125	7.33333	N	Low counts in both conditions
Phosphate perception, transport and signalling	Os02g0139000	OsPHR3	MYB-CC TF involved in PSR.			2.25	18.6667	N	Low counts in both conditions

## Sheet: Table S2
Table S2. List of Molecular Cartography samples generated, and used for analysis after filtering. CR, crown root; LLR, large lateral root.
Sample name	Experiment	Root type	Inoculation	Condition	Resolve_experiment_name	Resolve_ROI	Resolve_filename
CR_mock_B_1	1	CR	mock	CR_mock	33417-Rice-S2-Ag-K252L	A2-1	33417-Rice-S2-Ag-K252L_A2-1
CR_mock_A_2	2	CR	mock	CR_mock	33707-Rice-Cam-S3-K252L	A2-1	33707-Rice-Cam-S3-K252L_A2-1
CR_mock_B_2	2	CR	mock	CR_mock	33707-Rice-Cam-S3-K252L	A2-2	33707-Rice-Cam-S3-K252L_A2-2
LLR_mock_C_1	1	LLR	mock	LLR_mock	33417-Rice-S2-Ag-K252L	B2-5	33417-Rice-S2-Ag-K252L_B2-5
LLR_mock_A_2	2	LLR	mock	LLR_mock	33707-Rice-Cam-S3-K252L	B1-1	33707-Rice-Cam-S3-K252L_B1-1
LLR_mock_B_2	2	LLR	mock	LLR_mock	33707-Rice-Cam-S3-K252L	B1-2	33707-Rice-Cam-S3-K252L_B1-2
LLR_mock_C_2	2	LLR	mock	LLR_mock	33707-Rice-Cam-S3-K252L	B2-1	33707-Rice-Cam-S3-K252L_B2-1
LLR_mock_D_2	2	LLR	mock	LLR_mock	33707-Rice-Cam-S3-K252L	B2-2	33707-Rice-Cam-S3-K252L_B2-2
CR_myc_B_1	1	CR	myc	CR_myc	33417-Rice-S2-Ag-KS52L	C2-1	33417-Rice-S2-Ag-KS52L_C2-1
CR_myc_A_2	2	CR	myc	CR_myc	33707-Rice-Cam-S3-K252L	C1-1	33707-Rice-Cam-S3-K252L_C1-1
CR_myc_B_2	2	CR	myc	CR_myc	33707-Rice-Cam-S3-K252L	C1-2	33707-Rice-Cam-S3-K252L_C1-2
CR_myc_C_2	2	CR	myc	CR_myc	33707-Rice-Cam-S3-K252L	C2-1	33707-Rice-Cam-S3-K252L_C2-1
CR_myc_D_2	2	CR	myc	CR_myc	33707-Rice-Cam-S3-K252L	C2-3	33707-Rice-Cam-S3-K252L_C2-3
LLR_myc_A_1	1	LLR	myc	LLR_myc	33417-Rice-S2-Ag-K252L	D1-1	33417-Rice-S2-Ag-K252L_D1-1
LLR_myc_B_1	1	LLR	myc	LLR_myc	33417-Rice-S2-Ag-K252L	D1-2	33417-Rice-S2-Ag-K252L_D1-2
LLR_myc_C_1	1	LLR	myc	LLR_myc	33417-Rice-S2-Ag-K252L	D2-1	33417-Rice-S2-Ag-K252L_D2-1
LLR_myc_A_2	2	LLR	myc	LLR_myc	33707-Rice-Cam-S3-K252L	D1-1	33707-Rice-Cam-S3-K252L_D1-1
LLR_myc_B_2	2	LLR	myc	LLR_myc	33707-Rice-Cam-S3-K252L	D1-2	33707-Rice-Cam-S3-K252L_D1-2
LLR_myc_C_2	2	LLR	myc	LLR_myc	33707-Rice-Cam-S3-K252L	D2-1	33707-Rice-Cam-S3-K252L_D2-1
LLR_myc_D_2	2	LLR	myc	LLR_myc	33707-Rice-Cam-S3-K252L	D2-2	33707-Rice-Cam-S3-K252L_D2-2

## Sheet: Table S3
Table S3. Gene count matrix from the transcript spot data of filtered Molecular Cartography samples and probe set.
Gene Name	CR_mock_B_1	CR_mock_A_2	CR_mock_B_2	LLR_mock_C_1	LLR_mock_A_2	LLR_mock_B_2	LLR_mock_C_2	LLR_mock_D_2	CR_myc_B_1	CR_myc_A_2	CR_myc_B_2	CR_myc_C_2	CR_myc_D_2	LLR_myc_A_1	LLR_myc_B_1	LLR_myc_C_1	LLR_myc_A_2	LLR_myc_B_2	LLR_myc_C_2	LLR_myc_D_2	LLR_myc_D_2
Os01g0296700	70	3	14	61	12	117	3	0	2	6	3	2	0	0	3	0	1	0	0	0	1
Os01g0803300	1096	77	342	546	1140	2683	254	537	269	131	244	152	35	661	182	698	84	44	67	495	0
Os01g0896200	1150	68	250	1374	445	519	122	219	34	45	49	8	21	12	15	19	26	9	4	13	5
Os04g0585100	215	56	121	150	41	91	69	26	89	86	121	61	71	100	141	15	37	14	60	69	495
Os07g0634400	592	85	206	463	1178	1609	194	70	93	20	77	38	7	82	72	77	28	7	16	76	0
Os08g0138600	172	81	109	204	201	122	46	45	96	135	125	36	34	32	41	36	41	29	31	28	13
Os10g0459300	157	170	241	253	199	303	106	103	17	84	96	25	41	11	13	7	59	24	7	15	2
OsAAP11G	42	36	36	25	45	50	8	17	9	16	18	11	10	3	10	3	13	5	8	1	69
OsAMT1;3	10	1	24	10	50	159	9	8	59	126	110	38	6	13	43	34	21	33	23	94	76
OsAMT1;2	1	9	10	25	6	3	3	6	286	18150	10379	10624	6566	76	326	361	7560	8759	6839	8397	28
OsCc1	647	215	450	414	336	994	134	85	322	420	601	300	262	148	73	49	141	172	92	150	6
OsCCAMK	171	31	73	262	113	235	41	42	59	96	141	39	52	106	49	16	36	9	23	21	15
OsCEBiP	401	59	130	245	64	138	52	61	28	182	181	227	33	20	9	2	24	6	8	14	1
OsCERK1	818	121	234	739	235	607	83	78	256	595	720	246	152	210	148	101	169	102	72	185	94
OsCERK2	119	39	72	79	36	110	33	31	55	71	101	31	26	24	23	9	30	12	22	23	8397
OsCesA4	3655	61	747	4984	2288	1057	509	512	32	16	28	18	8	14	19	8	42	1	6	11	17
OsCYCLOPS	101	34	72	132	75	144	26	28	1185	303	169	84	49	260	134	465	34	28	82	49	150
OsD14	177	92	220	126	164	498	47	250	463	522	863	502	220	173	61	265	404	177	187	249	21
OsD14L	451	43	80	130	114	202	64	19	50	130	230	59	49	27	24	26	33	22	27	48	14
OsD3	263	47	76	159	105	378	31	44	179	156	311	186	154	61	20	115	200	94	78	118	185
OsD53	166	37	71	149	76	84	26	20	61	54	109	63	27	20	44	12	32	22	9	17	23
OsDUF538	0	3	3	0	4	3	2	2	0	195	206	32	4	0	0	0	27	70	30	158	11
OsERF4	85	33	83	15	9	16	11	8	7	197	98	119	13	45	41	10	18	9	45	34	4
OsExo70_H3b	17	10	45	34	65	39	9	19	80	230	179	47	5	198	96	17	4	8	30	39	49
OsFatM	5	4	9	1	3	2	2	2	867	1002	512	388	16	362	1046	853	170	167	782	1035	249
OsGELP7	46	36	46	63	62	628	19	17	9	54	168	32	25	3	4	5	7	4	7	34	48
OsGRAS54	1902	6	4	188	3	11	1	2	8	40	22	8	36	7	4	2	0	3	7	20	118
OsHA1	38	24	34	20	32	56	9	11	71	1098	1075	199	23	31	64	82	410	288	342	978	17
OsLYK1	58	19	21	9	17	20	5	8	13	80	56	5	12	58	6	9	16	9	9	59	0
OsNENA	114	23	52	115	37	122	13	14	72	65	113	41	23	54	16	13	39	18	12	17	158
OsNFR5	2	26	53	9	103	140	24	40	8	64	67	14	6	8	6	8	19	18	3	30	34
OsNLP1	41	10	24	56	24	45	10	12	19	46	64	30	29	3	5	8	37	22	35	34	4
OsNLP3	644	100	223	215	71	189	91	46	132	367	420	379	318	74	51	112	252	81	159	153	39
OsNLP4	58	8	32	73	35	41	14	2	23	26	21	21	6	27	21	9	8	10	4	16	1035
OsNLP5	111	53	84	79	57	161	58	36	85	166	217	91	58	41	30	20	80	49	49	92	34
OsNLP6	933	222	394	335	189	645	162	98	93	984	1206	249	171	52	41	32	230	146	137	298	14
OsNOPE1	74	31	171	77	132	251	34	111	165	469	538	87	66	240	143	242	245	143	226	321	20
OsNPF4.5	10	5	15	10	27	80	6	14	960	463	478	224	72	764	780	1569	75	107	189	303	8
OsNRT2.3	296	14	88	97	91	251	25	42	143	619	647	280	67	382	386	141	64	53	110	222	978
OsPHO1;1	220	114	507	364	2087	2162	327	200	20	42	110	284	56	38	27	70	75	63	100	431	13
OsPHO2	134	86	410	110	56	64	1097	39	63	44	221	11	18	62	26	5	38	12	24	10	59
OsPHR1	66	40	84	74	86	143	26	26	27	113	130	66	27	26	25	17	46	28	19	44	17
OsPHR2	2535	47	142	150	85	168	44	16	50	166	291	89	52	24	23	17	83	39	33	69	30
Osprx5	26	29	33	70	60	43	30	18	6	23	33	6	15	3	5	4	10	5	5	4	34
OsPT1	1328	166	165	1491	111	250	87	112	426	4349	3035	2198	443	523	419	175	617	60	130	238	0
OsPT11	7	9	20	11	8	19	10	17	17856	24716	12962	2624	267	13932	8769	13220	888	6453	2702	14811	153
OsPT13	6	18	21	2	19	25	10	14	51	464	160	127	50	119	158	65	86	15	106	202	16
OsPT2	25	15	13	57	29	25	8	18	9	12	14	11	5	28	2	3	5	18	5	0	92
OsPT4	145	38	85	111	31	33	16	96	78	820	404	106	29	204	31	2	28	91	22	146	298
OsPT6	186	543	1213	7	450	449	167	66	2	9	48	10	9	2	0	0	7	3	14	14	321
OsPT8	6283	1515	3394	4163	1334	7877	1495	2851	3015	10949	14004	1855	3552	2001	1143	631	1335	1911	983	1862	303
OsRAI1	697	24	357	156	40	230	12	22	30	199	310	50	15	5	21	3	72	5	11	31	222
OsRAM1	13	11	8	8	7	4	5	6	29	101	115	56	10	14	21	8	12	18	30	23	431
OsRAM2	11	15	17	4	20	22	3	5	716	639	519	669	37	491	791	528	91	202	360	358	10
OsSMAX1	71	117	163	69	210	606	115	51	89	717	1115	93	118	54	31	23	290	128	58	215	44
OsSMAX2	135	112	193	298	198	322	62	58	36	53	142	26	6	34	12	39	34	15	33	98	69
OsSPX1	838	191	403	1034	344	513	149	128	36	715	969	68	20	131	49	28	121	14	8	158	7
OsSPX2	55	38	24	48	37	67	16	34	18	191	278	63	10	30	32	9	56	10	21	49	1
OsSPX3	826	305	468	399	111	200	122	43	32	465	505	158	23	50	36	2	11	9	37	41	4
OsSPX4	264	30	63	211	71	86	33	18	126	218	281	85	32	72	58	43	104	31	48	54	238
OsSPX5	437	529	1128	551	565	737	337	362	30	1115	1144	212	117	51	60	23	79	18	52	173	1
OsSTR1	2	2	4	2	1	4	1	1	770	742	393	246	12	250	817	407	78	109	319	280	14811
OsSultr1	226	193	291	110	285	310	129	163	36	92	152	41	41	12	13	20	75	22	5	13	202
OsSWEET12	14692	686	1021	10155	20586	46718	1160	4040	1108	18126	26953	20012	2738	1898	3366	1106	14016	5285	8876	17391	0
OsSWEET14	99	18	29	136	103	219	48	21	4	8	4	4	2	2	2	2	1	1	0	0	146
OsSWEET1a	826	15	369	87	25	382	21	7	9	17	40	3	1	2	7	2	10	0	2	8	14
OsSYMRK	124	18	50	78	38	84	20	6	22	53	75	18	9	53	27	10	12	7	11	23	1862
OsUMAMIT9	9	11	10	177	28	13	3	37	35	3	20	24	1	79	66	126	8	3	11	6	4
OsWri5a	15	11	19	7	7	10	5	4	223	2598	989	170	9	40	82	212	123	263	242	470	31
OsWri5b	32	40	47	22	33	49	25	25	550	248	329	96	13	120	127	129	38	51	143	98	23
RiEF1	60	32	36	30	26	37	19	22	4821	5780	4571	6444	1719	2205	2694	6773	1659	2768	3423	4661	358
RiHOG1	17	7	14	8	14	13	4	6	345	446	410	1300	322	144	276	417	180	99	326	468	215
RiMST2	6	4	10	1	2	7	1	3	171	290	396	212	35	47	95	253	112	184	89	155	98
RiNGT1	15	4	31	5	6	14	2	3	125	296	453	181	30	91	285	257	297	183	126	447	158

## Sheet: Table S4
Table S4. Single-cell expression matrix from cell segmentation of Molecular Cartography results.
Cell	C1_1_2_Cell_0	C1_1_2_Cell_1	C1_1_2_Cell_2	C1_1_2_Cell_3	C1_1_2_Cell_4	C1_1_2_Cell_5	C1_1_2_Cell_6	C1_1_2_Cell_7	C1_1_2_Cell_8	C1_1_2_Cell_9	C1_1_2_Cell_10	C1_1_2_Cell_11	C1_1_2_Cell_12	C1_1_2_Cell_13	C1_1_2_Cell_14	C1_1_2_Cell_15	C1_1_2_Cell_16	C1_1_2_Cell_17	C1_1_2_Cell_18	C1_1_2_Cell_19	C1_1_2_Cell_20	C1_1_2_Cell_21	C1_1_2_Cell_22	C1_1_2_Cell_23	C1_1_2_Cell_24	C1_1_2_Cell_25	C1_1_2_Cell_26	C1_1_2_Cell_27	C1_1_2_Cell_28	C1_1_2_Cell_29	C1_1_2_Cell_30	C1_1_2_Cell_31	C1_1_2_Cell_32	C1_1_2_Cell_33	C1_1_2_Cell_34	C1_1_2_Cell_35	C1_1_2_Cell_36	C1_1_2_Cell_37	C1_1_2_Cell_38	C1_1_2_Cell_39	C1_1_2_Cell_40	C1_1_2_Cell_41	C1_1_2_Cell_42	C1_1_2_Cell_43	C1_1_2_Cell_44	C1_1_2_Cell_45	C1_1_2_Cell_46	C1_1_2_Cell_47	C1_1_2_Cell_48
RootType	CR	CR	CR	CR	CR	CR	CR	CR	CR	CR	CR	CR	CR	CR	CR	CR	CR	CR	CR	CR	CR	CR	CR	CR	CR	CR	CR	CR	CR	CR	CR	CR	CR	CR	CR	CR	CR	CR	CR	CR	CR	CR	CR	CR	CR	CR	CR	CR	CR
Os01g0296700	0	0	0	0	0	0	0	0	0	0	0	0	0	0	0	0	0	0	0	0	0	0	0	0	0	0	0	0	0	0	0	0	0	0	0	0	0	0	0	0	0	0	0	0	0	0	0	0	0
Os01g0803300	0	0	0	0	0	0	1	0	0	0	0	0	0	0	0	0	0	0	0	0	0	0	1	0	0	0	0	0	1	0	0	0	0	0	0	0	0	0	0	0	0	1	0	0	0	0	0	1	0
Os01g0896200	0	0	0	0	0	0	0	0	0	0	0	0	0	0	0	0	0	0	0	0	0	0	0	0	0	0	0	0	0	0	0	0	0	0	0	0	0	0	0	0	0	0	0	0	0	0	0	0	0
Os04g0585100	0	0	0	0	0	0	0	0	0	0	0	0	0	0	1	0	0	0	0	0	0	0	0	0	0	0	0	0	0	0	0	0	0	0	0	0	0	0	0	0	0	0	0	0	0	0	0	0	0
Os07g0634400	0	0	0	0	0	0	0	0	0	0	0	0	0	0	0	0	0	0	0	0	0	0	0	0	0	0	0	0	0	0	0	1	0	0	0	0	0	0	0	0	0	0	0	0	0	0	0	0	0
Os08g0138600	0	0	0	0	4	4	1	0	1	0	0	0	0	0	0	1	0	1	0	2	0	1	2	0	0	0	0	0	0	1	0	0	0	0	0	0	0	0	1	0	1	1	1	0	1	0	1	0	2
Os10g0459300	0	0	0	0	0	0	0	0	0	0	0	0	0	0	0	0	0	0	0	0	0	0	0	0	0	0	0	0	0	0	0	0	0	0	0	0	0	0	0	1	0	0	0	0	0	0	0	0	0
OsAAP11G	0	0	0	0	0	0	0	0	0	0	0	0	0	0	0	0	0	0	0	0	0	0	0	0	0	0	0	0	0	0	0	0	0	0	0	0	0	0	0	0	0	0	0	0	0	0	0	0	0
OsAMT_3	4	4	2	1	3	2	8	0	2	0	2	4	1	0	3	2	2	1	2	0	0	1	1	1	0	1	5	3	1	4	0	0	0	0	0	0	0	0	0	0	0	4	1	0	0	2	0	1	0
OsAMT1_2	56	30	19	42	125	140	25	15	77	55	64	102	14	3	25	15	14	8	15	39	29	56	43	34	39	28	10	10	52	56	17	34	9	54	37	42	1	3	44	19	27	66	13	22	31	35	13	52	28
OsCc1	0	0	5	2	1	0	3	0	0	0	1	3	0	0	1	0	1	0	0	0	0	0	0	0	0	1	0	0	1	0	0	0	2	0	0	0	0	1	0	0	0	4	1	0	0	0	1	1	0
OsCCAMK	0	0	0	0	0	0	0	0	0	0	0	0	1	1	0	0	0	0	0	0	0	0	0	0	0	0	0	0	0	0	0	0	0	0	0	0	0	0	0	0	0	0	0	0	0	0	0	0	1
OsCEBiP	0	0	0	0	1	0	1	0	0	0	0	0	0	0	0	0	1	0	0	0	0	0	0	0	0	0	0	0	0	0	0	0	1	0	0	0	0	0	0	1	0	0	0	0	0	0	0	0	0
OsCERK1	2	1	5	5	0	2	6	0	1	1	0	2	4	3	0	1	1	2	1	0	1	0	0	0	0	4	1	1	7	2	0	3	1	0	0	2	0	0	2	2	0	3	2	1	1	0	0	2	2
OsCERK2	0	0	0	0	1	0	0	0	0	0	0	0	0	0	0	0	0	0	0	0	0	0	0	0	0	0	0	0	0	0	0	0	0	0	0	0	0	0	1	0	0	0	0	0	0	0	0	1	0
OsCesA4	0	0	0	0	0	0	0	0	0	0	0	0	0	1	0	0	0	0	0	0	0	0	0	0	0	0	0	0	0	0	0	0	0	0	0	0	0	0	0	0	0	0	0	0	0	0	0	0	0
OsCYCLOPS	0	1	1	0	1	0	2	0	0	0	0	1	4	0	0	1	0	0	0	0	1	0	0	0	0	0	1	0	1	0	0	0	0	0	0	0	0	0	0	0	0	0	0	0	1	0	0	0	0
OsD14	0	0	0	0	0	0	0	0	1	0	0	0	2	3	0	0	1	0	0	0	1	0	0	0	0	0	0	1	1	0	0	1	0	0	0	0	0	0	0	1	0	0	0	0	1	0	0	0	0
OsD14L	0	0	0	0	0	0	1	0	1	0	0	0	0	0	0	0	0	0	0	0	0	0	0	0	0	0	0	0	0	0	0	0	0	0	0	3	0	0	0	0	0	0	0	0	0	0	0	1	0
OsD3	0	1	3	0	4	0	1	0	0	0	0	1	4	4	0	0	0	0	0	0	1	0	0	0	0	1	0	1	0	0	0	3	0	0	2	0	0	0	0	1	0	0	1	1	0	1	0	1	1
OsD53	0	0	0	0	0	0	0	0	1	0	0	1	1	0	0	0	0	0	0	0	0	0	0	0	0	0	0	0	0	0	0	0	0	0	0	0	0	1	0	0	0	0	0	0	0	0	1	0	0
OsDUF538	12	6	14	4	8	7	16	0	1	1	2	11	5	6	3	4	7	4	5	0	0	3	0	1	0	3	2	1	0	1	0	4	0	0	1	0	0	0	0	1	4	1	3	3	6	1	0	0	0
OsERF4	0	0	0	2	0	1	0	0	0	1	0	2	2	0	0	0	0	0	0	0	2	0	0	0	0	0	0	0	3	0	0	1	1	0	1	0	0	1	1	1	0	3	0	0	0	0	2	0	2
OsExo70_H3b	0	0	2	0	1	0	1	0	0	0	0	3	2	3	1	0	0	0	1	0	0	1	0	2	0	2	1	0	1	0	0	0	1	0	1	0	0	0	0	0	0	3	0	2	0	0	0	0	0
OsFatM	6	23	50	61	62	1	20	0	100	13	17	50	18	11	33	67	18	9	10	0	0	14	0	25	11	23	9	44	0	17	0	6	4	0	9	0	1	1	3	11	17	28	25	13	3	5	0	1	0
OsGELP7	0	0	0	0	0	0	0	0	0	0	0	0	0	0	0	0	0	0	0	0	0	0	0	0	0	0	0	0	0	0	0	0	0	0	0	0	0	0	0	0	0	0	0	0	0	0	0	0	0
OsGRAS54	0	1	1	0	0	1	1	0	0	0	0	3	4	4	2	1	2	0	0	0	0	0	0	0	0	0	1	0	0	1	0	2	0	0	2	0	0	0	0	0	0	1	0	0	0	0	0	0	0
OsHA1	12	60	64	31	6	5	100	0	8	33	36	68	53	23	26	3	18	15	29	0	0	14	0	24	0	32	23	11	0	26	0	17	9	0	15	0	0	1	0	24	15	21	11	6	11	6	0	3	5
OsLYK1	0	1	0	0	0	0	0	0	0	0	0	0	2	0	1	2	0	0	0	0	0	0	0	1	0	0	0	0	1	0	0	0	1	0	0	0	0	0	0	0	0	0	0	0	0	0	2	0	0
OsNENA	0	0	1	0	2	0	1	0	0	0	1	0	0	0	0	1	0	0	1	0	0	0	0	0	0	0	0	0	0	0	0	0	0	0	1	0	0	0	0	0	0	1	0	0	0	0	1	0	0
OsNFR5	0	0	1	0	0	0	0	0	0	0	0	1	0	0	0	0	0	0	0	0	0	0	0	0	0	0	0	0	0	0	0	0	0	0	0	0	0	0	0	0	0	0	0	0	0	0	0	0	0
OsNLP1	0	0	0	0	0	0	0	0	0	0	0	0	0	0	0	0	0	0	0	0	0	0	0	0	0	0	0	0	1	0	0	0	0	0	0	0	0	0	0	0	0	0	0	0	0	0	0	5	0
OsNLP3	1	1	1	2	2	0	2	0	0	0	2	2	1	0	0	0	1	0	0	0	0	0	0	1	0	0	0	0	7	0	1	1	0	0	1	0	0	1	0	0	0	0	0	1	0	0	1	1	0
OsNLP4	0	0	0	0	0	0	0	0	0	0	0	0	0	0	0	0	0	0	0	0	0	0	0	0	0	0	0	0	0	0	0	0	0	0	0	0	0	0	0	0	1	0	0	0	0	0	0	0	0
OsNLP5	1	0	0	0	1	0	2	0	2	0	1	0	0	0	0	1	1	1	0	0	1	1	0	0	0	0	1	0	0	0	1	1	0	0	0	0	0	0	0	0	2	1	0	0	1	0	0	2	0
OsNLP6	4	8	8	6	9	6	19	0	0	3	6	9	13	5	4	3	1	2	5	0	1	2	0	3	0	1	3	1	5	2	1	1	2	1	5	1	0	1	0	2	4	8	5	2	5	7	0	1	0
OsNOPE1	0	2	1	0	0	0	0	0	5	0	0	0	0	1	0	0	1	0	0	0	3	0	0	0	2	0	0	2	1	0	0	0	0	0	0	0	0	16	4	0	0	0	0	0	0	0	2	77	3
OsNPF4.5	6	13	15	8	2	3	6	0	0	5	3	37	15	6	13	3	7	5	3	0	0	5	0	6	0	15	6	16	0	5	0	7	4	0	7	0	0	0	1	4	8	12	4	13	16	2	1	0	1
OsNRT2.3	0	3	4	5	1	0	2	0	0	2	3	10	18	2	2	0	1	1	2	0	0	4	0	3	0	0	1	0	0	1	1	0	3	0	1	0	0	1	1	2	0	3	4	2	2	2	3	3	2
OsPHO1_1	0	0	0	0	0	0	0	0	0	0	0	0	0	0	0	0	0	0	0	0	0	0	0	0	0	0	0	0	0	0	0	0	0	0	0	0	0	0	0	0	0	0	0	0	0	0	0	0	0
OsPHO2	0	0	0	0	0	0	0	0	0	0	0	0	0	1	1	0	0	0	0	0	0	0	0	0	0	0	0	0	0	0	0	0	0	0	0	0	0	0	0	0	0	0	0	0	0	0	0	0	0
OsPHR1	1	2	0	2	0	0	0	0	1	0	1	0	2	0	1	0	0	0	0	0	0	0	0	0	0	1	0	0	0	1	0	0	0	1	1	0	0	0	0	0	0	2	0	0	0	0	0	0	0
OsPHR2	1	1	1	2	0	0	1	0	0	0	0	1	1	0	0	0	2	0	1	0	1	0	0	0	0	1	0	0	2	0	0	0	0	0	0	0	0	1	0	0	0	1	0	0	1	1	0	2	1
OsPRX5	0	0	0	0	0	0	0	0	0	0	0	0	0	0	0	0	0	0	0	0	0	0	0	0	0	0	0	0	0	0	0	0	0	0	0	0	0	0	0	0	0	0	0	0	0	0	0	0	0
OsPT1	0	5	1	19	6	2	3	0	2	0	3	34	18	3	0	2	6	1	0	0	4	9	0	4	3	0	3	4	31	0	1	11	10	5	3	8	0	0	0	4	0	2	0	2	0	3	3	0	3
OsPT11	296	904	1449	885	1268	10	1045	0	20	408	293	1533	1821	1121	302	376	1176	700	227	2	0	588	0	161	0	747	553	1112	7	191	6	624	155	0	351	0	0	0	7	434	190	681	298	139	370	142	0	1	120
OsPT13	0	6	13	6	2	0	17	0	0	1	3	7	13	6	1	5	2	3	0	0	1	7	0	9	1	1	1	7	21	1	4	3	0	1	1	0	0	2	0	1	0	2	2	2	1	1	0	26	1
OsPT2	0	0	0	0	0	0	0	0	1	0	0	0	0	0	0	0	0	0	0	0	0	0	0	0	0	0	0	0	0	0	0	0	0	0	0	0	0	0	0	0	0	0	0	0	0	0	0	0	0
OsPT4	0	1	0	1	1	3	0	0	0	0	0	0	0	0	0	0	2	0	0	0	3	0	0	1	2	0	0	0	3	2	3	4	0	3	0	1	0	7	1	2	0	0	0	0	0	0	1	0	2
OsPT6	0	0	0	0	0	0	0	0	0	0	0	0	0	0	0	0	0	0	0	0	0	0	0	0	0	0	0	0	0	0	0	0	0	0	0	0	0	0	0	0	0	0	0	0	0	0	0	0	0
OsPT8	8	8	30	39	12	16	29	0	4	6	32	22	47	8	5	5	27	6	6	0	21	15	0	12	11	18	13	7	92	5	19	25	11	20	13	8	1	41	3	17	37	19	12	14	8	14	10	28	16
OsRAI1	0	0	1	0	0	1	0	0	0	0	0	0	0	0	0	0	0	0	0	0	0	0	0	0	0	0	0	0	0	0	0	0	1	0	0	0	0	0	0	0	0	0	1	0	0	1	0	0	1
OsRAM1	0	2	2	1	0	1	0	0	0	4	0	2	6	2	5	0	0	3	0	0	0	3	0	0	0	0	1	3	0	0	0	0	1	0	1	0	0	0	0	0	0	10	2	0	0	1	0	0	0
OsRAM2	0	4	22	8	26	7	3	0	19	5	2	26	25	10	33	18	19	15	12	0	0	2	0	3	0	4	6	13	0	42	0	2	1	0	7	0	0	1	0	3	13	31	37	39	6	9	0	0	0
OsSMAX1	0	0	2	6	2	0	4	0	1	0	2	2	1	0	0	0	4	1	0	0	3	0	0	0	0	1	1	1	6	0	1	0	0	0	1	1	0	2	0	0	3	0	2	0	0	0	1	5	0
OsSMAX2	0	0	0	0	0	0	0	0	1	0	0	0	0	0	0	0	0	0	0	0	0	0	0	0	0	0	0	0	0	0	0	0	0	0	0	0	1	0	0	0	0	0	0	0	0	0	1	0	0
OsSPX1	1	0	0	2	0	1	1	0	0	0	1	1	2	0	0	0	0	0	0	0	1	0	0	0	0	1	1	0	2	0	1	1	0	0	0	0	0	0	0	0	3	2	2	1	0	0	2	0	1
OsSPX2	0	3	2	2	3	0	3	0	0	1	0	1	1	2	2	1	0	2	1	0	0	0	0	1	1	0	1	3	1	0	0	2	0	0	3	0	0	0	0	0	1	1	0	0	0	1	0	3	1
OsSPX3	2	4	1	3	3	1	2	0	0	0	6	3	8	1	3	0	3	5	3	0	0	2	0	1	0	1	2	6	10	1	0	1	1	0	1	0	0	1	0	0	3	3	3	1	0	2	0	1	0
OsSPX4	0	0	1	0	2	1	3	0	0	0	1	0	5	0	1	0	3	0	0	0	1	0	0	0	0	1	1	2	0	0	1	2	1	0	3	0	0	3	0	1	0	0	1	0	0	1	2	0	1
OsSPX5	1	2	8	5	2	1	9	0	1	0	1	5	13	2	3	3	4	4	0	0	2	1	0	2	2	2	6	0	4	4	0	6	1	0	5	1	0	1	0	2	5	2	7	4	5	0	2	1	2
OsSTR1	0	11	27	11	9	10	14	0	3	5	11	48	46	21	35	14	16	11	23	0	0	12	0	8	0	2	7	26	0	3	0	2	4	0	8	0	0	0	0	4	9	73	27	25	3	8	0	0	2
OsSultr1	0	0	0	0	0	0	0	0	0	0	0	0	0	0	0	0	0	0	0	0	0	0	1	0	0	0	0	0	0	0	1	0	0	0	0	1	0	0	0	0	0	0	0	0	0	0	0	0	0
OsSWEET12	150	135	29	52	117	291	255	64	213	62	85	98	80	78	117	113	110	15	56	45	51	19	162	13	101	35	18	45	437	76	19	80	11	103	29	7	0	25	95	92	140	256	54	46	4	262	240	118	67
OsSWEET14	1	0	0	0	1	0	0	0	0	0	0	0	0	0	0	0	0	0	0	0	0	0	0	0	0	0	0	0	0	0	0	0	0	0	0	0	0	0	0	0	0	0	0	0	0	0	0	0	0
OsSWEET1a	0	0	0	0	0	0	0	0	0	0	0	0	0	0	0	0	0	0	0	0	0	0	0	0	0	0	0	0	0	0	0	0	0	0	0	0	0	0	0	0	0	0	0	0	0	0	0	0	0
OsSYMRK	0	0	0	0	0	0	0	0	0	0	1	0	0	0	0	0	0	0	0	0	0	0	0	0	0	0	0	0	0	0	0	0	0	0	0	0	0	0	0	0	0	1	0	0	0	0	0	0	0
OsUMAMIT9	0	0	0	0	0	0	0	0	0	0	0	0	0	0	0	0	0	0	0	0	0	0	0	0	0	0	0	0	0	0	0	0	0	0	0	0	0	0	0	0	0	0	0	0	0	0	0	0	0
OsWri5a	23	73	95	138	169	23	269	2	5	31	162	127	101	39	49	57	64	27	30	0	0	57	1	76	0	34	31	74	0	30	0	42	9	0	54	0	0	0	2	2	52	42	58	35	20	39	0	0	1
OsWri5b	1	2	14	0	1	2	2	0	0	10	0	13	4	10	13	1	15	2	3	0	0	2	0	0	0	0	11	2	0	0	0	0	3	0	3	0	0	0	0	0	1	17	6	11	0	2	0	1	1
RiEF1	83	77	38	48	73	73	7	0	3	29	29	13	39	8	6	29	42	41	4	18	2	6	8	4	0	35	13	32	58	3	0	20	50	2	18	0	0	0	3	13	23	30	39	25	29	46	10	0	0
RiHOG1	24	8	9	13	23	9	6	0	0	11	16	14	7	3	8	5	18	9	3	7	2	2	6	0	0	4	3	7	2	4	0	6	1	0	5	0	0	0	1	2	9	9	7	7	9	7	0	0	0
RiMST2	8	3	5	7	11	4	1	0	0	5	14	1	7	1	5	10	4	3	0	2	3	2	2	2	0	5	1	5	16	1	0	7	3	0	1	0	0	0	0	1	2	4	4	3	4	4	0	0	0
RiNGT1	16	23	3	4	6	17	2	0	0	10	10	0	7	2	0	10	1	3	0	18	0	2	4	1	1	4	6	3	0	2	0	9	2	0	3	0	0	0	0	1	0	14	2	4	7	15	0	0	2
[truncated: 3,415 more columns]

## Sheet: Table S5
Table S5. DESeq2 normalised gene counts for all total and TRAP mRNA samples of this study.
Gene_ID	p35S_TRAP_CR_Mock_A	p35S_TRAP_TR_Mock_A	p35S_TRAP_CR_Mock_B	p35S_TRAP_TR_Mock_B	p35S_TRAP_CR_Mock_C	p35S_TRAP_TR_Mock_C	p35S_TRAP_CR_Myc_A	p35S_TRAP_TR_Myc_A	p35S_TRAP_CR_Myc_B	p35S_TRAP_TR_Myc_B	p35S_TRAP_CR_Myc_C	p35S_TRAP_TR_Myc_C	pAM1_TRAP_CR_Myc_A	pAM1_TRAP_TR_Myc_A	pAM1_TRAP_CR_Myc_B	pAM1_TRAP_TR_Myc_B	pAM1_TRAP_CR_Myc_C	pAM1_TRAP_TR_Myc_C	pPT11_TRAP_CR_Myc_A	pPT11_TRAP_TR_Myc_A	pPT11_TRAP_CR_Myc_B	pPT11_TRAP_TR_Myc_B	pPT11_TRAP_CR_Myc_C	pPT11_TRAP_TR_Myc_C	pARK1_TRAP_CR_Myc_A	pARK1_TRAP_TR_Myc_A	pARK1_TRAP_CR_Myc_B	pARK1_TRAP_TR_Myc_B	pARK1_TRAP_CR_Myc_C	pARK1_TRAP_TR_Myc_C
ENSRNA049440716	2.2165	0	1.45123	0.587825	1.02483	1.10077	2.70879	0	1.91232	0.633363	5.06356	0.297498	1.3995	0	1.08368	0	1.57738	0	1.1219	0	2.2204	0	1.35773	0	2.28927	0	1.19702	0	1.80218	0
ENSRNA049441339	2.2165	0	1.93497	0.587825	1.02483	1.10077	2.70879	0	1.91232	0.633363	4.43062	0.297498	1.3995	0	1.62552	0	1.57738	0	1.1219	0	2.2204	0	1.35773	0	2.28927	0	1.19702	0	1.80218	0
ENSRNA049441495	0	0	0	0	1.02483	0	0.541759	0	1.27488	0	0.632946	0	0	3.35857	0	0	0	1.67847	0.373968	34.0698	0	0	0	0	0.457854	43.0891	0.798014	14.0382	0	54.1084
ENSRNA049441659	0	0	0	0	1.02483	0	0.541759	0	1.27488	0	1.89884	0	0	3.35857	0	0	0	1.67847	0.373968	34.0698	0	0	0	0	0.457854	21.5446	0.798014	14.0382	0.600727	54.1084
ENSRNA049441928	0	0	0	0	1.02483	0	0.541759	0	1.27488	0	1.89884	0	0	4.47809	0	0	0	1.67847	0.373968	34.0698	0	0	0	0	0.457854	21.5446	0.798014	28.0765	0.600727	54.1084
ENSRNA049443799	0	0	0	0	1.02483	0	0.541759	0	1.27488	0	0.632946	0	0	3.35857	0	0	0	1.67847	0.373968	34.0698	0	0	0	0	0.457854	21.5446	0.798014	14.0382	0	54.1084
ENSRNA049444971	0	0	0	0	1.02483	0	0.541759	0	1.27488	0	0.632946	0	0	3.35857	0	0	0	1.67847	0.373968	34.0698	0	0	0	0	0.457854	43.0891	0.798014	14.0382	0.600727	54.1084
ENSRNA049445044	2.2165	0	1.45123	0.587825	1.02483	1.10077	2.70879	0	1.91232	0.633363	5.06356	0.594996	1.866	0	1.62552	0	2.62897	0	1.1219	0	2.66447	0	1.35773	0	3.20498	0	1.59603	0	1.80218	0
ENSRNA049445231	1.10825	0	1.45123	0	0	0.550383	0	0	0	0	1.26589	0	0	0	1.08368	0	0.525795	0	0	0	0.888158	0	0	0	0.457854	0	1.59603	0	0.600727	0
ENSRNA049445358	2.2165	0	1.45123	0.587825	1.02483	1.10077	2.70879	0	1.91232	0.633363	5.06356	0.297498	1.866	0	1.62552	0	2.10318	0	1.1219	0	2.2204	0	1.35773	0	2.74712	0	1.19702	0	1.80218	0
ENSRNA049445860	2.2165	0	1.45123	0.587825	1.02483	1.10077	2.70879	0	1.91232	0.633363	4.43062	0.297498	1.866	0	1.62552	0	1.57738	0	1.1219	0	2.66447	0	1.35773	0	2.28927	0	1.19702	0	1.80218	0
ENSRNA049446272	2.2165	0	1.45123	0.587825	1.02483	1.10077	2.70879	0	1.91232	0.633363	4.43062	0.297498	1.3995	0	1.08368	0	1.57738	0	1.1219	0	2.2204	0	1.35773	0	2.28927	0	1.19702	0	1.80218	0
ENSRNA049446354	0	0	0	0	1.02483	0	0.541759	0	1.27488	0	1.89884	0	0	3.35857	0	0	0	1.67847	0.373968	34.0698	0	0	0	0	0.457854	21.5446	0.798014	14.0382	0	54.1084
ENSRNA049446581	0	0	0	0.587825	0	0	0.541759	0	0.637441	0	0.632946	0	0.466501	0	0.54184	0	0.525795	0	0	0	0	0	0	0	0.915708	0	0	0	0.600727	0
ENSRNA049446674	0	1.6154	0	0.587825	0	0.550383	1.08352	0	1.27488	0	2.53178	0	0	0	0.54184	0	0.525795	0	0	0	0.444079	0	0.90515	0	0.457854	21.5446	0.399007	0	1.20145	18.0361
ENSRNA049447574	0	0	0	0	1.02483	0	0.541759	0	1.27488	0	0.632946	0	0	3.35857	0	0	0	1.67847	0.373968	34.0698	0	0	0	0	0.457854	21.5446	0.798014	14.0382	0	54.1084
ENSRNA049448021	0	0	0	0	1.02483	0	0.541759	0	1.27488	0.633363	0.632946	0	0	4.47809	0	0	0	1.67847	0.373968	34.0698	0	0	0	0	0.457854	64.6337	0.798014	28.0765	0	54.1084
ENSRNA049448338	0	0	0	0	1.02483	0	0.541759	0	1.27488	0	0.632946	0	0	3.35857	0	0	0	1.67847	0.747936	34.0698	0	0	0	0	0.457854	21.5446	1.19702	14.0382	0	54.1084
ENSRNA049448418	2.2165	0	1.45123	0.587825	1.02483	1.10077	2.70879	0	1.91232	0.633363	5.06356	0.594996	1.866	0	1.62552	0	2.62897	0	1.1219	0	2.2204	0	1.35773	0	2.74712	0	1.19702	0	1.80218	0
ENSRNA049449240	0	1.6154	0	0.587825	0	0.550383	1.08352	0	1.27488	0	3.16473	0	0	0	0	0	0.525795	0	0	0	0.444079	0	0	0	0.915708	21.5446	0	0	1.20145	18.0361
ENSRNA049449344	0	0	0	0	1.02483	0	0.541759	0	1.27488	0	0.632946	0	0	3.35857	0	0	0	1.67847	0.373968	34.0698	0	0	0	0	0.457854	43.0891	0.798014	14.0382	0	54.1084
ENSRNA049449750	0	0	0.967485	0	0	0	0	0	0	0	1.26589	0	0.466501	0	0	0	0	0	0	0	0.444079	0	0	0	0.457854	0	1.19702	0	0	0
ENSRNA049449763	0	0	0	0	1.02483	0	0.541759	0	1.27488	0	1.89884	0	0	3.35857	0	0	0	1.67847	0.373968	34.0698	0	0	0	0	0.457854	21.5446	0.798014	14.0382	0	54.1084
ENSRNA049449930	0	1.6154	0.483743	0.587825	0	0.550383	1.08352	0	1.27488	0	2.53178	0	0	0	0	0	0.525795	0	0.373968	0	0.444079	0	0.452575	0	0.915708	21.5446	0	0	1.80218	18.0361
ENSRNA049450054	2.2165	0	1.45123	0.587825	1.02483	1.10077	3.25055	0	1.91232	0.633363	5.06356	0.594996	1.3995	0	1.62552	0	2.10318	0	1.49587	0	2.2204	0	1.8103	0	2.74712	0	1.19702	0	1.80218	0
ENSRNA049450128	0	0	0	0	1.02483	0	0.541759	0	1.27488	0	1.26589	0	0	3.35857	0.54184	0	0	1.67847	0.373968	34.0698	0	0	0.452575	0	0.457854	21.5446	0.798014	14.0382	0	54.1084
ENSRNA049450219	2.2165	0	1.45123	0.587825	1.02483	1.10077	3.79231	0	1.91232	0.633363	5.06356	0.297498	1.3995	0	1.62552	0	2.10318	0	2.61778	0	2.2204	0	1.35773	0	3.20498	0	1.59603	0	1.80218	0
ENSRNA049450246	0	0	0	0	1.02483	0	0.541759	0	1.27488	0	0.632946	0	0	3.35857	0	0	0	1.67847	0.373968	34.0698	0	0	0	0	0.457854	43.0891	0.798014	14.0382	0	54.1084
ENSRNA049450626	0	0	0	0	1.02483	0	0.541759	0	1.27488	0	0.632946	0	0	3.35857	0	0	0	1.67847	0.373968	34.0698	0	0	0	0	0.457854	21.5446	1.19702	14.0382	0	54.1084
ENSRNA049450721	0	0	0	0	0	0.550383	0	0	0	0	1.26589	0	0	0	0	0	0	0	0	0	0	0	0.452575	0	1.37356	0	1.19702	0	0	0
ENSRNA049450871	0	2.15387	0	0.587825	0	0.550383	1.08352	0.539923	1.27488	0	3.16473	0	0	0	0	0	0.525795	0	0	0	0.444079	0	0	0	0.915708	21.5446	0	0	1.20145	18.0361
ENSRNA049450896	0	0	0	0	0.512416	0	0.541759	0	1.27488	0.633363	0.632946	0	0	0	0	0.515143	0.525795	0	0.373968	0	0.444079	0	0	0	0	0	0	0	0	0
ENSRNA049450913	2.77062	4.30774	0.483743	3.52695	0.512416	2.75191	3.25055	1.07985	4.46208	1.90009	7.59535	0.297498	3.26551	0	0	0	1.57738	0	0.747936	0	1.33224	0	1.35773	0	1.83142	21.5446	1.59603	0	3.00364	18.0361
ENSRNA049450965	2.2165	0	1.45123	0.587825	1.02483	1.10077	2.70879	0	1.91232	0.633363	5.06356	0.297498	1.3995	0	1.62552	0	2.10318	0	1.1219	0	2.2204	0	1.35773	0	2.74712	0	1.19702	0	1.80218	0
ENSRNA049451040	0	0	0	0	1.02483	0	0.541759	0	1.27488	0	0.632946	0	0	3.35857	0	0	0	2.51771	0.373968	34.0698	0	0	0	0	0.457854	21.5446	0.798014	14.0382	0	54.1084
ENSRNA049451059	2.2165	0	0.483743	0	0.512416	0	0	0.539923	0.637441	0	3.16473	0	0	0	1.62552	0	0.525795	0	0	0	0.444079	0	0.90515	0	0.915708	0	0.399007	0	0	0
ENSRNA049464535	2.77062	0	3.86994	1.17565	2.56208	0	3.79231	1.07985	2.54976	0	3.79767	0	3.73201	0	2.16736	1.03029	2.62897	0	2.99175	0	3.99671	0	0.90515	1.28098	1.83142	0	5.5861	0	2.40291	0
ENSRNA049464972	0.554125	0	0.483743	0	0.512416	0.550383	0.541759	0	0.637441	0	1.89884	0	0.466501	0	0.54184	0	0	0	0.747936	0	0.444079	17.3376	0.452575	0	0.915708	0	1.59603	0	0	0
ENSRNA049465003	0	0	0	0	0	0.550383	0	0	0	0	0	0	0.466501	0	1.08368	0	0	0	0.373968	0	0.444079	0	0	1.28098	0.457854	0	0	28.0765	0.600727	0
ENSRNA049465030	2.2165	0	1.45123	0	1.02483	0	1.62528	0	2.54976	0	5.69651	0	2.3325	2.23905	3.25104	0	1.05159	0.839236	5.60952	0	2.2204	17.3376	2.26288	0	1.37356	43.0891	6.38412	28.0765	3.00364	18.0361
ENSRNA049465109	24.3815	1.07693	6.28865	0.587825	9.22348	4.40306	18.9616	3.77946	12.7488	1.90009	46.838	3.27248	14.928	7.83666	10.8368	6.69686	20.506	5.87465	18.6984	51.1046	21.3158	121.363	14.935	5.12392	25.6398	107.723	18.3543	196.535	22.8276	126.253
ENSRNA049465125	6.64949	0	1.45123	0.587825	0.512416	0.550383	2.16704	0.539923	0.637441	1.90009	2.53178	2.67748	7.46401	76.1275	10.8368	27.3026	5.25795	8.39236	7.1054	170.349	4.44079	190.713	4.52575	43.5533	4.57854	280.079	9.57617	575.567	8.41018	342.686
ENSRNA049465347	0.554125	0.538467	0.967485	0	1.02483	0	0.541759	0.539923	0.637441	0	1.26589	0	1.3995	1.11952	0.54184	0	0	0.839236	2.24381	0	1.33224	0	0.90515	0	3.20498	0	2.39404	28.0765	1.20145	18.0361
ENSRNA049465477	0.554125	0	0	0	1.02483	0	1.08352	0	0.637441	0	0.632946	0	1.866	0	0	0	0.525795	0	0.747936	0	0.444079	0	0	0	0.457854	0	0	0	1.20145	0
ENSRNA049465687	0	0.538467	0	0	0.512416	0	0.541759	0.539923	0	0.633363	0	0	1.3995	15.6733	0	4.12114	0	1.67847	0.747936	34.0698	0.888158	17.3376	0.452575	2.56196	0.915708	0	0	112.306	1.20145	18.0361
ENSRNA049465776	0	0	0	0	0.512416	0	0	0	0	0	1.26589	0	0.466501	1.11952	0	0	0	0	0	0	0	0	0	1.28098	0	21.5446	0.798014	0	0	18.0361
ENSRNA049466338	0	0	0.483743	0	0.512416	0	0	0	1.27488	0.633363	1.26589	0	0.933002	2.23905	0.54184	0.515143	0.525795	0	0	17.0349	0	0	0	3.84294	0.457854	0	1.59603	56.1529	0	18.0361
ENSRNA049466502	0	0.538467	0	0	0.512416	0	0.541759	0.539923	0	0.633363	0	0	1.3995	15.6733	0	4.12114	0	1.67847	0.747936	34.0698	0.888158	17.3376	0.452575	2.56196	0.915708	0	0	112.306	1.20145	18.0361
ENSRNA049466512	0	0.538467	0	0	0.512416	0	0.541759	0.539923	0	0.633363	0	0	1.3995	15.6733	0	4.12114	0	1.67847	0.747936	34.0698	0.888158	17.3376	0.452575	2.56196	0.915708	0	0	112.306	1.20145	18.0361
ENSRNA049466696	0	0	0	0	0.512416	0	0	0	0	0	1.26589	0	0.466501	1.11952	0	0	0	0	0	0	0	0	0	1.28098	0	21.5446	0.798014	0	0	18.0361
ENSRNA049466702	0	0	0	0	0.512416	0	0	0	0	0	1.26589	0	0.466501	1.11952	0	0	0	0	0	0	0	0	0	1.28098	0	21.5446	0.798014	0	0	18.0361
ENSRNA049466729	0.554125	0	0	0	0	0	0.541759	0	0	0	0	0	0.933002	1.11952	0	0.515143	0.525795	0	0.373968	0	0.444079	0	0.452575	0	0.457854	0	0.399007	0	0	18.0361
ENSRNA049467134	23.8274	3.2308	16.931	7.64173	19.4718	4.40306	28.1715	10.2585	21.0355	10.1338	37.3438	1.78499	31.7221	14.5538	20.5899	9.27257	31.0219	7.55313	32.5352	102.209	37.3026	104.025	29.4174	21.7766	28.3869	150.812	55.861	154.421	30.0364	180.361
ENSRNA049467148	0.554125	0	0	1.17565	0	0	0	0	0.637441	0	0	0	1.3995	1.11952	0.54184	0	0.525795	0	1.86984	17.0349	0.888158	17.3376	0	1.28098	0.915708	21.5446	1.19702	42.1147	0.600727	36.0723
ENSRNA049467366	0.554125	0.538467	0.483743	0	0	1.10077	0	0.539923	0	1.26673	0	0.892494	0	0	0	0	0	0	0.373968	0	0.444079	0	0.90515	0	0	0	0.399007	0	0.600727	0
ENSRNA049467377	0	0	0.483743	0	0	0	0.541759	0	1.27488	0	1.26589	0	0	0	1.62552	0	0.525795	0	0.373968	17.0349	0.444079	0	1.35773	0	0.915708	0	0.798014	0	3.00364	0
ENSRNA049467392	3.32475	0	0.967485	1.17565	1.53725	0.550383	1.08352	3.77946	0.637441	0.633363	1.89884	0.892494	1.3995	0	0	0	0	0	2.99175	0	1.77632	0	0	0	2.28927	0	0.399007	0	1.20145	0
ENSRNA049467678	23.8274	3.2308	16.931	7.64173	19.4718	4.40306	27.6297	10.2585	21.0355	10.1338	36.7108	1.78499	31.2556	14.5538	20.5899	9.27257	31.0219	7.55313	32.5352	102.209	36.4145	104.025	29.4174	21.7766	28.3869	150.812	56.26	154.421	30.0364	180.361
ENSRNA049467705	0.554125	0.538467	0	0	1.02483	0	0	0	1.27488	0.633363	2.53178	0	0	0	0	0.515143	0	0	1.1219	0	0.444079	0	0.90515	0	0	0	1.19702	0	0.600727	0
ENSRNA049467714	0.554125	0	0.483743	0	0	0	0.541759	0.539923	0	0	0.632946	0.594996	0.933002	0	1.08368	0	1.05159	0	0.373968	0	0.444079	0	0	1.28098	0	0	0.399007	0	0	0
ENSRNA049467868	0	0.538467	0	0	0.512416	0	0.541759	0.539923	0	0.633363	0	0	1.3995	15.6733	0	3.09086	0	1.67847	0.747936	34.0698	0.888158	17.3376	0.452575	2.56196	0.915708	0	0	112.306	1.20145	18.0361
ENSRNA049467878	0	0	0	0	0.512416	0	0	0	0	0	1.26589	0	0.466501	1.11952	0	0	0	0	0	0	0	0	0	1.28098	0	21.5446	0.798014	0	0	18.0361
ENSRNA049468027	0.554125	0	0.967485	0	2.04966	0	0.541759	0	0.637441	0	0	0.297498	0.933002	0	0	0	0.525795	0	0.373968	0	0.888158	0	1.35773	0	1.37356	0	0.399007	0	1.80218	0
ENSRNA049468231	0	0	0	0	0	0	0	0	0	0	0	0.297498	0	3.35857	0	2.06057	0	0	0	0	0.444079	17.3376	0	2.56196	0	21.5446	0	0	0	18.0361
ENSRNA049468277	0.554125	0	0	0	0	0.550383	1.08352	2.69961	0	3.16681	1.26589	0.892494	0	148.897	1.08368	42.7569	1.05159	5.03542	0.373968	919.884	0.444079	658.828	0	149.875	1.37356	797.149	1.59603	1080.94	0.600727	1280.57
ENSRNA049468369	0	0.538467	0	0	0.512416	0	0.541759	0.539923	0	0.633363	0	0	1.3995	15.6733	0	4.12114	0	1.67847	0.747936	34.0698	0.888158	17.3376	0.452575	2.56196	0.915708	0	0	112.306	1.20145	18.0361
ENSRNA049468687	1.10825	0	0.967485	0	2.56208	1.10077	7.58462	0.539923	3.1872	0.633363	10.7601	0	3.73201	0	5.96024	0	7.36113	0	2.24381	0	3.99671	0	3.16803	0	1.83142	0	3.99007	0	6.608	0
ENSRNA049468709	3.32475	0	1.93497	0	3.07449	0.550383	1.62528	0	6.37441	1.26673	2.53178	0.594996	4.19851	0	3.79288	0	2.10318	0	3.73968	0	1.77632	0	5.4309	0	4.57854	0	1.99504	14.0382	0.600727	0
ENSRNA049468722	1.10825	1.07693	3.3862	0	1.53725	0	1.08352	1.07985	5.09953	0.633363	4.43062	0.297498	0	0	1.08368	0	1.05159	0.839236	2.24381	0	3.10855	0	1.35773	0	4.57854	0	1.99504	0	0.600727	0
ENSRNA049468908	2.77062	0	2.41871	0	2.56208	0.550383	2.70879	0	3.1872	0	7.59535	0.297498	6.06451	1.11952	3.79288	0.515143	5.78374	0	5.98349	0	6.66119	17.3376	7.2412	2.56196	5.9521	21.5446	7.58114	14.0382	6.608	0
ENSRNA049469147	0	0.538467	0	0	0	0	0.541759	0.539923	0	0	0	0	0.466501	4.47809	0	1.03029	0	0	0.373968	17.0349	0.444079	0	0.452575	0	0.457854	0	0	56.1529	0.600727	18.0361
ENSRNA049469415	0	0	0.967485	0	0	0	0.541759	0	0	0	0.632946	0	0.933002	2.23905	0.54184	0.515143	1.05159	0	0	17.0349	0	0	0	0	0	0	0.399007	0	0	0
ENSRNA049469734	2.2165	0	0.967485	0	2.04966	0	3.25055	0	1.91232	0.633363	5.06356	0	6.06451	1.11952	2.16736	2.57571	4.73215	0	5.98349	34.0698	3.10855	0	5.88348	2.56196	2.74712	21.5446	6.78312	0	4.80582	54.1084
ENSRNA049470054	2.2165	0	1.45123	0	3.07449	0.550383	1.62528	0	0.637441	0.633363	5.06356	0.594996	4.19851	0	1.08368	0	1.05159	0	3.36571	0	2.66447	0	1.35773	2.56196	0	0	3.59107	0	1.20145	0
ENSRNA049470170	1.10825	0	0	0	0.512416	0	0.541759	0	0	0	0.632946	0	1.3995	0	0	0	0	0	0	0	0	0	0	0	0	0	0	0	1.20145	0
ENSRNA049470180	0.554125	0	0	0	0	0	0	0	0.637441	0	0	0	0.466501	0	0	0.515143	1.05159	0	0	0	0	0	0.452575	0	0	0	0.798014	0	1.80218	0
ENSRNA049470201	0	0	0.483743	0	0.512416	0	0	0	0	0	1.26589	0	1.866	0	0.54184	0	0.525795	0	1.1219	0	0.444079	0	0.452575	0	0.457854	0	0.399007	0	1.20145	0
ENSRNA049470317	0	0	0	0	1.53725	0	0	0	0.637441	0	0.632946	0	0.933002	0	0	0	0	0	0.747936	0	0.444079	0	0.452575	0	0.457854	0	0.399007	0	1.80218	0
ENSRNA049470425	1.10825	1.6154	1.45123	0.587825	2.56208	0.550383	3.79231	2.69961	0.637441	1.26673	3.16473	0.594996	3.26551	0	2.7092	1.54543	2.10318	0.839236	1.1219	0	0.888158	0	2.71545	1.28098	2.74712	0	1.59603	0	4.80582	18.0361
ENSRNA049470701	4.433	1.07693	3.3862	0.587825	2.56208	0	3.79231	0	7.64929	0.633363	10.7601	0.594996	7.93051	1.11952	3.79288	0.515143	0.525795	0	7.85333	0	10.2138	0	10.8618	3.84294	6.40996	0	11.1722	28.0765	9.01091	0
ENSRNA049471043	1.10825	20.4618	0.483743	132.261	0	44.581	0.541759	49.6729	0.637441	309.081	5.69651	819.012	6.06451	8296.78	2.7092	4105.17	1.57738	2384.27	6.35746	17426.7	2.66447	79978.2	0.452575	17299.6	11.4464	42162.7	8.77816	13139.8	0.600727	71224.7
ENSRNA049471090	8.31187	1.07693	2.41871	5.87825	4.09933	2.20153	2.70879	4.8593	4.46208	19.0009	11.393	6.54495	4.19851	138.821	4.87656	46.3629	7.88692	28.534	11.219	306.628	2.66447	104.025	2.71545	89.6685	6.40996	344.713	10.7732	421.147	3.00364	486.976
ENSRNA049471102	125.232	227.772	33.3782	1123.92	62.5147	800.807	29.255	1118.18	82.8673	2717.76	110.133	1289.95	104.963	33197.2	56.3513	10998.8	66.2502	6118.03	203.065	247210	71.9408	212957	65.1708	42404.2	184.057	175287	147.633	158604	53.4647	334570
ENSRNA049471251	1.66237	1.07693	7.25614	0.587825	15.3725	1.10077	3.79231	0	4.46208	1.90009	1.89884	2.08248	10.7295	1.11952	2.16736	0	4.20636	1.67847	20.5682	0	8.88158	0	10.4092	2.56196	5.03639	21.5446	8.77816	28.0765	3.60436	36.0723
ENSRNA049471273	0.554125	0	0.967485	0	0	0	0	0.539923	1.27488	0.633363	0.632946	0	0.466501	0	0	0	0	0	0.373968	0	0.888158	0	0	0	0.457854	21.5446	0.399007	14.0382	0	18.0361
ENSRNA049471325	0.554125	0	0	0	0.512416	0	0	0	0	0	0	0	0	0	1.08368	0	0.525795	0	0.747936	0	0	0	0	1.28098	0.915708	0	1.19702	0	0	0
ENSRNA049471527	0.554125	0	0	0.587825	0	0	1.08352	0	0.637441	0	2.53178	0	0	0	0.54184	0.515143	1.57738	0.839236	0.373968	0	1.33224	0	0.452575	2.56196	0	0	1.59603	0	0.600727	0
ENSRNA049471535	0.554125	0	0.483743	0	0	0	0.541759	0	0	0	0.632946	0	0.466501	0	1.62552	0.515143	0.525795	0	0.373968	0	0.444079	0	0	0	0	21.5446	1.99504	28.0765	0.600727	18.0361
ENSRNA049471555	0	0	0	0	0	0	0	0	0	0	0	0	0	2.23905	0	0	0	0	0	17.0349	0	34.6751	0	2.56196	0	21.5446	0	14.0382	0	54.1084
ENSRNA049471602	2.2165	0	1.45123	1.76348	1.53725	1.10077	1.62528	0.539923	2.54976	0.633363	6.32946	0.594996	5.59801	3.35857	2.16736	3.606	4.73215	0.839236	2.99175	0	5.32895	0	1.8103	5.12392	4.12069	0	5.98511	0	6.00727	18.0361
ENSRNA049471707	0	0.538467	0	0	0.512416	0	0.541759	0.539923	0	0.633363	0	0	1.3995	15.6733	0	4.12114	0	1.67847	0.747936	34.0698	0.888158	17.3376	0.452575	2.56196	0.915708	0	0	112.306	1.20145	18.0361
ENSRNA049471723	0	0	0	0	0.512416	0	0	0	0	0	1.26589	0	0.466501	1.11952	0	0	0	0	0	0	0	0	0	1.28098	0	21.5446	0.798014	0	0	18.0361
ENSRNA049471772	3.32475	0.538467	0.967485	0.587825	1.53725	1.10077	3.25055	3.23954	5.09953	127.939	14.5577	13.0899	18.66	2933.15	23.2991	615.596	5.25795	178.757	25.4298	61530	16.875	37241.1	5.88348	4319.46	25.6398	82709.6	23.1424	64196.8	12.0145	95807.9
ENSRNA049471778	4.433	0.538467	2.90246	0.587825	4.09933	1.10077	3.79231	3.23954	4.46208	129.206	15.8236	13.0899	17.727	2926.43	17.3389	615.081	6.30954	177.918	25.0559	61444.8	15.0987	37189.1	7.69378	4313.06	23.3506	82408	25.9355	64084.5	12.6153	95519.3
ENSRNA049471791	8.31187	1.07693	5.32117	1.17565	14.3476	4.40306	12.4605	2.69961	11.4739	1.26673	15.1907	0.297498	17.727	3.35857	19.5062	3.09086	17.877	1.67847	15.7067	17.0349	17.7632	0	8.59893	3.84294	7.78352	0	26.3345	14.0382	17.4211	0
ENSRNA049471882	107.5	9.15394	73.0451	9.99303	117.856	15.4107	58.51	15.1178	66.9313	9.50044	81.017	19.6349	166.074	55.9761	91.5709	33.9994	90.4367	28.534	158.563	119.244	120.79	277.401	93.2305	23.0576	90.6551	366.258	134.066	659.797	104.527	342.686
ENSRNA049472073	0	0	0	0	0	0	0	0	0	0	0.632946	0	0.933002	0	0.54184	0	0.525795	0	0.373968	0	0.444079	0	0	0	0	0	1.19702	0	0	0
ENSRNA049472120	0	0	0.483743	0	0	0	1.08352	0	0.637441	0	1.26589	0	0.933002	0	0	0	0	0	0	0	0.888158	0	0.452575	0	1.37356	0	0.399007	0	1.20145	0
ENSRNA049472208	0.554125	0	0	0	0	0	0	0	0.637441	0	0.632946	0	0.466501	0	0	0	1.05159	0	0.747936	0	0	0	0.90515	0	0	0	1.19702	14.0382	0.600727	0
ENSRNA049472354	0	0	0	0	0	0	0	0	0	0.633363	0	0.297498	0	3.35857	0	0.515143	0	0	0	0	0	17.3376	0	1.28098	0	0	0.399007	84.2294	0	18.0361
ENSRNA049472419	0	0.538467	0	0	0	0	0	0.539923	0	0	0	0	0	4.47809	0	0	0	0	0	0	0.444079	0	0.452575	0	0.457854	0	0	14.0382	0.600727	18.0361
ENSRNA049472556	38.7887	1.07693	12.5773	2.93913	14.3476	3.3023	11.3769	9.71861	33.1469	27.2346	80.3841	8.03244	82.1042	783.666	35.7614	167.421	5.25795	33.5694	47.494	13644.9	36.4145	7940.61	10.8618	941.52	18.3142	16847.9	73.0183	16621.3	19.2233	21931.9
ENSRNA049472690	0.554125	0	0	0	0	0	0	0	0.637441	0	2.53178	0	0.933002	1.11952	1.08368	0	2.10318	0	0.373968	0	1.77632	0	0.452575	0	0.457854	0	0.798014	0	0.600727	0
ENSRNA049472915	0	0	0	0	0	0.550383	1.08352	0	0	0	0	0	0.933002	0	0.54184	0	0	0	0	0	0.444079	0	0.452575	0	0	0	0	0	1.80218	18.0361
ENSRNA049472923	0.554125	0	0	0.587825	1.02483	0	0.541759	0	1.27488	0	2.53178	0	0.466501	0	0	0.515143	1.57738	0	0.373968	0	1.33224	0	2.26288	0	0.915708	0	0.399007	0	3.00364	0
ENSRNA049472954	0	0.538467	0	0	0	0.550383	0	0	0.637441	0	0	0.297498	0.933002	0	0	0	0	0	0	0	0.888158	0	0.452575	0	0	0	0.798014	0	0.600727	0
ENSRNA049472976	0	0	0	0	0.512416	0	0.541759	0	1.27488	0	1.26589	0	0.466501	0	0.54184	0	0	0	0.747936	0	0.444079	0	0.452575	0	2.74712	0	1.59603	0	0	0
ENSRNA049472987	0.554125	0	0.967485	0	0	0	1.08352	0	0.637441	0	1.89884	0	2.79901	1.11952	0	0	0	0	1.49587	0	1.77632	17.3376	0.90515	0	1.37356	0	3.19206	0	0	0
ENSRNA049472998	0.554125	0	0.967485	0	1.02483	0.550383	1.62528	0	0.637441	0	1.89884	0	3.73201	1.11952	0.54184	0	0.525795	0	1.49587	0	2.66447	17.3376	1.35773	0	2.28927	0	3.59107	0	0.600727	0
ENSRNA049473016	0.554125	0	1.45123	0	0.512416	0.550383	1.08352	0	1.27488	0.633363	0.632946	0.297498	0.466501	0	0.54184	0	1.57738	0	0.747936	17.0349	2.2204	17.3376	0	0	3.20498	0	1.59603	0	3.00364	0
ENSRNA049473038	2.2165	0	0.967485	0	1.53725	1.10077	3.25055	0.539923	1.27488	0	1.89884	0.297498	4.66501	0	1.08368	0	0.525795	0	2.24381	0	3.10855	17.3376	2.26288	0	4.12069	0	3.99007	0	1.20145	0
ENSRNA049473047	2.2165	0	0.967485	0	1.53725	1.10077	3.25055	0.539923	1.27488	0	1.89884	0.297498	4.66501	0	1.08368	0	0.525795	0	2.24381	0	3.10855	17.3376	2.26288	0	4.12069	0	3.99007	0	1.20145	0
ENSRNA049473071	0	0	0.483743	0	0.512416	0	0	0.539923	1.27488	0.633363	0.632946	0	0.933002	0	1.62552	0	1.57738	0	2.24381	0	1.77632	17.3376	0	0	2.28927	0	1.19702	0	1.80218	0
ENSRNA049473086	0	0	0.483743	0	0.512416	0	0	0.539923	1.27488	0	0.632946	0	0.933002	0	1.62552	0	1.57738	0	2.24381	0	1.77632	17.3376	0	0	2.28927	0	1.19702	0	1.80218	0
ENSRNA049473108	0	0	0.483743	0	0.512416	0	0	0.539923	1.27488	0.633363	0.632946	0	0.933002	0	1.62552	0	1.57738	0	2.24381	0	1.77632	17.3376	0	0	2.28927	0	1.19702	0	1.80218	0
ENSRNA049473120	1.66237	0	1.45123	0	1.53725	0	1.08352	0	0	0.633363	1.26589	0.297498	0.466501	0	0.54184	0.515143	0	0.839236	1.49587	0	0.888158	0	2.26288	1.28098	1.37356	0	2.39404	0	1.80218	0
ENSRNA049473128	0	0	0.483743	0	0.512416	0	0	0	0	0	0	0	0	1.11952	2.16736	0	0	0	1.49587	0	0	0	0	0	0	0	0	0	0.600727	0
ENSRNA049473150	0	0	0	0	1.02483	0.550383	0	0	0	0.633363	0	0	2.3325	2.23905	0.54184	0	0.525795	0	0.373968	0	0.444079	0	0.90515	1.28098	0.457854	0	1.19702	14.0382	0	36.0723
ENSRNA049473157	4.433	0	1.45123	0	2.04966	0	2.70879	0.539923	3.1872	1.26673	7.59535	0	6.06451	0	5.4184	1.03029	0	0	3.36571	0	0.888158	0	3.6206	2.56196	4.12069	21.5446	6.38412	0	2.40291	18.0361
ENSRNA049473164	0.554125	0	1.45123	0.587825	0	0	0	0	0	0	0.632946	0	1.866	0	0.54184	0	0	0	1.1219	34.0698	0.888158	17.3376	0.90515	0	1.37356	0	1.59603	0	0.600727	0
ENSRNA049473172	0.554125	0	1.45123	0.587825	0	0	0	0	0	0	0.632946	0	1.866	0	0.54184	0	0	0	1.1219	34.0698	0.888158	17.3376	0.90515	0	1.37356	0	1.59603	0	0.600727	0
ENSRNA049473180	0	0	0	0.587825	0	0	0	0	0	0	0	0	0	0	0.54184	0	0	0	0.373968	17.0349	0.444079	0	1.35773	0	0	0	1.19702	0	0	0
ENSRNA049473196	0	0	0.483743	0	0	0	0	0	0	0.633363	0.632946	0	0.466501	0	0	0	0.525795	0	1.1219	0	1.33224	0	0	2.56196	0	0	0.798014	14.0382	1.20145	18.0361
ENSRNA049473206	0	0	0	0	0	0	0	0	0.637441	0	0.632946	0	0.466501	0	0.54184	0	0	0	0.747936	0	0.444079	0	1.35773	1.28098	0	0	0.399007	14.0382	0	18.0361
ENSRNA049473214	0	0	0.483743	0	0.512416	0	0	0	0	0	0.632946	0	0.466501	0	1.62552	0	0.525795	0	1.1219	0	0	0	0	0	0	0	0	0	0	0
ENSRNA049473229	0	0	0.483743	0	0.512416	0	0	0	0	0	1.26589	0	0	0	1.62552	0	0.525795	0	0.747936	0	0	0	0	0	0	0	0.798014	0	0.600727	18.0361
ENSRNA049473235	0	0	0.483743	0	0	0	0	0	0	0	0.632946	0	0	1.11952	1.62552	0	0	0	0.747936	0	0.444079	0	0	0	0	0	0.399007	0	0.600727	18.0361
ENSRNA049473335	0.554125	0	0.483743	0	1.02483	0	1.08352	0	0.637441	0.633363	5.69651	0	0.466501	1.11952	1.08368	0.515143	0.525795	0	0.373968	0	0.444079	0	0.452575	0	0	0	0.798014	56.1529	0.600727	0
ENSRNA049473366	0.554125	0	0.967485	0	1.02483	0	0.541759	0	0.637441	0	1.26589	0	0.466501	0	1.08368	0	1.05159	0.839236	0.373968	0	1.33224	0	0.452575	0	0	0	0.399007	0	0.600727	18.0361
ENSRNA049473437	2.2165	0	0.483743	0.587825	0.512416	0.550383	2.16704	0	3.1872	0	7.59535	0.297498	4.66501	0	3.79288	1.54543	4.73215	0	3.73968	17.0349	3.10855	0	1.35773	1.28098	0.915708	0	3.19206	14.0382	4.80582	0
ENSRNA049473446	2.77062	0	0.967485	0	1.53725	1.10077	1.08352	0	2.54976	1.90009	6.32946	0.297498	2.3325	1.11952	2.16736	0.515143	1.57738	0.839236	1.1219	0	3.55263	0	0	0	1.83142	0	2.79305	0	3.60436	0
ENSRNA049473455	2.2165	0	0.967485	1.17565	1.53725	0	2.16704	0	4.46208	0.633363	10.7601	0.297498	3.26551	0	5.4184	1.03029	2.10318	0.839236	4.11365	17.0349	4.88487	0	3.16803	1.28098	0.915708	0	4.78809	0	2.40291	18.0361
ENSRNA049473620	0.554125	0	0.483743	1.17565	0.512416	0	0	0	0.637441	0	1.26589	0	0.466501	0	1.08368	0	1.05159	0	1.49587	17.0349	0.444079	0	0	0	1.37356	0	1.59603	0	1.20145	18.0361
ENSRNA049473635	10.5284	2.15387	7.73988	4.7026	11.2731	2.75191	14.6275	3.77946	9.56161	0.633363	16.4566	1.78499	26.124	3.35857	17.3389	3.09086	19.9802	1.67847	13.8368	0	21.3158	0	7.2412	3.84294	8.69923	0	31.5216	0	15.0182	0
ENSRNA049473641	0.554125	0	0.967485	0.587825	1.02483	0	1.62528	0	1.27488	0	1.89884	0	1.3995	0	1.08368	0.515143	0.525795	0	1.1219	0	2.2204	0	1.35773	0	0	21.5446	3.99007	0	2.40291	0
ENSRNA049473661	0.554125	0	0	0	1.02483	0	1.08352	0	0	0.633363	0.632946	0.297498	0.466501	1.11952	1.08368	0	1.05159	0.839236	1.49587	0	2.2204	0	0.452575	0	0.915708	0	0.798014	0	0.600727	0
ENSRNA049473675	3.87887	0.538467	1.93497	1.17565	1.53725	0.550383	0.541759	2.15969	1.27488	3.80018	3.79767	0.594996	3.73201	123.147	0.54184	72.6351	0.525795	2.51771	1.49587	715.465	2.66447	849.541	0.90515	138.346	0.457854	603.248	3.19206	533.453	1.80218	414.831
ENSRNA049473801	0.554125	0	0	0	1.02483	0	0	0	0	0	0	0	0	0	0.54184	0	0.525795	0	0.747936	0	0	0	0	0	0	0	1.19702	0	1.20145	0
ENSRNA049473842	0.554125	0	0	0	1.53725	0	0.541759	0	0	0	0	0	0	0	0	0	0	0	0.373968	0	0.444079	0	0.90515	0	0	21.5446	0.399007	0	0.600727	0
ENSRNA049473866	0	0	0	0	0.512416	0	1.08352	0	1.27488	0	1.26589	0	2.3325	1.11952	1.08368	0	0.525795	0	0	0	0.444079	0	1.8103	1.28098	0.457854	0	0.798014	0	1.20145	0
ENSRNA049473876	0.554125	0	0.483743	0	0	0	0	0	0	0	0	0	0.466501	0	0	0.515143	0	0	0.747936	0	0	17.3376	0	5.12392	0	64.6337	0.399007	0	0	18.0361
ENSRNA049473887	0	0	0	0	1.02483	0	0.541759	0	0	0	0	0	0	0	1.08368	0	0	0	0.747936	0	0	0	0.452575	0	0.457854	0	1.59603	0	0	0
ENSRNA049473899	0.554125	0.538467	0	0.587825	0	0	0.541759	0	1.27488	0.633363	2.53178	0	0	0	0	0.515143	0.525795	0	0.747936	0	1.33224	0	2.71545	0	1.37356	0	2.39404	0	0.600727	0
ENSRNA049473941	1.10825	0	0.967485	0.587825	0.512416	0	0.541759	0.539923	3.1872	0.633363	0.632946	0	0.933002	2.23905	2.7092	0.515143	0.525795	0.839236	2.99175	0	3.99671	17.3376	3.6206	0	0.915708	0	2.79305	0	1.20145	0
ENSRNA049474050	0.554125	0	0.483743	0	0	0	0	0	0.637441	0	0	0.297498	0.466501	0	0	1.03029	0.525795	0	0.373968	0	0	17.3376	0	0	0	0	0	14.0382	0	0
ENSRNA049475602	1.10825	0.538467	1.45123	0.587825	0	0	2.16704	0	0.637441	0	0.632946	0	0.466501	0	0.54184	0	0.525795	0	0.373968	0	1.33224	0	1.8103	0	0.915708	21.5446	1.59603	0	1.20145	18.0361
ENSRNA049475677	11.0825	4.8462	0.483743	14.1078	0.512416	23.6665	2.70879	138.22	7.64929	267.912	23.419	37.4847	4.19851	2518.93	6.50208	474.962	2.10318	505.22	7.47936	36778.3	3.10855	18499.2	1.35773	3345.92	19.6877	27749.4	12.7682	20959.1	6.608	64551.3
ENSRNA049475684	23.8274	3.2308	16.931	7.64173	19.4718	4.40306	28.1715	10.2585	21.0355	10.1338	37.3438	1.78499	31.7221	14.5538	20.5899	9.27257	31.0219	7.55313	32.5352	102.209	37.3026	104.025	29.4174	21.7766	28.3869	150.812	55.861	154.421	30.0364	180.361
ENSRNA049475689	23.8274	3.2308	16.931	7.64173	19.4718	4.40306	28.1715	10.2585	21.0355	10.1338	37.3438	1.78499	31.2556	15.6733	20.5899	9.27257	31.0219	7.55313	32.9092	102.209	37.7467	104.025	29.4174	21.7766	28.3869	150.812	55.861	154.421	30.0364	180.361
ENSRNA049475695	22.7191	3.2308	16.4472	7.0539	19.9842	4.40306	27.0879	10.2585	21.673	8.86708	37.3438	1.78499	33.1216	16.7928	21.6736	9.27257	28.9187	7.55313	31.7873	102.209	33.75	104.025	28.5122	21.7766	28.3869	150.812	53.866	154.421	30.6371	198.397
ENSRNA049475701	4.433	0.538467	3.3862	1.17565	2.56208	2.75191	5.95935	4.31938	6.37441	2.53345	13.2919	1.18999	10.263	15.6733	5.4184	7.212	8.93851	3.35694	8.60127	102.209	9.32566	104.025	3.6206	11.5288	8.69923	129.267	12.3692	168.459	10.8131	180.361
ENSRNA049475757	0	0	0	0	0	0.550383	0.541759	0	0	0	0.632946	0	0	10.0757	0	5.15143	0	0	0	187.384	0	34.6751	0	12.8098	0	236.99	0	182.497	0	198.397
ENSRNA049475834	22.7191	3.2308	17.4147	7.0539	19.9842	4.40306	27.6297	10.2585	21.0355	8.86708	36.7108	1.78499	31.2556	14.5538	19.5062	9.27257	28.9187	7.55313	32.5352	102.209	33.75	104.025	28.5122	21.7766	27.9291	150.812	54.265	154.421	28.2342	180.361
ENSRNA049475919	23.8274	3.2308	16.931	7.64173	19.4718	4.40306	28.1715	10.2585	21.0355	10.1338	36.7108	1.78499	32.6551	14.5538	20.5899	9.27257	31.0219	7.55313	32.5352	102.209	37.3026	104.025	29.4174	21.7766	28.3869	150.812	55.861	154.421	30.0364	180.361
ENSRNA049475930	0	0	1.45123	0	1.02483	0	0	0	0	0	1.89884	0	1.866	0	0.54184	0	0.525795	0.839236	1.1219	0	0.888158	0	0.452575	0	0.457854	0	0.399007	0	0.600727	0
ENSRNA049475944	1.10825	1.07693	0	0	0	0	0	0	0.637441	0	0.632946	0.297498	0.933002	0	0	0	0	0	0.747936	17.0349	0.444079	17.3376	0.452575	0	0	21.5446	0.399007	28.0765	0	0
ENSRNA049475950	1.10825	0	0.483743	0	0.512416	0.550383	0	0	0.637441	0	0.632946	0	0.466501	0	0	0	0.525795	0	0.373968	0	0.888158	0	0	0	0	21.5446	0.399007	0	0.600727	0
ENSRNA049476201	4.98712	0	0.483743	0	1.02483	0.550383	4.87583	0	3.82464	0	6.9624	0	4.66501	0	4.33472	0.515143	1.57738	0	5.60952	0	3.10855	17.3376	2.71545	7.68587	0.915708	0	11.5712	0	3.60436	0
ENSRNA049476209	0	0	0	0	1.02483	0.550383	1.62528	0	0.637441	0	3.79767	0	2.3325	1.11952	1.08368	1.03029	1.05159	0	2.24381	0	2.66447	0	0.452575	2.56196	0.915708	0	3.19206	0	1.80218	18.0361
ENSRNA049476307	0.554125	0	0.967485	0	0.512416	0	2.16704	1.07985	2.54976	0	1.26589	0.594996	2.79901	0	1.62552	0	0.525795	0	0.747936	17.0349	2.66447	0	1.35773	0	1.83142	0	2.39404	0	4.20509	0
ENSRNA049476319	2.2165	0	0	0	0	0	0.541759	0	0.637441	0	0	0	1.3995	0	0	0	2.62897	0	0.373968	0	0.444079	0	0.90515	0	2.74712	0	0.798014	0	1.20145	0
ENSRNA049476335	0	0	0.483743	0	1.53725	0	0	0	0	0	0	0	0.466501	0	0	0	0.525795	0	0	0	0.444079	17.3376	0	0	0.457854	0	0	0	0.600727	0
ENSRNA049476352	0	0	0	0	0.512416	0	0	0	0	0	1.26589	0	0.466501	1.11952	0	0	0	0	0	0	0	0	0	1.28098	0	21.5446	0.798014	0	0	18.0361
ENSRNA049476404	1.66237	0.538467	0.967485	0	3.07449	0	1.08352	0.539923	0	0	2.53178	0.297498	0.933002	0	1.62552	2.57571	1.57738	0.839236	3.36571	0	3.10855	17.3376	0.90515	2.56196	0.915708	21.5446	4.78809	70.1911	3.60436	54.1084
ENSRNA049476430	224.975	484.082	60.4678	2051.51	104.02	1470.07	68.8034	1797.4	142.787	4378.44	246.216	1967.06	183.335	53335.2	100.782	18551.3	142.49	8891.71	301.792	352094	144.77	313134	107.26	65299.2	281.122	215316	300.851	222436	126.153	422298
ENSRNA049476437	224.975	484.082	60.4678	2051.51	104.02	1470.07	68.8034	1797.4	142.787	4378.44	246.216	1967.06	183.335	53338.5	100.782	18551.8	142.49	8891.71	301.792	352094	144.77	313186	107.26	65299.2	281.122	215316	300.851	222436	126.153	422298
ENSRNA049476444	224.975	484.082	60.4678	2051.51	104.02	1470.07	68.8034	1797.4	142.787	4379.07	246.216	1967.35	183.335	53344.1	100.782	18552.4	142.49	8892.55	301.792	352162	144.77	313186	107.26	65314.6	281.122	215360	300.851	222436	126.153	422298
ENSRNA049476447	224.975	484.082	60.4678	2052.1	104.02	1470.07	68.8034	1797.4	142.787	4379.07	246.216	1967.35	183.335	53346.4	100.782	18553.9	142.49	8892.55	301.792	352196	144.77	313186	107.26	65317.1	281.122	215360	300.851	222450	126.153	422298
ENSRNA049476452	224.975	484.62	60.4678	2053.86	104.02	1470.62	68.8034	1799.56	142.787	4382.87	246.849	1968.84	183.335	53396.7	100.782	18581.2	142.49	8898.42	301.792	352384	144.77	313394	107.26	65362	281.58	215467	300.851	222590	126.153	422623
ENSRNA049476493	8.31187	1.07693	2.41871	5.87825	4.09933	2.20153	2.70879	4.8593	4.46208	19.0009	11.393	6.54495	4.66501	138.821	5.4184	46.3629	7.88692	28.534	11.219	306.628	2.66447	104.025	2.71545	96.0734	6.40996	344.713	10.7732	449.223	3.00364	486.976
ENSRNA049476498	8.31187	1.07693	2.41871	5.87825	4.09933	2.20153	2.70879	4.8593	4.46208	19.0009	11.393	6.54495	4.66501	138.821	5.4184	46.3629	7.88692	28.534	11.219	306.628	2.66447	104.025	2.71545	96.0734	6.40996	344.713	10.7732	449.223	3.00364	486.976
ENSRNA049476502	8.31187	1.07693	2.41871	5.87825	4.09933	2.20153	2.70879	4.8593	4.46208	19.0009	11.393	6.54495	4.66501	138.821	5.4184	46.3629	7.88692	28.534	11.219	306.628	2.66447	104.025	2.71545	96.0734	6.40996	344.713	10.7732	449.223	3.00364	486.976
ENSRNA049476508	8.31187	1.07693	2.41871	5.87825	4.09933	2.20153	2.70879	4.8593	4.46208	19.0009	11.393	6.54495	4.66501	138.821	5.4184	46.3629	7.88692	28.534	11.219	306.628	2.66447	104.025	2.71545	96.0734	6.40996	344.713	10.7732	449.223	3.00364	486.976
ENSRNA049476514	8.31187	1.07693	2.41871	5.87825	4.09933	2.20153	2.70879	4.8593	4.46208	19.0009	11.393	6.54495	4.66501	138.821	5.4184	46.3629	7.88692	28.534	11.219	306.628	2.66447	104.025	2.71545	89.6685	6.40996	344.713	10.7732	477.3	3.00364	486.976
ENSRNA049476519	0	0	0.483743	0	0	0	0	0	0	0	1.26589	0	0.466501	0	0	0	0.525795	0.839236	0.747936	17.0349	0.444079	0	0	0	1.37356	0	0	0	0	18.0361
ENSRNA049911397	0	0	0	0	0	0	0	0	0.637441	0	0.632946	0	0	0	1.08368	0	0	0	0	0	0	0	0.452575	0	0	43.0891	0.798014	0	0.600727	0
ENSRNA049911403	0	0	0	0	0	0	0	0	0	0	0.632946	0	0	1.11952	1.08368	0	0	0	0.373968	0	0	0	0	0	0	43.0891	0.798014	0	0.600727	0
ENSRNA049911410	0	0	0	0	0	0	0	0	0.637441	0	0.632946	0	0	0	1.08368	0	0	0	0	0	0	0	0.452575	0	0	43.0891	0.798014	0	0.600727	0
ENSRNA049911413	0	0	0	0	0	0	0	0	0.637441	0	0.632946	0	0	0	1.08368	0	0	0	0.373968	0	0	0	0.452575	0	0	43.0891	1.19702	0	0.600727	0
ENSRNA049911424	0	0	0	0	0	0	0	0	0.637441	0	0.632946	0	0	0	1.08368	0	0	0	0.373968	0	0	0	0.452575	1.28098	0	64.6337	1.19702	0	0.600727	0
ENSRNA050013646	0.554125	0	0	0	0	0	0	0.539923	0	0	0.632946	0	0	0	0	0	0	0	0.747936	0	0.444079	0	0	0	0	0	0.399007	14.0382	0.600727	18.0361
ENSRNA050013647	0.554125	0	0	0	0	0	0	0.539923	0	0	0.632946	0	0	0	0	0	0	0	0.747936	0	0.444079	0	0	0	0	0	0.399007	14.0382	0.600727	18.0361
ENSRNA050013652	0	0.538467	0	0	0	0	0.541759	0.539923	0	0	0	0	0.466501	6.71714	0	1.03029	0	0	0.373968	17.0349	0.444079	0	0.452575	0	0.457854	0	0	28.0765	0.600727	18.0361
ENSRNA050013653	0	0.538467	0	0	0	0	0.541759	0.539923	0	0	0	0	0.466501	6.71714	0	1.03029	0	0	0.373968	17.0349	0.444079	0	0.452575	0	0.457854	0	0	28.0765	0.600727	18.0361
ENSRNA050013664	0.554125	0	0	0	0	0	0	0.539923	0	0	0.632946	0	0	0	0	0	0	0	0.747936	0	0.444079	0	0	0	0	0	0.399007	14.0382	0.600727	18.0361
ENSRNA050013665	0.554125	0	0	0	0	0	0	0.539923	0	0	0.632946	0	0	0	0	0	0	0	0.747936	0	0.444079	0	0	0	0	0	0.399007	14.0382	0.600727	18.0361
EPlORYSAT000373608	215	13.4617	134.48	17.0469	232.637	22.0153	139.232	27.5361	124.301	147.573	198.112	40.4597	285.965	3085.4	203.19	667.625	147.748	219.88	301.044	62211.4	233.586	38177.3	167	4392.48	223.433	83808.4	302.846	66625.4	213.859	96962.2
EPlORYSAT000373611	1.66237	0	0.967485	0.587825	3.07449	0	2.16704	0	1.27488	0	3.16473	0	3.26551	1.11952	1.62552	1.03029	4.73215	0	4.11365	0	1.77632	0	3.6206	0	1.37356	0	4.38908	0	6.00727	126.253
EPlORYSAT000373621	0	0	0	0.587825	0	0	0	0.539923	0.637441	0	0	0.297498	2.79901	2.23905	0.54184	0.515143	0.525795	0.839236	1.1219	0	0.444079	17.3376	0	1.28098	0.915708	64.6337	0.798014	70.1911	0.600727	0
EPlORYSAT000373647	14.4072	0.538467	7.25614	3.52695	16.3973	1.10077	7.04286	0	10.8365	2.53345	32.2802	2.08248	16.3275	38.0638	16.2552	7.212	15.2481	5.03542	17.5765	204.419	14.2105	121.363	6.33605	8.96685	13.2778	258.535	29.1275	772.103	13.216	577.156
EPlORYSAT000373673	0	0	0	0	0	0	0	0	0	0	0	0	0	0	0.54184	0.515143	0	0	0.747936	17.0349	0	0	0	0	0	0	1.59603	28.0765	0	18.0361
EPlORYSAT000373790	0.554125	0	0.483743	0	0	0	0	0	0	0	1.26589	0.297498	0.466501	1.11952	0	1.03029	0	0	1.1219	0	0.444079	17.3376	0.452575	0	0.915708	21.5446	0.399007	14.0382	0	18.0361
EPlORYSAT000373805	0	0	0.967485	0	2.04966	0.550383	0	0	0	0	1.26589	0	0.933002	0	0	0	0	0.839236	0.747936	0	0.444079	0	0.452575	1.28098	0	0	0.798014	14.0382	0	0
EPlORYSAT000373810	0.554125	0	0	0.587825	0.512416	0	0.541759	0	0.637441	0	0	0	1.3995	4.47809	0	0.515143	0	3.35694	2.99175	17.0349	0.888158	34.6751	1.35773	1.28098	0.457854	21.5446	6.38412	28.0765	1.20145	36.0723
EPlORYSAT000373811	67.0491	2.69234	24.6709	3.52695	30.2325	9.90689	17.878	13.4981	75.218	44.9687	86.7135	22.9073	200.129	1151.99	69.3555	229.754	14.1965	68.8174	136.872	14615.9	88.8158	8703.46	25.7968	1102.92	34.3391	17472.6	175.962	18993.7	40.2487	22436.9
EPlORYSAT000373815	0	0	1.45123	0	0	0	0.541759	0.539923	0.637441	0	0	0	1.3995	0	0	0	0	0	1.49587	0	0.444079	0	1.35773	0	0.457854	0	2.39404	0	0	0
EPlORYSAT000373820	0.554125	0	0.483743	0	0	0	0	0	0	0	1.26589	0.297498	0.466501	1.11952	0	1.03029	0	0	1.1219	0	0.444079	17.3376	0.452575	0	0.915708	21.5446	0.399007	14.0382	0	18.0361
EPlORYSAT000373839	12.7449	1.6154	7.73988	3.52695	5.63657	2.20153	1.08352	7.01899	6.37441	9.50044	7.59535	2.08248	14.928	98.518	7.04392	18.5451	2.62897	5.87465	16.0806	425.872	8.4375	312.076	5.4309	35.8674	6.86781	366.258	13.9653	1010.75	6.608	270.542
EPlORYSAT000373845	0	0	0.483743	0	0	0	0.541759	1.07985	0	1.90009	0.632946	0.594996	1.3995	26.8685	1.62552	11.8483	0.525795	2.51771	2.61778	51.1046	0.444079	138.701	0.90515	20.4957	1.83142	129.267	1.59603	407.109	1.80218	126.253
EPlORYSAT000373846	1.10825	0.538467	0.483743	0.587825	2.04966	0	0	0	0	0	0	0.594996	2.3325	0	1.62552	0	0.525795	0.839236	2.99175	0	0.444079	0	0.452575	0	0.915708	0	0.798014	0	0.600727	0
EPlORYSAT000373849	12.7449	1.6154	7.73988	3.52695	5.63657	2.20153	1.08352	7.01899	6.37441	9.50044	7.59535	2.08248	14.928	98.518	7.04392	18.5451	2.62897	5.87465	16.0806	425.872	8.4375	312.076	5.4309	35.8674	6.86781	366.258	13.9653	1010.75	6.608	270.542
EPlORYSAT000373852	67.0491	2.69234	24.6709	3.52695	30.2325	9.90689	17.878	13.4981	75.218	44.9687	86.7135	22.9073	200.129	1151.99	69.3555	229.754	14.1965	68.8174	136.872	14650	88.8158	8703.46	25.7968	1110.61	34.3391	17472.6	175.962	19021.8	40.2487	22418.9
EPlORYSAT000373862	0	0	0	0	1.02483	0	0	0	0	0	0	0	0	0	0	0.515143	0	0	0	17.0349	0.444079	0	0	0	0.457854	0	0.798014	14.0382	0	18.0361
EPlORYSAT000373870	0	0	0.483743	0	0	0	0.541759	1.07985	0	1.90009	0.632946	0.594996	1.3995	26.8685	1.62552	11.8483	0.525795	2.51771	2.61778	51.1046	0.444079	138.701	0.90515	20.4957	1.83142	129.267	1.59603	407.109	1.80218	126.253
EPlORYSAT000373872	0	0	0	0	1.02483	0	0	0	0	0	0	0	0	0	0	0.515143	0	0	0	17.0349	0.444079	0	0	0	0.457854	0	0.798014	14.0382	0	18.0361
ERCC-00157	0	0	0	0.587825	0	0.550383	1.08352	1.07985	0	0.633363	0	0	0	1.11952	0	0.515143	0	0.839236	0	0	0	0	0	1.28098	0	21.5446	0	14.0382	0	0
Os01g0100100	17.732	11.8463	14.0285	13.52	12.298	12.1084	17.3363	13.4981	17.2109	13.3006	16.4566	14.5774	9.79652	15.6733	9.75311	20.0906	22.0834	25.1771	10.0971	17.0349	7.54934	0	13.5773	28.1815	15.567	43.0891	12.7682	56.1529	14.4175	90.1806
Os01g0100200	0.554125	1.07693	0.967485	1.17565	1.53725	0	0.541759	1.07985	0.637441	0.633363	1.89884	0	1.866	0	0.54184	0	0	0	1.86984	0	0	0	0	1.28098	0.915708	0	0.399007	28.0765	0.600727	0
Os01g0100400	0.554125	6.46161	0.483743	1.17565	1.02483	0.550383	0	0.539923	1.27488	5.70026	1.26589	5.94996	0	0	0	0	1.57738	0	2.61778	17.0349	1.33224	0	0.90515	1.28098	0.457854	0	1.59603	14.0382	1.20145	0
Os01g0100466	0	0.538467	0	0	0	0	0	0	0	0	0.632946	0	0	1.11952	0	0	0	0	0.373968	17.0349	0	0	0.452575	0	0	43.0891	0	14.0382	0	18.0361
Os01g0100500	21.0567	24.7695	29.992	21.7495	27.6705	31.3718	18.4198	18.3574	26.7725	20.901	10.1271	24.3948	20.9925	29.1076	21.6736	25.7571	20.506	19.3024	18.6984	51.1046	24.8684	34.6751	29.87	24.3386	20.1456	0	22.7434	14.0382	18.0218	36.0723
Os01g0100600	28.8145	18.3079	14.996	15.8713	14.8601	19.8138	13.0022	17.8174	10.1991	11.4005	27.2167	16.0649	15.861	15.6733	21.1317	11.3331	21.0318	11.7493	13.8368	0	18.2072	0	10.4092	11.5288	15.567	21.5446	15.9603	14.0382	13.216	18.0361
Os01g0100700	131.328	78.6162	208.977	88.1738	209.578	100.72	141.941	80.9884	163.822	133.006	251.279	98.1743	147.414	184.721	193.437	130.846	153.532	109.101	183.244	34.0698	176.299	0	174.241	47.3962	185.889	43.0891	183.543	98.2676	225.873	72.1445
Os01g0100800	36.5722	18.8464	27.5733	20.5739	17.4221	19.2634	31.9638	12.9581	45.2583	12.6673	36.0779	11.6024	21.9255	13.4343	22.7573	12.8786	31.5477	6.71389	26.5517	17.0349	21.3158	17.3376	31.2277	11.5288	34.3391	64.6337	20.3494	0	25.8313	18.0361
Os01g0100900	45.9923	106.616	60.4678	71.7147	63.5396	58.8909	106.185	63.1709	81.5924	52.5691	18.3554	116.024	98.8982	424.299	57.9768	440.447	91.4883	588.305	122.662	425.872	88.3717	416.102	92.3253	626.399	49.9061	129.267	78.6044	126.344	60.0727	216.434
Os01g0101200	17.1779	17.7694	28.0571	24.6887	21.009	23.6665	20.5868	14.038	14.6611	16.4674	25.3178	9.81743	13.995	1.11952	21.1317	0.515143	22.6092	1.67847	11.219	0	19.5395	0	16.2927	0	23.8084	0	15.1623	14.0382	24.6298	0
Os01g0101300	29.3686	24.7695	25.1546	27.04	22.0339	28.6199	24.9209	35.6349	21.0355	16.4674	35.445	27.0723	29.8561	47.0199	23.2991	32.9691	27.3413	32.7302	18.6984	34.0698	23.0921	34.6751	34.8483	35.8674	26.0977	21.5446	28.3295	14.0382	34.2415	18.0361
Os01g0101600	20.5026	32.8465	36.2807	28.2156	21.5215	40.1779	22.7539	46.9733	24.8602	29.768	22.786	40.4597	24.258	25.749	23.8409	17.5149	21.0318	19.3024	26.9257	68.1395	28.8651	17.3376	23.9865	25.6196	20.6034	86.1783	25.1375	14.0382	20.4247	36.0723
Os01g0101700	6.64949	24.231	5.80491	7.0539	8.19865	6.05421	7.58462	4.31938	3.1872	8.86708	0	13.9824	7.93051	8.95618	2.16736	13.3937	9.9901	15.9455	14.2108	17.0349	7.99342	34.6751	4.52575	8.96685	1.83142	0	4.78809	14.0382	5.40654	18.0361
Os01g0101800	6.09537	1.07693	4.35368	0.587825	6.66141	1.10077	4.87583	0	4.46208	1.26673	1.26589	1.18999	5.13151	1.11952	2.7092	1.03029	2.10318	0	3.73968	17.0349	4.44079	0	4.07318	1.28098	2.28927	0	1.59603	0	2.40291	54.1084
Os01g0101850	0.554125	1.07693	0.483743	0	1.02483	1.10077	2.16704	0	3.82464	0	3.16473	0.594996	2.79901	3.35857	4.33472	1.54543	2.10318	2.51771	4.86159	0	5.32895	0	3.16803	0	2.74712	0	1.59603	0	0.600727	0
Os01g0101900	33.8016	44.6928	41.6019	57.019	97.359	72.6505	102.934	67.4903	144.062	167.841	106.968	143.096	207.126	1212.44	208.066	842.259	166.677	581.591	191.846	664.36	201.612	797.528	185.556	357.393	121.331	172.357	168.381	182.497	144.775	541.084
Os01g0102000	1.10825	0.538467	1.93497	0	6.66141	1.10077	1.08352	1.07985	3.1872	1.26673	0.632946	0.892494	0.933002	3.35857	0	5.15143	3.68056	10.9101	2.24381	0	2.66447	0	2.71545	0	0.457854	0	0.798014	0	4.20509	0
Os01g0102300	0.554125	1.6154	0.967485	0.587825	2.56208	0	3.79231	1.07985	4.46208	3.16681	0.632946	0.594996	2.3325	2.23905	3.25104	4.63629	2.62897	3.35694	2.24381	0	3.55263	0	3.6206	2.56196	2.74712	0	1.19702	14.0382	1.20145	0
Os01g0102500	18.8402	26.9234	16.4472	16.4591	16.3973	23.1161	11.3769	23.7566	17.8483	32.9349	18.3554	34.8072	7.93051	12.3147	9.75311	15.9694	14.7223	15.9455	16.0806	34.0698	13.3224	17.3376	12.2195	11.5288	13.7356	21.5446	11.1722	14.0382	13.216	0
Os01g0102600	2.77062	4.8462	4.83743	5.29043	5.12416	9.90689	7.04286	7.01899	12.7488	6.96699	5.69651	9.22243	9.33002	15.6733	10.295	31.9389	5.25795	32.7302	9.72317	17.0349	9.32566	17.3376	8.59893	32.0245	5.03639	0	9.97518	0	7.80945	36.0723
Os01g0102700	80.9022	198.156	132.062	106.984	148.601	105.123	131.106	74.5093	120.476	105.772	89.2453	206.464	109.628	104.116	84.527	142.695	125.665	189.667	117.8	153.314	91.0362	208.051	92.7779	133.222	60.8946	64.6337	104.939	56.1529	116.541	72.1445
Os01g0102800	3.87887	4.8462	6.28865	6.46608	3.58691	6.60459	8.66814	5.39923	3.82464	8.86708	6.9624	10.1149	6.99751	2.23905	4.87656	7.212	10.5159	9.2316	11.967	0	5.77303	34.6751	7.2412	10.2478	6.40996	0	8.77816	0	9.01091	0
Os01g0102850	0.554125	0.538467	0.967485	0	1.02483	0	0.541759	0	0.637441	0.633363	0	1.18999	1.866	0	0	0	1.05159	0	0	0	0	0	1.35773	0	0.457854	0	0.399007	0	0	0
Os01g0102900	2.77062	19.9233	10.6423	19.3982	10.7607	31.9222	40.6319	48.593	19.7607	34.8349	4.43062	8.62744	21.459	14.5538	14.6297	19.0603	23.6608	19.3024	16.0806	68.1395	9.32566	0	17.1979	53.8011	28.3869	43.0891	27.1325	14.0382	8.41018	36.0723
Os01g0103000	13.299	2.15387	14.5123	5.29043	13.8352	3.3023	10.8352	2.69961	5.73697	7.60035	13.9248	2.97498	13.995	2.23905	12.4623	3.09086	8.41272	1.67847	8.97524	17.0349	13.7665	0	11.767	2.56196	12.8199	21.5446	7.18213	0	12.6153	0
Os01g0103100	3.87887	12.3847	2.90246	5.87825	3.07449	11.0077	4.33407	8.09884	1.27488	11.4005	3.16473	8.03244	0.466501	0	1.62552	0	2.62897	0.839236	1.86984	0	1.33224	0	4.07318	2.56196	2.74712	0	2.79305	0	5.40654	0
Os01g0103400	17.732	2.69234	14.996	4.7026	18.9594	4.95344	16.2528	4.31938	19.1232	4.43354	17.7225	1.78499	17.2605	4.47809	12.4623	3.606	12.6191	1.67847	17.5765	0	15.5428	0	18.5556	0	17.8563	0	13.9653	0	12.6153	0
Os01g0103600	106.392	52.2313	130.127	69.3634	124.517	56.6894	91.5572	70.7299	90.5166	82.9705	75.9535	84.4894	140.417	70.5299	117.037	99.9377	108.84	112.458	125.279	204.419	150.987	121.363	119.932	99.9164	124.994	193.901	160.8	98.2676	123.75	126.253
Os01g0103650	0.554125	1.07693	0	0	0.512416	1.10077	0.541759	0.539923	0	1.26673	0.632946	0.594996	0.933002	0	0.54184	0	0	0	0.747936	0	0.444079	0	0.452575	0	0.457854	0	0.399007	0	0.600727	0
Os01g0103700	1.66237	0.538467	0.483743	2.93913	1.02483	0.550383	2.16704	1.61977	1.91232	1.26673	1.89884	1.48749	2.79901	1.11952	2.7092	1.54543	1.57738	2.51771	1.49587	0	2.2204	17.3376	1.35773	0	1.37356	86.1783	0.798014	28.0765	0.600727	0
Os01g0103800	11.6366	15.6155	16.4472	17.6348	8.19865	20.3642	9.2099	12.9581	12.1114	18.3675	12.6589	15.4699	11.196	6.71714	10.8368	5.66657	8.93851	3.35694	12.3409	0	9.32566	0	10.4092	0	13.7356	21.5446	17.1573	0	12.6153	18.0361
Os01g0103900	0	0	0.483743	0.587825	0.512416	0	0	0	1.91232	1.26673	1.26589	0	0	0	0.54184	0	0	0	0.747936	0	0	0	0.452575	0	0	0	0	0	2.40291	0
Os01g0104000	22.165	26.3849	24.6709	39.9721	27.158	44.0306	27.6297	31.8554	20.3981	33.5682	16.4566	31.2373	16.794	5.59761	23.8409	14.424	18.9286	16.7847	15.3327	0	33.3059	0	31.6803	15.3717	27.4712	43.0891	29.1275	14.0382	33.6407	0
Os01g0104100	23.2732	85.0778	34.3457	87.5859	38.9436	56.139	69.3451	83.688	41.4336	67.1364	40.5085	74.077	39.1861	64.9323	28.1757	57.1809	46.27	84.7628	40.3886	85.1744	32.8619	17.3376	44.3524	87.1066	29.7605	107.723	39.9007	0	38.4465	72.1445
Os01g0104350	21.6109	9.15394	12.0936	7.0539	14.8601	8.25574	10.8352	11.8783	12.7488	11.4005	20.8872	3.27248	15.861	1.11952	4.87656	4.63629	15.2481	4.19618	15.7067	17.0349	11.5461	0	13.5773	1.28098	23.3506	21.5446	16.3593	28.0765	17.4211	18.0361
Os01g0104400	519.215	1295.55	443.108	1228.55	418.131	978.03	429.073	1051.77	395.213	946.877	628.515	633.373	348.01	89.5618	428.053	108.18	298.126	102.387	369.855	51.1046	462.286	173.376	452.123	128.098	484.41	129.267	397.012	196.535	456.553	108.217
Os01g0104500	1.66237	0	0	0	0	0.550383	0.541759	0	0.637441	0.633363	0.632946	0	0.466501	0	1.08368	1.54543	0.525795	0	0.747936	0	0	17.3376	0	0	0	0	0.399007	0	0	0
Os01g0104600	5.54125	4.30774	9.19111	5.29043	11.7856	4.95344	8.66814	5.39923	4.46208	5.0669	9.49418	4.75997	7.46401	4.47809	8.66943	5.15143	5.25795	3.35694	10.8451	17.0349	7.54934	0	5.88348	7.68587	10.0728	0	9.57617	14.0382	7.80945	18.0361
Os01g0104800	8.31187	8.07701	10.6423	6.46608	7.17382	7.70536	8.66814	12.4182	10.8365	9.50044	13.9248	18.1474	9.79652	12.3147	11.9205	10.818	10.5159	12.5885	8.2273	51.1046	10.2138	0	13.1247	15.3717	12.8199	43.0891	10.3742	14.0382	6.00727	54.1084
Os01g0104900	36.5722	69.4623	70.1427	68.7755	66.6141	41.2787	59.5935	49.133	56.0948	50.669	18.9884	51.1696	51.3151	3.35857	23.2991	3.09086	49.4247	0	46.746	0	29.7533	52.0127	46.1627	3.84294	48.0747	43.0891	31.1226	0	48.6589	18.0361
Os01g0105300	0	0	0.967485	0	0	0	0.541759	0	0	0.633363	0	0	0.466501	1.11952	1.08368	0	0	0	0.373968	0	0	0	0	0	0.457854	0	0	0	0	0
Os01g0105400	5.54125	1.07693	1.45123	4.7026	3.07449	6.60459	5.95935	2.15969	4.46208	5.0669	10.1271	2.37998	10.263	2.23905	8.66943	1.54543	6.30954	0.839236	9.3492	34.0698	1.77632	0	8.59893	3.84294	12.8199	21.5446	9.17717	14.0382	12.0145	18.0361
Os01g0105700	0	0	0.483743	0	0.512416	0.550383	0.541759	0	0	0	0.632946	0	0	0	0.54184	0.515143	0	0	0	0	0	0	0.90515	0	0.457854	0	0	0	0	0
Os01g0105800	7.20362	8.61547	4.83743	7.0539	4.09933	1.65115	7.58462	4.8593	7.64929	4.43354	2.53178	3.56997	4.19851	4.47809	5.96024	1.54543	10.5159	3.35694	8.2273	0	5.32895	0	6.78863	1.28098	6.86781	0	5.18709	0	8.41018	0
Os01g0105900	21.6109	11.3078	24.1871	14.1078	18.9594	9.90689	24.3791	24.8364	28.6848	49.4023	51.9015	40.7572	25.6575	108.594	22.2154	38.1206	25.764	26.8556	27.6736	119.244	27.977	121.363	34.3957	46.1152	37.544	129.267	29.5265	252.688	22.8276	54.1084
Os01g0106200	249.91	157.771	210.912	151.071	186.519	150.805	198.284	156.578	207.168	169.741	282.294	124.949	202.928	185.841	219.445	137.028	200.854	140.992	167.912	102.209	221.595	121.363	209.542	139.627	231.216	86.1783	198.307	42.1147	255.309	108.217
Os01g0106300	6.64949	0.538467	6.28865	0	7.17382	1.10077	6.50111	2.15969	5.73697	0.633363	7.59535	1.18999	4.19851	1.11952	3.25104	0	3.68056	0	2.24381	17.0349	3.99671	17.3376	3.16803	0	4.57854	0	8.37915	0	4.20509	0
Os01g0106400	76.4692	51.6928	77.8825	132.261	97.359	146.952	65.5528	32.9353	44.6208	41.1686	134.817	35.6997	73.2406	5.59761	69.8973	7.212	31.0219	0.839236	25.8038	0	36.4145	17.3376	33.038	2.56196	32.0498	0	52.669	42.1147	48.0582	0
Os01g0106500	34.9098	13.4617	41.1181	29.3913	25.1084	26.4184	30.8803	17.2775	32.5095	20.901	50.6356	23.2048	29.3896	20.1514	29.2593	25.7571	46.27	19.3024	38.1448	17.0349	34.6382	34.6751	44.8049	25.6196	37.0862	86.1783	29.5265	42.1147	35.4429	36.0723
Os01g0106600	7.20362	26.3849	3.3862	12.9322	4.09933	13.2092	3.79231	10.2585	3.82464	9.50044	3.16473	9.81743	2.79901	0	3.25104	0	4.20636	0.839236	2.61778	0	1.77632	0	3.6206	0	2.28927	0	1.99504	0	1.80218	0
Os01g0106700	1.66237	0.538467	1.45123	1.17565	0.512416	1.10077	0.541759	0	1.27488	2.53345	5.69651	0.892494	0.933002	1.11952	0	1.54543	0	1.67847	0	17.0349	1.33224	0	0.452575	1.28098	0.915708	21.5446	0.399007	28.0765	0.600727	54.1084
Os01g0106750	3.32475	2.15387	2.41871	3.52695	3.07449	2.75191	3.79231	2.69961	7.64929	0.633363	13.9248	1.18999	2.79901	7.83666	5.4184	3.09086	3.68056	1.67847	5.23555	0	3.99671	0	4.97833	2.56196	5.03639	21.5446	6.78312	14.0382	5.40654	0
Os01g0106800	276.508	118.463	253.481	122.268	220.339	122.735	160.361	119.323	172.746	112.739	228.493	77.0519	238.848	122.028	244.912	109.725	165.1	74.692	200.447	102.209	262.007	156.038	220.404	101.197	281.122	64.6337	251.375	140.382	198.24	126.253
Os01g0106900	52.6418	89.3856	77.3988	88.7616	142.452	128.79	177.155	104.745	172.746	106.405	162.667	221.933	169.806	143.299	206.441	211.209	168.254	265.199	170.529	153.314	242.023	104.025	158.401	231.857	115.379	172.357	203.494	112.306	150.182	90.1806
Os01g0107000	14.4072	31.2311	16.4472	28.2156	9.22348	15.9611	18.4198	28.076	18.4858	27.868	22.1531	23.7998	15.3945	17.9124	18.4225	27.3026	16.2996	18.4632	14.2108	34.0698	17.7632	17.3376	18.5556	28.1815	19.2299	21.5446	16.7583	14.0382	16.2196	18.0361
Os01g0107400	7.75774	11.3078	7.25614	9.99303	4.61174	11.558	9.2099	12.4182	5.73697	8.86708	10.7601	11.0074	4.19851	1.11952	1.62552	0.515143	5.25795	0.839236	3.73968	17.0349	5.77303	0	6.78863	2.56196	8.69923	0	4.78809	28.0765	6.608	0
Os01g0107700	2.2165	5.92314	5.80491	5.29043	2.04966	1.10077	2.70879	0.539923	1.91232	1.26673	1.89884	2.08248	1.866	4.47809	0.54184	2.57571	2.10318	1.67847	3.73968	0	0.888158	0	3.16803	0	1.37356	0	3.59107	0	1.20145	0
Os01g0107900	55.9666	52.2313	59.0166	57.6069	45.605	57.7902	52.5506	68.0302	50.3578	54.4692	30.3814	55.9296	80.2381	59.3347	58.5187	71.0897	67.8275	68.8174	59.4609	51.1046	51.5132	34.6751	61.0976	83.2636	50.8218	21.5446	48.2799	14.0382	57.6698	36.0723
Os01g0108000	22.165	29.0772	23.7034	35.2695	17.4221	25.3176	17.3363	26.9961	19.1232	25.3345	17.0895	32.4273	28.4566	23.51	14.0878	33.9994	25.764	24.3378	14.2108	0	19.5395	17.3376	19.0082	37.1484	21.0613	21.5446	16.7583	14.0382	16.8204	90.1806
Os01g0108200	1.66237	10.7693	5.32117	2.93913	9.22348	3.3023	4.33407	1.07985	6.37441	3.16681	4.43062	13.6849	2.79901	4.47809	0	3.606	0.525795	13.4278	2.61778	17.0349	2.66447	0	3.6206	21.7766	0.915708	0	1.59603	0	1.80218	0
Os01g0108500	1.10825	0	0.483743	0	0.512416	0.550383	0	0	0	0	1.26589	0	0	0	0.54184	0	0	0	0.373968	0	0	0	0.452575	0	0	0	0	0	1.20145	0
Os01g0108600	49.3171	124.386	24.6709	107.572	20.4966	122.185	14.6275	78.8287	23.5853	105.772	36.0779	85.6794	12.129	0	21.1317	4.12114	17.877	7.55313	29.5435	0	23.9803	17.3376	21.271	3.84294	20.1456	0	20.3494	14.0382	10.2124	36.0723
Os01g0108800	3.87887	0	1.93497	0.587825	4.61174	2.20153	2.16704	0	5.73697	1.26673	5.06356	1.18999	3.26551	1.11952	2.7092	0	0	0	2.99175	0	1.77632	17.3376	0.90515	1.28098	1.37356	0	2.79305	0	2.40291	0
Os01g0109000	7.75774	1.07693	8.22362	0	4.61174	1.65115	11.3769	2.15969	12.1114	0.633363	17.7225	0.594996	6.53101	0	9.75311	1.03029	13.1449	0.839236	7.1054	17.0349	6.21711	17.3376	14.0298	0	15.567	21.5446	4.38908	28.0765	6.608	0
Os01g0109300	0.554125	1.6154	0.483743	1.17565	0	0.550383	0	0.539923	1.27488	1.26673	1.26589	2.67748	0	0	0	0	0	0.839236	0.373968	0	0	0	0.452575	0	0	0	0.399007	0	0.600727	0
Os01g0109500	0.554125	0.538467	0	0.587825	0.512416	0.550383	0	0	0	0	0	0	0.466501	0	0	0	0	0	0	0	0.444079	0	0.452575	0	0	0	0.399007	0	0.600727	0
Os01g0109700	60.3996	102.309	67.724	135.2	65.5892	119.433	86.6814	154.418	94.9787	139.973	66.4593	150.236	77.4391	186.96	72.6065	141.664	81.4982	132.599	78.9073	272.558	72.3849	346.751	69.6966	230.576	68.6781	21.5446	69.0283	112.306	60.0727	126.253
Os01g0109750	12.7449	13.4617	13.5448	10.5809	18.9594	6.05421	17.878	8.09884	19.7607	10.1338	10.7601	9.22243	25.191	3.35857	16.2552	9.78771	9.9901	13.4278	20.9422	0	16.4309	0	13.1247	5.12392	16.0249	0	20.3494	0	15.6189	18.0361
Os01g0110050	0	0.538467	0.483743	1.76348	0.512416	1.10077	0.541759	0	1.27488	0	0	0	0.466501	1.11952	0.54184	0	0	0	0	0	0.444079	0	0	0	1.37356	0	0.399007	14.0382	0	0
Os01g0110100	1.66237	1.6154	1.93497	9.4052	4.09933	7.15497	2.70879	8.09884	2.54976	3.80018	4.43062	6.54495	1.866	1.11952	2.16736	2.06057	3.15477	0.839236	2.24381	51.1046	0.888158	17.3376	0	3.84294	1.37356	21.5446	1.19702	14.0382	1.80218	18.0361
Os01g0110200	200.039	455.005	200.269	245.711	196.255	140.348	43.8825	37.2547	101.353	108.938	8.22829	72.5895	69.5086	0	33.5941	0	72.5597	1.67847	87.5086	0	59.5066	17.3376	60.1925	6.40489	47.6168	43.0891	66.2352	14.0382	51.6625	0
Os01g0110400	21.0567	22.6156	20.8009	25.2765	24.0835	18.1626	38.4649	25.9163	24.2227	15.2007	18.9884	22.0148	31.2556	14.5538	20.5899	15.9694	24.1866	25.1771	19.4463	0	22.204	0	18.5556	7.68587	24.2663	21.5446	25.9355	28.0765	21.0255	18.0361
Os01g0110500	10.5284	18.8464	12.5773	18.8104	9.22348	15.9611	7.58462	10.2585	8.92417	10.7672	6.9624	13.0899	5.59801	0	7.04392	0.515143	3.68056	0	7.1054	0	7.54934	0	9.0515	0	10.9885	0	5.5861	42.1147	9.01091	0
Os01g0110700	0	0	0	0	0	0	0	0	1.27488	0	0	0	0	0	0	0	0.525795	0	0.747936	0	0.444079	0	0	1.28098	0	0	1.19702	0	0.600727	0
Os01g0110800	2.2165	1.6154	0.967485	0.587825	0	1.65115	0.541759	0.539923	0.637441	1.26673	0.632946	1.48749	1.3995	0	1.08368	1.54543	0.525795	1.67847	0	0	0	0	0.452575	0	1.37356	0	0.798014	0	1.20145	0
Os01g0111100	2.2165	0.538467	1.93497	1.17565	2.56208	1.65115	3.25055	8.63876	0	3.16681	0	2.67748	1.866	0	1.08368	0	2.10318	0	0.373968	0	0.444079	17.3376	1.8103	0	0.457854	21.5446	1.19702	14.0382	2.40291	0
Os01g0111200	106.946	158.309	166.891	134.024	160.899	168.417	96.4331	144.699	135.137	107.672	34.812	171.359	168.407	117.55	105.117	130.846	113.046	133.439	138.368	119.244	109.243	69.3503	130.342	112.726	124.536	43.0891	108.929	98.2676	113.537	126.253
Os01g0111300	6.64949	1.6154	5.80491	1.76348	7.17382	9.90689	5.41759	0.539923	8.28673	1.90009	5.06356	3.86747	6.06451	1.11952	6.50208	1.03029	7.88692	0.839236	6.73143	0	7.54934	0	5.4309	0	7.32566	0	13.5662	14.0382	6.00727	54.1084
Os01g0111400	19.9485	12.3847	22.2522	12.3443	12.8104	11.558	13.544	21.5969	10.1991	13.3006	20.8872	15.7674	17.2605	4.47809	13.0042	9.78771	16.8254	14.267	15.3327	51.1046	16.875	0	18.103	11.5288	15.1092	0	11.5712	14.0382	17.4211	0
Os01g0111500	3.32475	0.538467	3.3862	0	3.58691	0	1.62528	0	3.1872	0	4.43062	0	1.866	0	2.16736	0.515143	2.62897	0	5.60952	68.1395	2.66447	0	1.35773	2.56196	2.74712	43.0891	3.59107	14.0382	1.80218	18.0361
Os01g0111700	1.66237	3.2308	3.3862	4.11478	1.53725	8.80612	3.79231	5.93915	4.46208	9.50044	14.5577	12.7924	6.99751	3.35857	3.25104	0.515143	4.73215	0.839236	2.24381	0	6.21711	0	4.07318	0	6.40996	0	4.78809	0	3.60436	0
Os01g0111800	142.41	64.0776	179.952	62.3095	160.386	79.2551	106.726	57.2318	116.652	57.636	97.4736	41.9472	155.345	6.71714	133.834	8.24229	97.2721	9.2316	124.905	0	170.97	17.3376	163.832	6.40489	145.598	43.0891	135.662	28.0765	138.167	18.0361
Os01g0111900	636.135	573.468	715.455	598.994	652.818	624.684	491.917	340.151	522.701	510.49	326.6	410.845	485.627	58.2152	542.381	47.9083	461.648	47.8365	579.651	51.1046	641.25	52.0127	597.852	37.1484	619.476	193.901	632.825	224.612	558.076	90.1806
Os01g0112000	0.554125	1.07693	6.28865	0.587825	6.66141	0	4.33407	0	5.09953	1.90009	0.632946	0.594996	5.13151	0	0	0	0.525795	0.839236	3.36571	0	3.99671	0	4.07318	0	2.28927	0	1.99504	0	3.00364	18.0361
Os01g0112050	0	0	0.967485	0.587825	0.512416	0	0.541759	0	0.637441	0	0	1.18999	0.933002	0	0	0	0.525795	0	0.747936	0	0.444079	0	0	0	0.457854	0	0.399007	0	0	0
Os01g0112100	8.86599	13.4617	9.67485	10.5809	16.3973	7.70536	10.2934	9.17868	10.1991	13.3006	9.49418	13.9824	10.263	6.71714	9.21127	5.15143	6.83533	7.55313	10.4711	17.0349	10.6579	17.3376	11.767	8.96685	11.9042	0	9.57617	0	14.4175	18.0361
Os01g0112300	4.433	9.15394	6.7724	9.99303	8.19865	12.1084	3.25055	11.3384	3.82464	10.7672	1.26589	20.5274	13.062	35.8247	7.58576	24.7269	7.88692	20.1417	12.3409	0	8.4375	17.3376	8.14635	39.7103	5.49425	64.6337	9.57617	0	6.608	54.1084
Os01g0112500	12.7449	68.3853	7.73988	95.2277	17.9346	99.0689	10.8352	85.3078	5.09953	53.2025	2.53178	110.074	17.727	115.311	2.7092	102.513	13.6707	104.905	17.9505	68.1395	16.875	104.025	9.50408	183.18	5.49425	107.723	18.7533	140.382	12.6153	36.0723
Os01g0112600	1.10825	0.538467	2.41871	0	1.02483	1.10077	0	0	0.637441	1.26673	0.632946	0.892494	1.3995	0	0	0	1.57738	0	0.747936	0	2.2204	0	1.8103	0	0.457854	0	1.59603	0	3.60436	0
Os01g0112800	1.10825	0	0.483743	0	0	0	0	0.539923	0	0	1.26589	0	0	1.11952	0	0	0	0.839236	0.747936	0	0	0	0	0	0	0	0.798014	0	0.600727	18.0361
Os01g0113000	1.10825	0	1.45123	0	3.58691	1.10077	3.79231	1.07985	3.82464	0.633363	4.43062	0.594996	3.73201	4.47809	2.16736	0.515143	2.62897	0	1.86984	17.0349	1.77632	0	4.97833	1.28098	2.74712	0	1.99504	42.1147	3.60436	36.0723
Os01g0113150	1.10825	0	0.483743	0	0	0	0	0.539923	0	0	1.26589	0	0	1.11952	0	0	0	0.839236	0.747936	0	0	0	0	0	0	0	0.798014	0	0.600727	18.0361
Os01g0113200	5.54125	10.7693	2.90246	10.5809	2.56208	7.70536	3.79231	7.55892	2.54976	9.50044	3.16473	9.22243	3.73201	0	3.25104	0	1.57738	0	2.61778	0	2.66447	0	3.6206	0	2.28927	0	2.79305	0	3.00364	0
Os01g0113300	1.10825	10.2309	1.45123	7.64173	0.512416	6.60459	1.62528	4.31938	3.1872	5.0669	1.89884	7.73494	0.933002	1.11952	0.54184	1.03029	0	5.03542	1.86984	0	0.888158	17.3376	1.8103	1.28098	0.915708	0	0.798014	0	0	0
Os01g0113350	2.77062	2.15387	1.45123	2.3513	2.04966	4.95344	3.79231	4.31938	3.1872	4.43354	1.89884	5.35496	3.26551	3.35857	4.33472	0.515143	4.20636	5.03542	2.99175	85.1744	3.55263	52.0127	4.07318	14.0908	1.83142	129.267	1.59603	28.0765	2.40291	126.253
Os01g0113400	8.31187	2.15387	3.86994	2.3513	4.09933	2.75191	9.2099	3.77946	5.73697	5.0669	8.22829	7.73494	5.59801	7.83666	3.79288	11.8483	8.93851	10.0708	8.97524	34.0698	7.10527	0	7.69378	0	11.9042	21.5446	5.18709	14.0382	6.608	36.0723
Os01g0113500	2.2165	1.07693	0	1.76348	1.02483	1.65115	3.25055	5.39923	3.82464	3.16681	3.16473	4.16497	1.3995	1.11952	5.4184	2.06057	2.62897	0	1.1219	17.0349	1.77632	0	3.16803	3.84294	2.74712	0	2.79305	14.0382	3.00364	0
Os01g0113600	11.0825	1.07693	9.19111	1.17565	9.22348	2.75191	13.0022	1.07985	12.7488	1.90009	8.86124	1.18999	10.263	2.23905	13.0042	4.12114	15.2481	4.19618	13.0889	0	13.7665	52.0127	9.50408	0	14.1935	21.5446	11.5712	14.0382	11.4138	0
Os01g0113650	0	1.07693	0	0	0	0.550383	0	0.539923	1.27488	0.633363	0.632946	1.78499	0	0	0	0.515143	0.525795	0	0	0	0	0	0	2.56196	0	0	0.399007	0	1.20145	0
Os01g0113700	2.2165	1.6154	0.967485	1.17565	1.02483	1.10077	0.541759	1.61977	0	0.633363	0	1.18999	0.933002	0	0.54184	0	0.525795	0.839236	0	0	0.444079	0	1.35773	0	0.457854	21.5446	0	0	1.80218	18.0361
Os01g0113800	0	1.6154	0.967485	2.3513	1.02483	3.85268	4.33407	3.23954	1.27488	1.90009	0.632946	2.37998	1.3995	1.11952	3.25104	0	2.10318	0.839236	1.49587	0	0.888158	0	1.8103	0	1.37356	21.5446	2.39404	0	1.20145	0
Os01g0114000	1.10825	0	0.967485	0	0	0.550383	1.62528	0	0	0	0.632946	0	0.466501	0	0	0.515143	0.525795	0	0	0	0.444079	0	0.90515	0	1.83142	21.5446	0.798014	0	0	0
Os01g0114100	1.10825	0.538467	0	0	1.02483	0	1.62528	0.539923	0.637441	1.90009	0.632946	1.78499	0	0	1.08368	0.515143	0	0	0.747936	0	0	0	0.452575	0	0.915708	0	0.399007	0	0	0
Os01g0114300	3.32475	4.30774	1.45123	3.52695	1.02483	1.10077	1.08352	2.69961	0.637441	1.90009	2.53178	3.27248	0.933002	0	1.08368	1.54543	1.05159	0	1.1219	0	0	0	0.90515	0	0	21.5446	1.19702	0	2.40291	0
Os01g0115100	0	0	0	0	0	0	2.16704	0	0	0.633363	3.79767	0.297498	0.933002	1.11952	1.08368	2.06057	1.05159	3.35694	0.747936	0	2.66447	0	1.35773	5.12392	0	0	1.19702	14.0382	1.20145	36.0723
Os01g0115300	2.2165	0	4.35368	0	3.07449	0	4.33407	0.539923	2.54976	0.633363	1.89884	2.37998	0.933002	0	1.08368	0.515143	1.57738	0	1.49587	0	2.66447	17.3376	4.97833	0	2.74712	21.5446	2.39404	0	1.20145	0
Os01g0115500	0	0	0	0	0	0	0	0.539923	0	0	1.89884	0	0	2.23905	0	0.515143	0	0	0	0	0	0	0	0	0.457854	0	0	14.0382	0.600727	0
Os01g0115800	3.87887	2.69234	3.86994	1.17565	3.58691	2.20153	2.70879	1.61977	5.09953	4.43354	3.79767	3.86747	7.93051	0	1.62552	0	4.20636	0.839236	5.23555	0	6.21711	0	3.16803	2.56196	5.49425	0	5.5861	0	1.20145	0
Os01g0115900	2.2165	14.5386	2.90246	4.11478	2.56208	8.25574	4.33407	3.77946	5.73697	9.50044	1.26589	5.05746	0.933002	0	2.7092	0.515143	1.57738	0.839236	4.48762	0	2.2204	17.3376	2.26288	0	2.74712	0	1.59603	0	0.600727	0
Os01g0116101	0	0	0	0	0	0	0	0	0	0	0.632946	0	0	1.11952	0	0.515143	0	0	0	34.0698	0	0	0	0	0	107.723	0.399007	0	0	108.217
Os01g0116200	0	1.6154	0	1.17565	0	0.550383	1.08352	0	0	0	1.26589	0.297498	0	0	0	0	0	0	0	0	0	0	0	0	0	0	0.399007	0	1.20145	0
Os01g0116400	1.66237	0	0.483743	0	0	0.550383	0	1.07985	0	0	1.26589	0.297498	0	0	0	0.515143	0	0	0	0	0.444079	0	0	0	0.457854	0	0	14.0382	0	0
Os01g0116600	10.5284	19.9233	15.9635	15.2835	11.7856	17.0619	14.0857	18.8973	17.2109	13.3006	6.32946	22.6098	20.0595	26.8685	5.96024	19.5754	6.83533	15.9455	16.8286	17.0349	10.6579	34.6751	5.88348	19.2147	7.78352	21.5446	19.9504	42.1147	9.01091	36.0723
Os01g0116900	0	1.07693	0	0	0.512416	0	1.62528	1.07985	0.637441	0	0	1.48749	1.3995	1.11952	0.54184	0	1.05159	0	1.49587	0	0.444079	0	0.452575	0	0.915708	0	0.399007	0	0	18.0361
Os01g0117000	0	0	0	0.587825	0.512416	0	0	0	0	0	1.26589	1.18999	0	0	0	0.515143	0	0	0	0	0.444079	0	0	0	0.457854	0	0	0	0	18.0361
Os01g0117050	0.554125	0	0.967485	0	0	1.10077	1.62528	1.61977	0.637441	1.26673	2.53178	1.18999	0.933002	1.11952	1.62552	0	0.525795	0	1.1219	0	0.444079	0	0.90515	0	0.457854	0	0.798014	28.0765	1.20145	18.0361
Os01g0117600	3.32475	2.15387	3.86994	4.11478	1.53725	2.75191	1.62528	2.15969	1.91232	3.16681	0.632946	5.65246	6.06451	0	4.33472	0	2.62897	0	3.36571	0	1.33224	0	3.6206	0	5.9521	43.0891	2.39404	0	3.60436	18.0361
Os01g0117900	1.10825	0.538467	0.967485	0	0	0	3.25055	0	2.54976	1.26673	2.53178	0	0.466501	0	1.08368	0	1.05159	0	0	17.0349	0.888158	0	2.26288	0	0	0	0.798014	0	0.600727	0
Os01g0118000	96.4177	151.848	102.07	166.942	115.294	211.347	144.65	184.114	171.472	181.142	239.253	237.106	132.486	830.686	192.353	999.377	174.038	1139.68	170.903	834.709	165.642	1092.27	143.014	1309.16	119.958	129.267	160.002	154.421	154.988	288.578
Os01g0118100	28.2604	35.0004	33.862	34.6817	17.9346	29.7207	24.9209	35.095	35.6967	34.8349	33.5461	33.3198	21.9255	24.6295	20.0481	19.5754	25.764	23.4986	25.0559	68.1395	24.8684	69.3503	31.6803	33.3055	32.0498	64.6337	20.7484	56.1529	22.2269	0
Os01g0118300	4.433	1.07693	7.25614	0.587825	11.7856	0	8.66814	1.07985	7.64929	0.633363	2.53178	1.18999	7.93051	2.23905	4.87656	1.54543	5.78374	0	9.72317	0	5.77303	17.3376	5.88348	2.56196	6.40996	0	5.18709	14.0382	4.80582	18.0361
Os01g0118400	43.7758	43.6158	78.3663	89.9372	75.8375	50.6352	57.9682	17.2775	62.4692	53.8358	65.1934	39.8647	49.9156	86.2032	35.2196	67.9989	45.2184	59.5858	62.4527	1141.34	65.7237	381.426	64.7182	112.726	51.7375	1809.74	61.4471	968.638	60.0727	847.698
Os01g0118600	0.554125	1.07693	0	0.587825	0.512416	0	0.541759	0	0.637441	0	0	0.594996	0	0	0	0	0	0	0.747936	17.0349	0	0	0.452575	0	0.457854	0	0	0	0	0
Os01g0118700	28.8145	20.4618	17.8985	33.506	25.6208	26.9687	42.7989	21.5969	24.8602	37.3684	61.3957	26.4773	24.7245	19.0319	28.7175	22.6663	34.1767	20.1417	23.186	17.0349	29.3092	0	32.1328	14.0908	22.8927	21.5446	32.3196	28.0765	37.2451	18.0361
Os01g0119000	27.1521	8.07701	12.0936	12.9322	13.3228	12.6588	11.9187	7.01899	14.6611	19.0009	31.6473	11.6024	9.79652	5.59761	9.21127	7.212	15.2481	1.67847	19.8203	0	18.2072	0	12.6721	11.5288	18.3142	0	19.5514	14.0382	22.8276	36.0723
Os01g0119050	6.09537	3.76927	11.1261	12.3443	11.7856	9.90689	7.04286	4.31938	11.4739	11.4005	8.86124	7.73494	5.59801	4.47809	10.8368	0.515143	5.25795	2.51771	9.72317	0	9.76974	0	10.4092	0	5.9521	21.5446	11.1722	0	10.2124	0
Os01g0119100	0	0	0.483743	0.587825	0.512416	0	0	0	0	0.633363	0.632946	1.18999	0.933002	2.23905	0	0.515143	0	0.839236	0	0	0.444079	0	0	0	0	21.5446	0.399007	0	0.600727	0
Os01g0119500	21.6109	30.6926	16.931	33.506	13.8352	36.8756	9.75166	39.4144	14.6611	35.4683	26.5837	32.1298	21.9255	47.0199	16.2552	31.4237	13.6707	30.2125	21.6902	17.0349	15.9868	0	14.935	30.7435	20.1456	43.0891	12.3692	0	10.8131	0
Os01g0119800	0	0	0	0	0	0	2.16704	0	3.82464	0.633363	0	0.297498	1.866	5.59761	0.54184	4.12114	3.15477	4.19618	1.86984	0	1.33224	0	2.26288	2.56196	0.915708	0	1.59603	0	0.600727	0
Os01g0120300	5.54125	1.07693	2.41871	1.17565	2.56208	2.20153	3.79231	1.61977	0	1.90009	1.89884	1.48749	6.06451	3.35857	4.33472	1.54543	1.57738	0	3.36571	17.0349	2.66447	0	1.8103	0	2.74712	0	3.59107	0	1.20145	0
Os01g0120400	26.598	15.0771	18.866	19.9861	23.5711	29.1703	18.4198	28.6159	32.5095	38.0018	30.3814	44.3272	12.129	41.4223	19.5062	43.272	19.9802	43.6403	31.0394	68.1395	29.3092	69.3503	21.7236	56.3631	19.6877	21.5446	27.9305	0	19.824	36.0723
Os01g0120500	2.77062	1.6154	4.83743	5.29043	4.61174	1.65115	5.41759	4.31938	6.37441	3.16681	6.9624	3.56997	3.26551	0	6.50208	0.515143	1.57738	3.35694	3.73968	0	7.54934	0	4.97833	0	5.49425	0	4.38908	0	7.20873	0
Os01g0120600	6.64949	11.3078	11.6098	5.29043	12.8104	8.80612	11.9187	6.47907	11.4739	7.60035	9.49418	12.1974	8.39702	7.83666	5.96024	7.72714	7.88692	6.71389	11.593	17.0349	11.102	0	8.59893	6.40489	13.7356	0	9.97518	14.0382	4.80582	0
Os01g0120700	26.0439	11.8463	25.1546	22.9252	27.158	31.9222	20.0451	19.4372	31.872	22.1677	38.6097	19.6349	23.7915	39.1833	23.8409	23.1814	34.7025	13.4278	36.6489	51.1046	27.0888	17.3376	19.0082	11.5288	36.6283	21.5446	31.9206	126.344	22.8276	18.0361
Os01g0120800	129.111	183.617	111.261	340.939	127.592	429.849	95.3496	473.512	148.524	556.092	176.592	564.948	158.61	918.009	138.169	550.688	129.346	485.078	181.749	834.709	177.632	745.515	121.743	659.704	126.368	387.802	182.346	435.185	129.156	342.686
Os01g0121000	2.2165	1.07693	0.483743	0.587825	2.04966	1.10077	0.541759	0.539923	1.91232	1.90009	2.53178	0.297498	0.466501	0	2.16736	4.63629	1.05159	3.35694	1.86984	0	0.888158	52.0127	2.26288	0	1.83142	0	1.19702	0	1.80218	0
Os01g0121100	74.2527	52.7698	71.1102	76.4173	69.6885	82.5574	114.311	92.3268	77.7678	67.1364	78.4853	50.5746	72.3076	70.5299	107.826	71.6049	88.3335	66.2997	68.4362	102.209	82.5987	0	82.8213	51.2392	80.1245	21.5446	79.8014	42.1147	106.929	18.0361
Os01g0121200	22.7191	16.154	29.5083	11.7565	20.4966	9.90689	35.2143	5.39923	26.1351	16.4674	31.6473	10.4124	27.9901	3.35857	23.2991	7.212	20.506	1.67847	16.0806	68.1395	16.4309	17.3376	20.3659	2.56196	23.3506	64.6337	29.1275	70.1911	24.6298	0
Os01g0121300	89.2141	203.002	88.0411	174.584	57.903	172.82	53.0924	117.163	69.481	114.639	34.812	113.644	35.4541	14.5538	40.638	31.9389	54.6827	23.4986	53.4774	0	58.6184	52.0127	51.141	24.3386	62.2681	107.723	43.4918	28.0765	38.4465	36.0723
Os01g0121400	0	0	0	0	0	1.10077	0	0	0	0	0	0.594996	0	1.11952	0	0	0	0.839236	0	34.0698	0	0	0	3.84294	0	0	0	0	0	0
Os01g0121500	2.2165	1.6154	1.45123	0	3.07449	0.550383	8.66814	1.61977	5.73697	0.633363	1.89884	3.86747	3.26551	47.0199	4.87656	91.6954	5.25795	28.534	7.1054	17.0349	3.55263	17.3376	7.2412	32.0245	2.28927	0	5.5861	14.0382	4.80582	36.0723
Os01g0121600	5.54125	5.92314	5.32117	4.11478	19.4718	13.7596	15.1692	7.01899	26.1351	12.6673	10.7601	8.62744	15.3945	53.7371	16.797	83.4531	12.6191	37.7656	24.6819	85.1744	28.4211	52.0127	22.6288	28.1815	21.0613	0	43.0928	0	24.6298	36.0723
Os01g0121700	4.433	2.69234	3.3862	3.52695	3.07449	7.70536	2.70879	4.8593	3.1872	3.80018	3.79767	2.67748	7.46401	5.59761	7.58576	11.8483	6.30954	15.1063	4.11365	0	5.77303	17.3376	3.16803	10.2478	4.57854	21.5446	4.38908	42.1147	5.40654	18.0361
Os01g0121800	42.6676	37.1542	30.9595	30.5669	31.7698	23.6665	26.0044	28.6159	38.2464	27.868	62.6616	22.9073	24.7245	41.4223	23.8409	40.1811	22.6092	30.2125	21.3162	34.0698	23.0921	0	25.3442	33.3055	42.1226	0	22.7434	28.0765	34.2415	36.0723
Os01g0122200	1.66237	0.538467	0	0	1.02483	0.550383	0	0	0.637441	0	0.632946	0	0	0	0.54184	0	0	0	0.747936	0	0.888158	0	0.452575	2.56196	1.83142	0	3.59107	0	0.600727	18.0361
Os01g0123900	3.32475	7.00007	0	2.3513	0.512416	7.15497	1.08352	2.69961	0	4.43354	0.632946	7.13995	0	0	1.08368	0.515143	4.20636	6.71389	0.373968	0	0.444079	0	0.452575	0	0.457854	0	0.798014	0	1.20145	0
Os01g0124000	3.32475	3.2308	0.483743	2.93913	0.512416	1.65115	0.541759	1.61977	1.91232	0	3.16473	1.48749	1.866	0	0	0	2.62897	1.67847	0.373968	0	0.444079	0	2.26288	0	0.457854	0	0	0	3.00364	0
Os01g0124100	3.87887	2.69234	3.86994	8.22955	5.12416	10.4573	5.41759	4.8593	0	2.53345	8.22829	9.51993	0.466501	1.11952	4.33472	4.12114	11.0417	15.9455	0	0	1.33224	0	4.07318	1.28098	6.86781	0	1.99504	0	7.80945	18.0361
Os01g0124200	770.787	676.315	669.983	1285.57	601.576	1452.46	403.069	658.706	292.585	294.514	535.472	882.974	376.466	85.0837	422.093	293.116	667.234	1078.42	371.724	85.1744	449.408	381.426	284.217	115.288	458.77	280.079	390.229	112.306	603.731	793.59
Os01g0124401	785.749	421.081	848.968	529.043	774.773	523.414	622.481	178.174	565.41	84.2372	995.623	372.765	346.144	21.2709	481.695	81.3926	664.079	427.171	357.514	17.0349	473.832	121.363	553.952	24.3386	632.296	172.357	350.328	168.459	794.161	270.542
Os01g0124650	193.944	185.771	180.436	234.542	106.07	261.982	151.692	153.878	113.464	148.207	176.592	111.562	58.3126	3.35857	151.173	23.1814	194.018	58.7465	60.2089	17.0349	86.5954	69.3503	89.6099	7.68587	139.188	43.0891	58.6541	0	216.863	72.1445
Os01g0125550	1.10825	0	0.483743	0	0	0	1.08352	0	0.637441	0.633363	3.16473	0	0.933002	0	1.08368	0	1.05159	0	0.373968	0	0.888158	0	0	0	0.457854	0	0.798014	14.0382	0.600727	0
Os01g0125600	8.31187	5.38467	10.6423	1.76348	16.3973	0	5.41759	1.07985	3.82464	1.26673	3.79767	1.18999	8.39702	1.11952	2.16736	0	3.68056	0	6.73143	0	4.88487	17.3376	6.33605	0	3.66283	43.0891	1.99504	14.0382	3.00364	72.1445
Os01g0125700	11.0825	9.15394	11.6098	12.9322	7.68624	11.0077	14.0857	11.8783	4.46208	8.86708	8.86124	11.3049	13.062	23.51	11.3786	12.3634	9.9901	6.71389	9.3492	17.0349	13.3224	0	11.767	16.6527	12.8199	21.5446	9.57617	14.0382	13.8167	18.0361
Os01g0125800	28.8145	33.9234	16.4472	17.0469	21.009	19.8138	10.2934	32.3954	12.7488	24.7011	28.4826	34.8072	12.129	15.6733	11.3786	26.7874	11.5675	17.624	16.0806	34.0698	11.5461	34.6751	11.3144	58.925	16.0249	0	13.9653	42.1147	15.6189	36.0723
Os01g0125850	0	0.538467	0	1.17565	0	0	0	0.539923	0	0	0	0.297498	0	1.11952	0	0.515143	0	0	0.373968	0	0	17.3376	0.452575	0	0.457854	0	0.399007	0	0.600727	0
Os01g0125900	8.86599	22.0772	6.28865	30.5669	11.7856	25.3176	7.04286	29.6957	12.7488	42.4353	6.9624	44.3272	15.861	110.833	11.3786	86.544	10.5159	62.9427	12.3409	68.1395	13.7665	17.3376	7.69378	74.2968	6.40996	0	17.1573	28.0765	8.41018	36.0723
Os01g0126000	1.10825	0.538467	0	0	0	0	0.541759	0	0	0	0.632946	0	0.466501	2.23905	0.54184	0	0	0	0	0	0	0	0	0	0	0	0.399007	0	0	0
Os01g0126100	2.2165	5.92314	2.41871	1.76348	3.07449	2.20153	1.62528	2.15969	0	3.80018	1.26589	2.67748	2.79901	13.4343	3.79288	16.4846	2.62897	6.71389	1.49587	0	3.10855	0	1.35773	1.28098	2.74712	0	4.38908	0	4.80582	0
Os01g0126200	1.10825	5.92314	0.483743	4.7026	2.04966	6.05421	2.70879	14.5779	3.1872	10.7672	5.69651	9.22243	1.866	40.3028	4.33472	66.9686	4.20636	69.6566	0.747936	51.1046	0.888158	69.3503	2.26288	111.445	0.915708	21.5446	3.99007	0	3.00364	0
Os01g0126600	3.32475	17.2309	1.45123	9.99303	1.02483	17.0619	1.62528	6.47907	1.91232	9.50044	1.89884	6.84245	2.79901	2.23905	2.16736	0	1.57738	0.839236	1.86984	0	2.2204	0	2.71545	0	2.74712	0	1.19702	0	3.00364	18.0361
Os01g0127000	17.1779	0	24.1871	2.93913	11.7856	1.65115	3.25055	0.539923	2.54976	0.633363	10.1271	2.67748	34.0546	4.47809	1.62552	5.66657	4.73215	2.51771	10.8451	0	3.10855	0	10.8618	5.12392	1.37356	43.0891	4.38908	28.0765	1.80218	18.0361
Os01g0127200	2.77062	1.07693	20.8009	2.3513	5.12416	1.10077	24.3791	0.539923	5.09953	0	23.419	1.48749	6.99751	1.11952	9.75311	0	1.57738	0	6.35746	0	4.88487	17.3376	15.8401	0	6.40996	21.5446	6.38412	0	8.41018	0
Os01g0127300	12.7449	6.46161	3.3862	9.99303	13.8352	10.4573	14.6275	10.2585	9.56161	10.1338	15.1907	10.4124	11.196	5.59761	15.1715	10.3029	11.5675	15.1063	10.0971	0	15.5428	0	10.8618	11.5288	8.24137	0	14.7633	0	15.6189	0
Os01g0127400	0	0	0	0.587825	0	0	0	0	0	1.26673	1.26589	0	0	1.11952	0.54184	0	0	0	0	0	0.444079	0	0.452575	0	0.457854	0	0	0	0	0
Os01g0127600	406.173	162.617	617.739	76.4173	538.037	106.224	371.105	19.9771	299.597	38.0018	508.255	39.8647	269.171	13.4343	247.079	2.57571	242.917	2.51771	202.317	51.1046	181.184	104.025	262.494	10.2478	342.475	64.6337	188.73	126.344	553.87	126.253
Os01g0127700	18.8402	17.2309	11.6098	17.6348	7.68624	20.3642	16.2528	17.8174	30.5972	27.868	28.4826	24.3948	18.66	15.6733	16.797	15.9694	17.3512	14.267	17.9505	0	15.0987	0	19.4607	6.40489	26.5555	21.5446	19.1523	14.0382	10.2124	36.0723
Os01g0127900	9.97424	1.07693	4.35368	1.76348	4.61174	1.65115	7.58462	2.15969	10.1991	0.633363	6.32946	2.67748	6.53101	11.1952	7.58576	25.7571	9.46431	21.8201	6.73143	17.0349	7.54934	17.3376	5.4309	47.3962	6.86781	0	6.78312	0	8.41018	18.0361
Os01g0128000	25.4897	38.7696	12.5773	49.3773	11.2731	56.139	15.1692	62.631	5.09953	29.768	10.1271	25.2873	11.6625	2.23905	11.9205	0.515143	22.0834	0	10.0971	0	10.2138	17.3376	13.5773	1.28098	16.9406	21.5446	6.78312	0	12.6153	0
Os01g0128100	1.10825	7.53854	0.967485	1.76348	2.04966	1.10077	14.6275	1.07985	12.1114	2.53345	18.3554	8.62744	10.7295	87.3228	19.5062	224.602	6.83533	237.504	13.0889	204.419	11.102	277.401	15.3876	742.968	4.57854	21.5446	15.1623	140.382	9.61164	90.1806
Os01g0128200	18.2861	5.38467	17.8985	11.1687	26.1332	12.1084	31.9638	2.15969	12.7488	7.60035	28.4826	4.16497	20.526	14.5538	39.0125	20.6057	17.877	16.7847	23.934	34.0698	36.4145	0	27.6071	38.4294	19.6877	0	26.3345	0	22.2269	0
Os01g0128300	16.0696	11.8463	24.1871	11.1687	19.9842	11.558	15.711	4.31938	20.3981	6.33363	4.43062	5.94996	17.727	1.11952	12.4623	5.66657	19.9802	2.51771	14.9587	0	15.9868	0	16.7453	2.56196	16.0249	21.5446	13.9653	14.0382	10.8131	18.0361
Os01g0128400	49.8712	101.77	48.858	81.7077	48.1671	118.883	59.0517	101.505	47.1706	86.7707	97.4736	127.032	45.7171	73.8885	41.1798	83.4531	42.0636	86.4413	51.9816	119.244	33.75	17.3376	37.1112	97.3544	43.954	86.1783	49.8759	14.0382	51.6625	36.0723
Os01g0128700	0	0	0	0	0	0	1.62528	0.539923	1.27488	0	0	0	0	1.11952	0	0.515143	0	1.67847	0	0	0.444079	0	0	0	0	0	0.399007	14.0382	0	0
Os01g0128800	39.897	39.8466	67.724	44.0869	57.903	45.1314	98.0583	51.2926	64.3815	41.8019	42.4074	63.367	69.0421	59.3347	83.9851	58.2111	62.5696	64.6212	78.1593	0	98.1415	34.6751	95.0408	53.8011	55.4003	21.5446	101.747	56.1529	68.4829	36.0723
Os01g0129500	6.09537	8.61547	5.80491	11.7565	7.17382	6.05421	4.87583	8.63876	5.73697	3.80018	2.53178	3.27248	3.26551	0	2.16736	0	3.15477	0	1.86984	0	2.66447	0	3.6206	0	5.9521	0	1.59603	0	3.60436	0
Os01g0129800	0	0	0.967485	0.587825	1.02483	0	0	0	0	0	0	0	0.466501	0	0	0	0.525795	0	1.1219	0	0	0	0	0	0	0	1.59603	0	1.20145	0
Os01g0130000	226.083	119.001	191.562	152.247	156.799	137.045	176.613	151.718	181.033	86.7707	144.945	108.587	153.479	80.6056	202.106	125.18	159.842	88.1198	171.651	136.279	218.487	156.038	168.811	144.751	215.649	107.723	182.346	112.306	192.233	54.1084
Os01g0130400	1.66237	1.07693	9.67485	1.17565	10.7607	6.05421	9.2099	4.31938	6.37441	1.90009	7.59535	1.78499	4.19851	3.35857	4.87656	0.515143	6.83533	0	8.2273	0	6.21711	0	5.88348	5.12392	6.40996	0	7.58114	28.0765	8.41018	18.0361
Os01g0130900	3.32475	4.30774	3.86994	8.81738	5.12416	15.9611	5.41759	12.4182	3.1872	8.86708	6.32946	4.75997	5.13151	1.11952	7.04392	0.515143	5.78374	3.35694	5.23555	0	3.10855	0	2.71545	0	5.03639	0	1.99504	0	7.80945	0
Os01g0131250	0	0	0.483743	0	0.512416	0	0.541759	0	0	0	1.26589	0.297498	0.466501	0	0	0	0	0	0.373968	34.0698	0	0	0.452575	0	0.457854	0	0.798014	0	0	0
Os01g0131300	28.2604	107.155	24.1871	72.8903	36.8939	71.5497	55.8012	99.8857	42.0711	110.838	52.5345	94.6043	35.9206	98.518	34.6777	117.968	38.383	102.387	37.3968	102.209	34.6382	86.6878	37.5637	87.1066	44.4118	64.6337	46.2848	98.2676	51.6625	126.253
Os01g0131600	431.109	317.157	378.77	345.641	325.896	352.795	334.807	349.87	356.329	402.185	336.727	281.135	322.352	347.052	279.589	202.451	344.921	211.488	292.817	528.081	281.99	485.452	362.06	154.998	397.417	883.328	259.355	1361.71	287.748	595.192
Os01g0131800	8.31187	9.69241	9.19111	8.22955	13.8352	18.1626	21.1286	11.3384	20.3981	10.7672	22.1531	15.1724	10.7295	23.51	11.9205	16.9997	14.1965	11.7493	11.967	0	11.9901	0	7.69378	11.5288	7.78352	21.5446	15.1623	0	16.2196	18.0361
Os01g0132000	81.4563	227.772	124.806	259.819	77.8872	204.192	74.221	61.0113	48.4455	56.3693	47.4709	166.301	30.7891	3.35857	29.8012	3.606	115.675	46.158	40.0146	17.0349	52.4013	0	71.5069	1.28098	37.544	0	20.3494	14.0382	70.8858	54.1084
Os01g0132050	0	0	0	0.587825	0	0	0	0	0	0	0.632946	0	0	15.6733	0	2.06057	0	0	0.373968	153.314	0	104.025	0.452575	16.6527	0	323.169	0	224.612	0.600727	523.048
Os01g0132200	0	0	0.483743	0.587825	1.53725	0	0.541759	0	1.27488	0	1.89884	0	0	0	0.54184	0	1.57738	0	0	0	0	0	0.452575	0	0.915708	0	0.399007	0	0	0
Os01g0132500	23.8274	23.1541	19.8334	25.2765	12.8104	34.6741	11.3769	34.555	20.3981	19.0009	17.7225	23.2048	17.2605	5.59761	20.5899	20.0906	24.7124	10.9101	17.9505	34.0698	19.5395	0	24.4391	14.0908	21.5191	0	17.9553	14.0382	16.2196	0
Os01g0132700	5.54125	8.07701	7.25614	8.81738	6.66141	4.95344	6.50111	7.01899	9.56161	8.23371	8.86124	8.32994	4.19851	8.95618	13.0042	6.18171	9.46431	4.19618	9.72317	0	4.88487	0	8.14635	12.8098	8.24137	43.0891	10.3742	14.0382	6.00727	0
Os01g0132766	82.0104	246.079	58.0491	292.149	85.061	268.587	109.977	242.425	89.2417	300.214	124.057	182.069	69.0421	45.9004	85.6107	67.4837	105.159	46.158	88.2565	34.0698	75.4934	69.3503	122.195	37.1484	73.7145	43.0891	86.1856	84.2294	85.3033	144.289
Os01g0132800	8.31187	7.53854	14.996	7.0539	11.2731	8.80612	10.2934	6.47907	7.64929	8.23371	2.53178	12.7924	17.727	2.23905	11.9205	5.66657	13.1449	5.03542	8.97524	17.0349	9.32566	17.3376	10.4092	6.40489	13.2778	0	15.9603	0	7.80945	0
Os01g0133100	0	0	0	0.587825	0	0	0	0.539923	1.27488	0	0	0	0	0	0	0	0	0	0	34.0698	0	0	0.452575	0	0.457854	0	0.399007	0	0.600727	18.0361
Os01g0133200	14.9614	0	32.8945	0.587825	18.9594	0.550383	10.2934	0.539923	12.1114	0	16.4566	0	11.6625	1.11952	15.1715	0	8.41272	0	11.593	0	8.88158	17.3376	13.5773	0	13.7356	21.5446	9.17717	0	17.4211	0
Os01g0133400	54.3042	79.1547	38.6994	55.2556	43.0429	56.6894	68.2616	62.0911	56.0948	63.9696	71.5228	100.554	51.7816	113.072	43.3472	120.543	48.8989	143.509	39.6406	102.209	30.1974	34.6751	35.7534	117.85	42.1226	86.1783	29.1275	56.1529	42.0509	18.0361
Os01g0133500	27.1521	16.154	25.6384	16.4591	22.0339	15.4107	15.711	16.7376	22.9479	18.3675	13.2919	21.1223	34.9876	21.2709	29.8012	33.4843	29.4445	26.8556	26.5517	34.0698	32.8619	0	24.4391	12.8098	26.0977	21.5446	29.1275	56.1529	21.6262	36.0723
Os01g0133600	0	0	0	0	0.512416	0	0	0	0.637441	0	0.632946	0	0.466501	0	0	0	0	0	0.373968	0	0.444079	0	0	1.28098	0	21.5446	0.399007	28.0765	0	0
Os01g0133900	5.54125	2.15387	24.1871	0.587825	22.0339	1.10077	5.95935	1.61977	14.0237	1.90009	13.9248	1.48749	25.191	1.11952	13.546	1.03029	11.0417	1.67847	12.3409	17.0349	15.9868	0	12.6721	0	13.7356	21.5446	10.7732	14.0382	17.4211	0
Os01g0134200	0.554125	0.538467	0.483743	1.17565	0	0.550383	0.541759	1.07985	1.91232	2.53345	0	1.48749	0	0	1.62552	0.515143	1.57738	1.67847	0	0	0.888158	0	1.35773	0	0.457854	0	1.99504	0	1.20145	18.0361
Os01g0134500	45.9923	39.3081	57.0816	38.2086	69.6885	32.4726	42.7989	35.6349	54.8199	45.6021	60.7628	44.6247	60.6451	72.769	43.3472	96.8469	45.7442	102.387	62.4527	85.1744	61.727	173.376	43.4472	151.156	43.0383	21.5446	72.6193	28.0765	42.0509	36.0723
Os01g0134700	6.09537	5.92314	0.967485	7.64173	3.58691	5.50383	1.62528	10.7985	3.1872	13.3006	0	15.1724	12.5955	49.259	2.7092	27.8177	3.68056	15.1063	16.8286	34.0698	13.7665	121.363	3.6206	30.7435	8.69923	43.0891	8.37915	182.497	4.20509	144.289
Os01g0134800	14.4072	2.69234	16.931	1.17565	15.3725	1.10077	4.33407	0	11.4739	0	5.06356	0.297498	12.129	0	7.04392	1.54543	5.78374	0	4.48762	0	6.21711	0	7.2412	0	6.86781	0	4.78809	0	3.60436	0
Os01g0134900	45.4382	33.9234	62.8865	19.9861	45.0926	17.6122	28.7132	3.23954	36.9716	13.3006	31.0143	16.3624	34.9876	12.3147	39.0125	24.2117	29.9703	22.6594	48.6159	51.1046	65.2796	17.3376	37.1112	40.9913	58.6053	0	48.6789	0	32.4393	18.0361
Os01g0135000	0	0	0	0	0	0.550383	0	0	0	0	1.26589	0	0	1.11952	0	0	0	0	0	0	0.444079	17.3376	0.90515	1.28098	1.37356	0	0.399007	28.0765	0	0
Os01g0135600	0.554125	1.07693	0	0	1.02483	0	1.62528	0.539923	2.54976	0.633363	3.79767	0.892494	0.933002	1.11952	2.16736	0.515143	0.525795	0	1.49587	0	1.33224	0	0.90515	0	2.74712	0	1.99504	14.0382	1.20145	0
Os01g0135700	39.897	38.7696	23.2196	32.9182	45.605	56.139	31.422	45.8934	42.0711	53.2025	58.231	32.4273	20.9925	94.0399	33.0522	122.089	28.9187	100.708	53.4774	170.349	39.523	86.6878	26.2494	83.2636	58.1475	64.6337	58.2551	42.1147	45.6553	36.0723
Os01g0135900	171.779	353.234	128.192	439.105	124.517	393.524	78.555	323.954	80.955	323.015	65.1934	227.586	143.682	34.7052	130.042	32.454	114.623	17.624	125.653	17.0349	110.132	17.3376	77.8429	23.0576	75.0881	0	160.401	28.0765	90.1091	18.0361
Os01g0136000	0.554125	2.15387	0.483743	0	0.512416	0	1.08352	0.539923	1.27488	0.633363	2.53178	0.892494	0.466501	3.35857	1.08368	6.18171	1.05159	0.839236	1.1219	0	1.33224	17.3376	0.452575	1.28098	0	0	0	0	0.600727	0
Os01g0136050	0.554125	0	0	0	0	0	0	0	0	0	0	0	0.466501	1.11952	0	4.63629	0	0.839236	0.747936	0	0.444079	0	0	2.56196	0.457854	0	0.798014	0	0.600727	0
Os01g0136100	1.66237	1.07693	3.86994	1.17565	0.512416	1.10077	2.16704	1.07985	1.91232	1.26673	1.26589	0.594996	1.3995	2.23905	2.16736	3.606	2.62897	1.67847	1.1219	0	3.55263	0	1.8103	23.0576	1.37356	0	0.399007	0	3.60436	0
Os01g0136200	0.554125	0.538467	0	1.17565	0	1.65115	0.541759	0	1.27488	0.633363	0	0	0	1.11952	0	1.03029	0.525795	0	0	0	0.888158	0	1.35773	0	0.915708	0	0	0	0	0
Os01g0136300	9.42012	2.69234	3.3862	3.52695	10.2483	7.70536	22.2121	18.8973	17.2109	25.3345	48.7368	16.3624	25.191	67.1714	34.6777	78.3017	25.2382	58.7465	38.5187	187.384	26.6447	173.376	40.7318	188.304	29.3027	21.5446	35.9107	56.1529	26.432	54.1084
Os01g0136400	13.8531	22.6156	7.25614	15.8713	13.8352	15.9611	18.9616	19.9771	18.4858	19.0009	22.1531	31.2373	19.1265	17.9124	17.3389	15.9694	24.1866	19.3024	18.6984	34.0698	19.5395	0	13.5773	11.5288	18.772	21.5446	17.9553	56.1529	22.2269	72.1445
Os01g0136600	45.4382	15.0771	47.8905	22.3374	49.7043	25.3176	14.0857	15.1178	35.6967	21.5343	20.8872	18.1474	57.8461	24.6295	16.797	28.3329	28.9187	29.3733	34.0311	0	30.6415	34.6751	25.7968	11.5288	23.8084	86.1783	24.7384	42.1147	15.6189	0
Os01g0136700	1.10825	0	0.483743	1.17565	0	0.550383	1.08352	0	1.91232	1.26673	0	0.892494	0.933002	1.11952	1.08368	0	0.525795	0	1.1219	34.0698	0.444079	17.3376	0	0	0	0	0.798014	14.0382	0.600727	0
Os01g0136800	16.6237	9.15394	11.1261	9.99303	9.7359	9.90689	20.0451	14.038	14.0237	14.5673	18.3554	7.43745	11.196	15.6733	14.6297	19.5754	10.5159	13.4278	11.967	0	13.7665	0	19.0082	10.2478	15.567	43.0891	15.9603	14.0382	8.41018	18.0361
Os01g0137300	1.10825	1.6154	2.41871	0.587825	2.56208	0.550383	2.16704	0	3.1872	0	2.53178	0.892494	1.866	1.11952	0.54184	0	1.57738	0	3.36571	34.0698	3.55263	0	1.35773	0	1.83142	0	3.19206	14.0382	1.20145	18.0361
Os01g0137550	0	0	0.967485	0	0	0	0.541759	0	0.637441	0	1.89884	0	0.466501	0	0.54184	0	0	0	0.373968	0	0.444079	0	0.452575	0	0.457854	0	0.399007	0	0.600727	0
Os01g0137700	0	0	0	0	0	0	0	0	0.637441	0	0	0	2.3325	0	0	0	0	0.839236	0.747936	0	1.77632	0	1.35773	0	1.37356	21.5446	0.399007	14.0382	0.600727	0
Os01g0137800	1.10825	0	0	0	0.512416	0	0.541759	0	1.91232	0	0	0.297498	0	0	0	0.515143	0	0.839236	0	0	0	0	0.452575	0	1.83142	0	0	0	0	18.0361
Os01g0137875	1.66237	0	0.483743	0.587825	0.512416	0	1.08352	0.539923	0.637441	0	1.26589	0	1.3995	0	3.25104	0	1.57738	0	1.1219	0	0.444079	0	0	0	0.915708	0	1.19702	0	0	0
Os01g0138300	0.554125	0	1.45123	0	0.512416	0.550383	1.08352	0.539923	1.27488	1.26673	2.53178	4.46247	0.933002	0	4.33472	0	2.10318	0.839236	1.1219	0	2.2204	0	0.90515	0	0.915708	0	2.39404	0	3.00364	0
Os01g0138400	13.8531	30.6926	11.6098	32.3304	8.19865	40.7283	21.6704	35.6349	9.56161	19.6342	12.6589	30.0473	16.794	7.83666	15.1715	9.27257	19.9802	8.39236	13.0889	0	12.8783	0	15.3876	3.84294	10.0728	21.5446	13.9653	28.0765	15.0182	18.0361
Os01g0138500	1.10825	1.07693	2.41871	1.17565	1.53725	0.550383	1.62528	0.539923	1.27488	1.26673	3.16473	2.08248	2.3325	0	1.62552	0	1.57738	0	1.49587	17.0349	1.77632	0	1.8103	0	1.83142	0	3.99007	0	2.40291	18.0361
Os01g0138600	3.87887	2.69234	3.3862	3.52695	2.56208	1.65115	2.16704	1.07985	1.91232	1.26673	2.53178	1.18999	4.66501	1.11952	2.16736	2.06057	5.25795	1.67847	2.99175	0	3.55263	0	4.97833	2.56196	2.74712	43.0891	1.99504	0	1.20145	0
Os01g0138800	12.7449	32.308	10.6423	39.3843	6.14899	30.8214	26.5462	17.8174	3.82464	3.80018	12.026	16.3624	8.86352	0	22.7573	2.06057	27.3413	26.0163	2.99175	0	3.99671	34.6751	1.8103	0	6.40996	21.5446	1.99504	14.0382	15.0182	18.0361
Os01g0138900	139.085	157.232	188.176	191.631	210.09	195.936	257.877	136.6	107.727	84.8706	122.791	213.008	230.918	114.191	221.612	163.815	232.401	183.793	118.922	68.1395	129.671	121.363	125.363	37.1484	118.584	129.267	86.1856	14.0382	190.431	252.506
Os01g0139000	0	0	0.483743	0	0.512416	0	0	0	1.91232	0	0	0.297498	0.466501	0	0	0.515143	1.57738	0	0	0	0.444079	0	0.452575	1.28098	0	0	0.399007	0	0	0
Os01g0139200	124.678	458.774	145.606	253.94	140.914	197.037	218.871	225.688	137.05	222.31	124.69	402.217	119.424	113.072	145.755	143.725	146.171	156.098	131.263	136.279	164.309	138.701	185.556	321.526	163.912	172.357	171.972	168.459	147.178	72.1445
Os01g0139600	2.77062	1.07693	1.45123	0.587825	0.512416	0.550383	0.541759	1.61977	1.27488	0	0.632946	1.48749	0	4.47809	0.54184	2.06057	0.525795	0.839236	0	323.663	0.444079	312.076	0.90515	16.6527	0	172.357	0	112.306	1.80218	288.578
Os01g0139700	8.31187	14.0001	5.32117	12.9322	6.66141	30.8214	1.62528	11.8783	3.1872	10.7672	0.632946	20.8248	4.19851	0	5.96024	0	3.68056	0	2.99175	0	2.2204	0	4.07318	0	1.37356	0	1.99504	0	1.20145	0
Os01g0139900	12.7449	14.5386	3.3862	17.0469	2.56208	20.3642	3.25055	4.31938	6.37441	13.3006	5.06356	11.8999	3.73201	0	1.08368	0	1.57738	0	3.36571	0	1.77632	0	4.52575	0	3.66283	0	3.59107	0	3.00364	18.0361
Os01g0140100	37.1263	19.9233	16.4472	29.3913	34.3319	61.0925	20.5868	12.9581	24.2227	31.0348	36.0779	38.3772	37.7866	19.0319	27.6338	18.5451	18.9286	10.9101	30.6654	17.0349	20.8717	34.6751	14.0298	48.6772	25.6398	21.5446	38.3047	0	23.4284	0
Os01g0140400	11.6366	12.3847	13.5448	15.2835	15.3725	11.0077	4.33407	10.2585	14.6611	8.23371	12.6589	6.54495	11.196	2.23905	7.58576	0	11.0417	0	14.5848	0	13.3224	17.3376	16.7453	1.28098	15.567	0	11.9702	28.0765	9.61164	18.0361
Os01g0140500	418.364	300.465	677.723	240.42	583.642	310.966	453.452	280.76	533.538	351.516	289.256	257.038	523.88	376.16	473.568	331.752	535.785	272.752	539.636	289.593	610.609	277.401	687.462	211.362	539.81	344.713	491.577	280.765	598.324	252.506
Os01g0141000	11.6366	32.8465	8.70737	31.1547	5.63657	59.4413	12.4605	37.7946	3.82464	18.3675	5.06356	52.0621	6.53101	0	7.04392	3.09086	8.93851	5.03542	5.23555	0	15.0987	0	3.16803	0	5.9521	0	3.19206	0	4.80582	18.0361
Os01g0141100	49.8712	89.3856	52.2442	93.4642	62.5147	91.3635	60.677	106.365	47.8081	84.8706	50.0027	130.007	76.5061	98.518	55.2676	137.543	36.2798	110.779	56.8432	119.244	59.5066	69.3503	42.9946	120.412	44.8697	150.812	72.2203	42.1147	57.6698	0
Os01g0141300	3.87887	1.6154	0	1.76348	2.04966	2.75191	1.08352	2.15969	1.91232	1.26673	0.632946	2.08248	0.466501	0	2.16736	0.515143	2.62897	0.839236	3.73968	0	2.66447	0	1.8103	2.56196	1.83142	0	1.59603	14.0382	0.600727	0
Os01g0141600	0.554125	1.07693	0.483743	0	0.512416	1.65115	0.541759	0	0.637441	0	0.632946	0.892494	0.466501	2.23905	1.08368	1.03029	0	0.839236	0.747936	17.0349	1.33224	0	1.8103	2.56196	1.83142	0	0.399007	14.0382	0	0
Os01g0141700	12.1907	7.00007	11.1261	7.0539	9.7359	6.60459	18.9616	10.7985	14.6611	10.1338	18.3554	10.7099	13.995	29.1076	17.3389	30.9086	19.4544	26.8556	14.9587	17.0349	12.8783	34.6751	21.271	40.9913	14.1935	0	9.17717	14.0382	19.2233	0
Os01g0141900	28.8145	38.7696	27.0896	30.5669	17.9346	31.3718	18.4198	29.6957	25.4976	22.8011	20.8872	32.7248	15.3945	11.1952	25.4665	23.1814	18.9286	23.4986	22.8121	17.0349	22.204	86.6878	23.9865	24.3386	21.5191	43.0891	20.7484	14.0382	22.2269	18.0361
Os01g0142100	0	1.07693	0.967485	1.17565	1.02483	1.10077	0	0	0.637441	0.633363	1.26589	0.594996	0.466501	0	1.08368	2.06057	2.10318	1.67847	1.86984	34.0698	2.2204	0	2.26288	1.28098	0.915708	0	1.19702	0	0.600727	0
Os01g0142200	9.42012	5.38467	9.19111	2.93913	11.7856	4.40306	4.87583	3.77946	7.01185	8.23371	12.026	7.43745	6.06451	3.35857	4.87656	2.06057	4.20636	5.03542	6.73143	0	6.66119	0	7.2412	11.5288	5.9521	0	7.58114	0	11.4138	0
Os01g0142300	186.186	57.0775	186.725	268.636	255.183	243.819	127.855	142.54	93.0663	91.2042	129.754	95.7943	195.93	98.518	276.338	167.937	191.389	135.956	109.573	102.209	145.214	0	81.011	25.6196	84.703	86.1783	63.4422	28.0765	127.354	36.0723
Os01g0142400	3.87887	0	1.93497	0	0.512416	0	1.08352	0	3.1872	0	3.79767	0	1.3995	0	2.16736	0	0	0	1.1219	0	2.66447	0	1.8103	0	1.37356	0	0.798014	0	1.80218	0
Os01g0142500	116.92	212.695	101.586	178.111	91.7224	162.363	99.6836	197.072	84.7796	117.805	68.9911	116.322	81.6377	24.6295	72.0647	32.9691	88.8593	40.2833	56.8432	34.0698	63.9474	17.3376	66.9811	24.3386	82.8716	0	72.2203	112.306	104.527	18.0361
Os01g0142600	0	0	0	0	0	0	0.541759	0	0	0	0.632946	0.594996	0.466501	0	1.08368	0.515143	0.525795	0	1.1219	0	0.888158	0	0	2.56196	1.37356	0	1.59603	42.1147	0	0
Os01g0142800	129.111	149.694	104.005	124.031	95.8217	93.0147	256.794	222.448	261.988	263.479	227.86	157.674	219.722	1166.54	256.832	947.863	207.689	877.002	137.62	1073.2	195.395	1369.67	321.328	1471.84	188.636	387.802	207.484	449.223	186.826	523.048
Os01g0143100	1.66237	2.15387	0.967485	4.11478	6.66141	3.3023	3.25055	5.93915	1.91232	2.53345	4.43062	3.27248	2.3325	0	4.87656	3.606	3.15477	0.839236	3.36571	0	3.99671	0	2.71545	5.12392	3.20498	0	3.59107	0	3.00364	0
Os01g0143300	76.4692	49.0005	135.448	54.0799	114.269	52.8367	72.0539	56.6919	91.7915	61.4362	78.4853	51.7646	90.0347	42.5419	104.033	54.6051	88.3335	46.158	86.7606	51.1046	106.579	17.3376	100.019	40.9913	108.969	21.5446	85.3875	28.0765	112.336	0
Os01g0143700	0	0	0.483743	0.587825	0	0	0	0.539923	0	0	0.632946	0.297498	0.466501	0	0	0	0	0	0	34.0698	0	17.3376	0	0	0	64.6337	0	56.1529	0	36.0723
Os01g0143800	5.54125	11.8463	6.7724	12.9322	8.71107	17.0619	13.544	26.9961	5.09953	13.934	5.69651	19.9324	8.39702	24.6295	7.58576	13.3937	13.6707	15.9455	10.4711	17.0349	10.2138	34.6751	5.4309	15.3717	5.9521	43.0891	9.17717	0	7.80945	18.0361
Os01g0143900	139.639	76.4623	115.614	152.247	130.666	133.743	204.243	145.779	146.611	139.973	132.286	105.314	197.33	165.689	184.225	139.604	166.151	129.242	136.872	170.349	171.859	86.6878	138.488	101.197	110.801	172.357	236.212	168.459	181.42	108.217
Os01g0144000	32.1392	72.1546	50.3092	54.0799	57.903	53.3871	33.589	34.555	35.0592	30.4014	27.8496	45.8147	27.9901	6.71714	22.7573	8.75743	33.1251	10.9101	33.6571	17.0349	33.3059	0	40.2792	21.7766	27.4712	0	30.7236	14.0382	29.4356	0
Os01g0144100	2.2165	2.15387	2.41871	1.76348	3.07449	3.3023	1.08352	1.61977	3.1872	3.80018	1.26589	3.86747	7.46401	0	1.62552	5.66657	4.73215	4.19618	5.60952	0	3.10855	0	2.71545	11.5288	3.20498	21.5446	5.98511	0	3.00364	0
Os01g0144200	68.7114	38.7696	93.3623	28.8034	77.8872	19.8138	65.0111	18.8973	76.4929	22.8011	33.5461	31.5348	54.1141	12.3147	47.6819	12.3634	69.4049	12.5885	71.8019	0	87.4836	0	90.515	19.2147	64.5574	0	61.0481	84.2294	48.6589	0
Os01g0144340	2.2165	2.69234	0	2.3513	1.02483	4.95344	2.70879	8.09884	4.46208	7.60035	1.26589	6.84245	1.866	20.1514	2.16736	9.78771	3.15477	8.39236	1.49587	0	1.77632	0	2.71545	12.8098	1.83142	43.0891	1.59603	42.1147	3.00364	0
Os01g0144600	13.299	15.0771	10.6423	7.0539	9.7359	13.7596	20.5868	12.4182	10.1991	10.7672	15.1907	9.51993	12.129	7.83666	22.2154	9.78771	15.2481	5.87465	15.7067	17.0349	13.7665	17.3376	12.6721	2.56196	14.6513	0	12.3692	28.0765	10.8131	0
Os01g0144700	35.464	12.9232	39.6669	9.99303	46.1174	11.558	40.6319	8.09884	41.4336	17.1008	39.8756	15.1724	37.3201	8.95618	33.5941	6.69686	38.383	11.7493	54.5994	17.0349	47.0724	34.6751	58.8348	16.6527	38.9176	64.6337	51.0729	56.1529	40.2487	18.0361
Os01g0144800	55.9666	37.1542	35.7969	48.2017	24.596	37.426	14.6275	27.5361	17.2109	20.901	15.1907	16.0649	31.2556	19.0319	28.1757	6.69686	18.4028	6.71389	28.7955	0	26.6447	0	17.6504	1.28098	22.4348	0	21.9454	0	20.4247	0
Os01g0144900	2.2165	1.07693	0.967485	0	0.512416	0.550383	1.08352	2.15969	1.91232	1.26673	2.53178	0	0.933002	0	0	0	1.57738	0	1.49587	0	2.2204	0	0.452575	0	0.915708	0	1.99504	0	1.80218	18.0361
Os01g0145200	45.9923	8.61547	31.4433	19.3982	21.009	10.4573	27.0879	16.1977	38.8839	12.0339	65.8263	6.84245	28.9231	19.0319	37.9288	11.8483	46.7957	8.39236	30.2914	0	37.7467	34.6751	47.5204	6.40489	45.3275	21.5446	29.9255	14.0382	39.648	18.0361
Os01g0145600	26.0439	3.76927	38.2157	8.81738	31.7698	4.40306	32.5055	4.8593	42.7085	7.60035	24.0519	5.94996	24.7245	11.1952	28.1757	6.18171	43.1152	2.51771	24.3079	17.0349	21.3158	0	37.1112	2.56196	33.4233	0	24.7384	0	28.2342	0
Os01g0146101	99.7424	19.3848	106.907	23.513	82.4989	19.2634	86.1397	18.8973	114.739	15.2007	94.9418	14.2799	96.5657	27.9881	99.1567	15.9694	120.407	17.624	72.5498	17.0349	90.5921	17.3376	138.035	10.2478	92.0287	21.5446	79.0034	28.0765	117.743	36.0723
Os01g0146801	0	1.07693	0.967485	0	1.53725	0	0.541759	1.61977	1.27488	1.26673	1.26589	0.297498	1.3995	0	0	0.515143	2.10318	1.67847	0.373968	0	1.33224	0	2.71545	1.28098	1.37356	0	1.59603	0	2.40291	0
Os01g0147200	124.678	124.924	173.664	123.443	147.063	123.286	166.862	142.54	179.758	124.772	84.1818	122.569	174.471	124.267	116.496	109.21	181.399	140.152	154.075	136.279	152.763	104.025	163.38	137.065	124.994	150.812	117.308	154.421	143.574	126.253
Os01g0147250	0	0	0.483743	0	0	0	0	0	0	0	0	0	0	1.11952	0	0.515143	1.05159	0	0.373968	0	0	0	0	0	0	64.6337	0.399007	14.0382	0.600727	18.0361
Os01g0147300	4.98712	1.07693	6.28865	1.76348	11.2731	0.550383	4.33407	0.539923	8.92417	4.43354	8.86124	2.97498	4.66501	3.35857	6.50208	3.606	6.30954	3.35694	7.85333	0	3.99671	0	5.4309	7.68587	3.20498	21.5446	1.99504	14.0382	8.41018	0
Os01g0147650	0.554125	0	0.483743	0.587825	0.512416	0.550383	1.08352	0.539923	0.637441	0	0.632946	0.297498	0.933002	0	0.54184	0.515143	0.525795	0	1.1219	0	1.33224	0	0.90515	0	0.915708	21.5446	0.399007	0	1.20145	0
Os01g0147700	58.7372	157.232	89.9761	122.268	81.4741	128.79	66.6363	142	107.727	139.973	46.205	157.376	97.0322	137.701	68.8136	121.574	78.3434	137.635	101.345	187.384	97.6974	34.6751	128.531	156.279	80.1245	64.6337	75.4124	98.2676	63.0764	162.325
Os01g0147900	257.114	327.927	272.831	440.869	389.436	483.236	530.924	479.451	312.346	314.781	382.299	367.707	357.806	310.108	480.612	462.083	356.489	511.934	296.931	204.419	240.247	277.401	212.258	249.791	245.868	107.723	281.3	168.459	441.535	162.325
Os01g0148000	0.554125	0	0.483743	0	0	0	0.541759	0	0	0	0	0	0	1.11952	0	2.06057	0	0.839236	0	0	0	0	0	2.56196	0.457854	21.5446	0	0	0	0
Os01g0148050	53.196	59.2314	52.7279	55.8434	52.2664	77.0536	52.0088	79.3686	48.4455	82.9705	57.598	71.9945	72.7741	60.4542	68.2718	76.2411	52.0537	114.975	71.8019	0	58.6184	69.3503	47.973	153.717	58.1475	107.723	68.6292	112.306	60.0727	54.1084
Os01g0148100	6.09537	1.6154	9.19111	1.76348	11.2731	2.20153	14.6275	1.07985	16.5735	0.633363	26.5837	1.78499	6.53101	1.11952	11.3786	3.09086	9.46431	0	11.967	0	10.2138	0	12.6721	1.28098	16.4827	0	9.57617	14.0382	13.8167	18.0361
Os01g0148400	75.3609	36.0773	62.8865	64.0729	49.1919	58.8909	36.8396	54.5322	45.2583	38.0018	74.6876	37.4847	42.9181	45.9004	41.7217	46.3629	44.1668	48.6757	39.6406	85.1744	41.7434	34.6751	49.3307	75.5778	62.726	107.723	36.3097	28.0765	40.2487	72.1445
Os01g0148500	31.5851	38.7696	34.8295	27.04	33.8194	35.2245	43.3407	44.2737	41.4336	29.768	18.9884	35.6997	24.7245	24.6295	35.2196	37.6054	31.5477	46.158	28.7955	0	32.8619	34.6751	47.5204	48.6772	39.8333	43.0891	23.5414	56.1529	37.2451	0
Os01g0148700	135.206	131.386	130.61	157.537	88.1355	135.394	87.2232	149.559	128.126	154.54	147.476	120.189	113.36	104.116	115.954	89.1197	100.427	78.8882	104.711	34.0698	125.674	52.0127	141.203	90.9495	154.755	0	92.1707	28.0765	108.131	54.1084
Os01g0149200	54.8583	73.2315	16.4472	73.4781	9.22348	35.7749	11.9187	38.8744	20.3981	71.57	48.7368	27.0723	4.66501	2.23905	4.33472	1.54543	15.7738	1.67847	13.4629	0	15.9868	0	16.2927	10.2478	19.2299	21.5446	12.7682	0	15.0182	18.0361
Os01g0149350	0	0.538467	0.483743	0	0	0	0	0	1.27488	0	1.26589	0	0.466501	2.23905	0.54184	1.03029	0.525795	0	0	0	0	17.3376	0.90515	5.12392	0	0	0	0	1.20145	54.1084
Os01g0149500	0	1.6154	0.483743	2.3513	1.53725	1.10077	1.08352	1.07985	1.27488	1.26673	0.632946	3.27248	0	2.23905	1.62552	1.54543	0.525795	0.839236	0.747936	0	0.888158	0	0.90515	1.28098	0.457854	0	0.399007	0	1.20145	18.0361
Os01g0149600	171.779	81.3085	203.656	72.3025	195.23	83.1078	98.6001	71.8097	148.524	81.0704	135.45	82.7044	191.265	32.4662	154.966	50.9991	137.232	42.801	182.496	34.0698	176.299	69.3503	178.767	49.9582	164.827	64.6337	164.391	140.382	174.812	72.1445
Os01g0149700	0	0	0	1.17565	0.512416	0	0	0.539923	0	1.90009	0	0.892494	0	1.11952	0	0	0	0.839236	0.373968	0	0	0	0	0	0.457854	0	1.19702	28.0765	0.600727	18.0361
Os01g0149800	871.084	1248.17	484.71	1209.74	404.808	934.55	282.798	871.435	487.642	1177.42	701.937	798.484	246.779	10.0757	321.853	7.212	302.858	3.35694	425.95	102.209	510.247	121.363	443.524	23.0576	483.036	21.5446	371.875	154.421	346.019	36.0723
Os01g0149900	21.0567	11.3078	10.6423	10.5809	12.298	11.0077	10.2934	18.3574	18.4858	21.5343	23.419	13.0899	16.3275	23.51	13.0042	10.3029	17.3512	11.7493	12.7149	17.0349	15.0987	0	17.1979	8.96685	16.0249	0	12.3692	14.0382	24.6298	18.0361
Os01g0150000	132.99	116.309	150.928	103.457	134.765	108.976	153.86	103.125	142.787	113.372	145.577	127.032	141.816	94.0399	167.97	103.029	131.449	104.905	133.881	51.1046	151.875	156.038	191.892	133.222	154.755	172.357	154.815	168.459	141.171	18.0361
Os01g0150100	18.8402	14.5386	30.4758	11.7565	23.0587	16.5115	14.6275	12.9581	20.3981	10.7672	18.3554	11.0074	30.3226	12.3147	17.8807	19.5754	19.4544	12.5885	19.8203	0	23.5362	17.3376	24.4391	21.7766	20.1456	0	15.9603	0	21.6262	36.0723
Os01g0150200	27.7062	20.4618	42.0856	19.9861	54.3161	23.6665	42.2572	21.5969	52.2701	27.868	31.0143	41.9472	41.5186	61.5737	41.7217	62.3323	37.3314	68.8174	55.7213	17.0349	55.954	17.3376	40.7318	73.0158	37.0862	21.5446	60.2501	14.0382	38.4465	0
Os01g0150700	1.66237	1.07693	1.45123	2.3513	0.512416	1.10077	1.62528	0	1.27488	0.633363	5.69651	0	1.3995	1.11952	2.7092	0	1.05159	0	0.747936	0	1.77632	0	1.35773	0	2.74712	0	1.99504	0	1.80218	0
Os01g0150800	1.66237	0	0.967485	0.587825	1.02483	0	3.25055	0	0.637441	0	0.632946	0	2.3325	1.11952	2.7092	0	2.62897	0	2.61778	0	2.2204	0	2.71545	1.28098	0.915708	0	1.99504	0	2.40291	0
Os01g0151100	41.5593	59.2314	27.5733	61.1338	31.7698	37.426	56.8847	60.4713	52.2701	77.2702	69.624	62.772	39.1861	85.0837	48.7656	101.998	38.9088	131.76	45.2501	136.279	46.1842	104.025	52.4987	188.304	47.6168	43.0891	55.462	70.1911	42.0509	126.253
Os01g0151200	7.20362	7.53854	7.73988	11.1687	14.3476	8.80612	15.1692	10.2585	7.64929	11.4005	18.3554	11.0074	9.33002	2.23905	11.3786	5.66657	8.93851	7.55313	10.0971	17.0349	11.9901	0	12.2195	7.68587	11.4464	64.6337	11.5712	28.0765	18.0218	18.0361
Os01g0151400	10.5284	44.6928	8.22362	23.513	5.12416	17.0619	7.58462	24.8364	8.28673	27.868	8.86124	57.4171	8.39702	64.9323	6.50208	61.302	12.0933	71.3351	10.0971	136.279	6.66119	86.6878	7.2412	148.594	9.61493	107.723	9.97518	28.0765	5.40654	126.253
Os01g0151500	1.10825	6.46161	0.483743	1.76348	1.02483	0	0	0.539923	1.27488	1.26673	0	4.46247	0	1.11952	1.08368	1.54543	1.05159	0	1.49587	0	0	0	0.90515	0	0	0	0.399007	14.0382	0.600727	0
Os01g0151600	12.7449	8.61547	13.061	18.2226	9.7359	12.1084	12.4605	11.3384	8.92417	10.1338	14.5577	9.81743	8.86352	17.9124	7.58576	13.9089	11.5675	12.5885	9.3492	51.1046	8.88158	17.3376	10.4092	19.2147	8.69923	0	8.37915	28.0765	9.61164	0
Os01g0151700	4.433	0	6.7724	0.587825	9.22348	1.65115	7.58462	5.39923	10.1991	3.80018	20.2543	3.86747	11.196	47.0199	14.6297	43.7871	9.9901	42.801	22.0641	17.0349	19.5395	0	13.1247	19.2147	6.86781	0	13.9653	0	12.6153	0
Os01g0151900	0	1.6154	0	2.3513	0.512416	0	1.08352	1.07985	0	1.26673	0.632946	1.78499	1.3995	1.11952	0	0	0	1.67847	1.49587	17.0349	0.888158	17.3376	1.35773	0	0.457854	21.5446	1.59603	0	3.00364	36.0723
Os01g0152000	0	0	0.483743	1.17565	0.512416	0.550383	0.541759	1.61977	0.637441	3.80018	0	0.892494	0.466501	1.11952	1.08368	0	1.05159	0	0.747936	0	0.444079	0	0.452575	0	0.457854	0	1.99504	14.0382	0.600727	18.0361
Os01g0152100	1.10825	0	0.967485	0	0.512416	0	1.08352	0	0	0	0	0	0.466501	0	0.54184	0	0	0	0.747936	0	0	0	0	1.28098	0.457854	0	1.19702	0	0	0
Os01g0152300	398.97	226.156	278.636	283.332	242.373	221.254	169.029	300.197	218.642	355.316	431.036	205.274	262.173	106.355	232.449	84.4834	162.996	68.8174	170.529	51.1046	200.724	34.6751	186.461	78.1397	268.302	129.267	203.095	140.382	227.075	108.217
Os01g0152500	0.554125	0	0.967485	0	0	1.10077	0.541759	0.539923	0.637441	0.633363	0	0	0.466501	1.11952	0	0	0	0	0	17.0349	0	0	0	1.28098	0	0	0	0	0	0
Os01g0152700	597.346	322.542	582.91	354.459	493.969	331.881	442.075	313.695	543.099	312.248	556.992	194.266	489.826	178.004	516.915	146.301	500.557	122.528	340.311	153.314	461.398	190.713	539.922	137.065	478.915	129.267	356.712	210.573	614.544	198.397
Os01g0152800	1.10825	0	0.967485	0	1.02483	2.20153	1.62528	3.77946	1.27488	2.53345	0.632946	0.297498	0	6.71714	0	3.09086	0.525795	8.39236	1.49587	0	0.444079	0	0.452575	3.84294	1.83142	0	0.798014	14.0382	3.00364	18.0361
Os01g0152900	217.217	122.232	232.68	96.4033	232.124	79.2551	214.536	116.083	245.415	165.308	246.216	104.124	208.992	142.179	190.728	106.119	245.02	91.4767	121.54	51.1046	178.52	173.376	244.843	47.3962	253.193	64.6337	144.042	140.382	270.327	90.1806
Os01g0152950	2.77062	4.30774	1.93497	2.3513	4.61174	2.20153	0.541759	3.23954	0.637441	2.53345	1.26589	12.1974	5.13151	5.59761	2.16736	7.212	3.15477	7.55313	3.73968	0	2.66447	0	2.71545	1.28098	2.28927	21.5446	4.78809	0	3.00364	0
Os01g0153100	586.264	519.621	611.451	481.429	558.021	380.865	573.723	479.991	592.82	545.325	898.783	377.525	510.818	474.678	634.494	443.023	655.14	302.125	444.648	340.698	562.648	450.777	694.25	343.302	765.074	172.357	418.16	266.726	744.301	162.325
Os01g0153150	0	1.6154	0	0	0	0	0	0	0.637441	0.633363	0	0	0	0	0.54184	0	0.525795	0	0	51.1046	0.444079	0	0	0	0	21.5446	0	0	0	0
Os01g0153300	774.112	333.85	704.813	341.526	696.885	281.796	516.296	354.729	725.408	384.451	758.269	268.343	708.615	175.765	573.266	149.907	850.21	114.136	441.656	119.244	636.809	173.376	861.251	117.85	636.875	107.723	428.135	126.344	926.922	72.1445
Os01g0153400	2.2165	4.30774	1.45123	2.93913	8.19865	1.65115	2.70879	1.07985	3.1872	1.26673	4.43062	3.27248	3.26551	3.35857	3.79288	2.06057	3.15477	6.71389	3.36571	17.0349	0.888158	0	0	5.12392	0.457854	0	1.59603	14.0382	4.80582	0
Os01g0153700	3.32475	3.76927	4.83743	0.587825	3.58691	3.3023	4.87583	2.69961	3.1872	5.70026	5.69651	2.67748	4.19851	1.11952	8.12759	0	6.83533	0	4.48762	0	2.66447	17.3376	5.4309	2.56196	2.74712	0	3.99007	14.0382	2.40291	0
Os01g0154500	0	0	0	0	0	0.550383	0	1.07985	0.637441	1.26673	0	0.297498	0	0	0	0.515143	0.525795	0	0	17.0349	0	0	0	0	0.457854	0	0.798014	0	0	0
Os01g0155000	104.73	57.616	67.724	38.2086	54.3161	78.7047	112.686	107.445	96.891	145.673	106.335	83.2994	90.9677	304.51	89.4035	388.933	149.326	175.4	82.647	85.1744	90.1481	173.376	112.239	235.7	139.645	43.0891	72.2203	42.1147	92.512	162.325
Os01g0155300	1.66237	0	1.45123	0	5.12416	0	0	0	2.54976	0	0.632946	0	1.3995	0	0.54184	0	0	0.839236	1.86984	0	2.2204	0	0	0	0.457854	0	1.19702	0	1.20145	0
Os01g0155400	23.8274	23.6926	32.4107	22.9252	37.4064	20.3642	28.7132	23.7566	38.8839	20.2676	29.1155	31.5348	30.3226	27.9881	31.4267	21.636	33.1251	31.0517	41.1365	68.1395	38.1908	34.6751	31.6803	40.9913	32.9655	0	40.2997	56.1529	23.4284	54.1084
Os01g0155500	1.66237	9.15394	1.45123	7.64173	1.53725	1.65115	2.16704	5.39923	3.1872	9.50044	0	19.3374	5.13151	1.11952	1.08368	0.515143	1.57738	3.35694	2.24381	0	1.77632	0	0.90515	1.28098	2.28927	21.5446	1.99504	0	0	0
Os01g0155600	131.882	91.001	132.545	132.261	109.657	138.146	106.726	138.22	112.19	125.406	171.528	93.1168	100.764	109.713	126.79	108.18	128.294	85.6021	106.581	136.279	131.891	121.363	133.057	76.8587	162.996	193.901	102.545	154.421	141.171	72.1445
Os01g0155800	244.923	2252.41	215.749	2204.34	118.368	1565.29	112.686	791.527	87.9668	953.211	50.0027	708.937	103.563	1.11952	81.8178	0	79.9208	0	74.7936	0	81.2665	0	55.2142	0	70.5095	0	75.4124	14.0382	74.4902	0
Os01g0156300	3.32475	0.538467	0	0.587825	1.02483	0.550383	0.541759	0.539923	1.27488	0.633363	3.16473	0.594996	1.3995	2.23905	2.16736	9.27257	1.05159	5.03542	1.86984	34.0698	1.77632	86.6878	0.452575	35.8674	2.28927	150.812	1.19702	0	0	72.1445
Os01g0157800	2.77062	2.15387	5.32117	4.11478	3.07449	4.40306	2.16704	1.07985	1.27488	0.633363	1.26589	2.67748	1.3995	8.95618	0	4.12114	0.525795	5.03542	3.36571	0	2.2204	0	0.90515	2.56196	2.28927	0	5.18709	14.0382	0.600727	0
Os01g0157900	369.601	248.772	355.551	262.758	282.341	275.191	420.947	329.353	342.943	231.177	470.912	230.561	408.188	1269.54	541.84	1337.83	488.989	1059.12	434.925	766.57	493.816	1230.97	573.413	1225.9	447.781	215.446	363.895	364.994	516.025	721.445
Os01g0158000	18.2861	18.8464	21.2847	13.52	21.5215	28.6199	26.0044	30.7756	19.7607	21.5343	8.22829	28.8573	29.3896	25.749	22.2154	33.9994	21.0318	31.0517	28.4216	68.1395	24.4244	0	19.9133	26.9006	20.1456	0	35.1126	28.0765	14.4175	18.0361
Os01g0158100	0.554125	5.92314	0.967485	4.11478	3.07449	4.40306	0.541759	8.63876	1.91232	11.4005	0	6.54495	2.79901	1.11952	1.08368	9.27257	2.10318	5.03542	1.86984	0	1.77632	0	2.71545	8.96685	0.457854	21.5446	1.99504	0	1.80218	0
Os01g0158200	13.8531	25.8464	14.5123	21.1617	18.447	17.0619	17.878	11.3384	21.673	13.934	8.22829	22.9073	18.66	6.71714	10.295	6.69686	9.9901	5.03542	16.8286	187.384	11.102	69.3503	7.2412	10.2478	9.61493	172.357	23.5414	154.421	4.20509	216.434
Os01g0158400	13.8531	101.232	14.5123	85.8225	9.7359	105.123	3.79231	43.1938	10.8365	48.1356	1.89884	47.5997	11.196	1.11952	5.96024	0.515143	4.73215	0	7.85333	0	5.77303	0	5.88348	0	6.86781	0	6.78312	0	7.20873	0
Os01g0158500	2.2165	1.6154	2.90246	0	3.58691	0.550383	4.33407	0	4.46208	0.633363	1.26589	0.297498	2.79901	2.23905	2.7092	2.57571	2.62897	0.839236	3.73968	0	1.33224	0	3.16803	3.84294	2.28927	0	1.99504	0	3.60436	36.0723
Os01g0158566	0	0.538467	0.967485	0	1.02483	0	0	0	0.637441	0	0	0	0.933002	2.23905	0	0	0.525795	0	0.747936	0	0	0	0.452575	0	0	0	1.19702	0	0.600727	0
Os01g0158600	0.554125	5.38467	3.3862	2.93913	4.09933	2.20153	1.08352	3.77946	1.27488	1.26673	1.26589	7.13995	3.73201	0	2.7092	0	1.57738	0	2.61778	34.0698	3.99671	0	2.71545	2.56196	3.20498	21.5446	2.39404	0	1.80218	0
Os01g0158900	22.7191	34.4619	35.7969	32.9182	16.3973	44.0306	27.6297	37.2547	27.4099	29.768	22.786	37.7822	25.6575	26.8685	26.5501	23.6966	28.9187	28.534	25.0559	51.1046	24.8684	69.3503	23.9865	40.9913	24.7241	21.5446	27.9305	28.0765	20.4247	0
Os01g0159000	0	0	0	0.587825	0.512416	0	1.08352	0.539923	0.637441	0.633363	2.53178	0	0.466501	12.3147	0	10.818	0.525795	16.7847	0.373968	17.0349	1.33224	0	2.26288	15.3717	1.83142	0	0	28.0765	1.20145	18.0361
Os01g0159200	91.4305	351.619	127.708	109.335	182.932	63.294	34.1308	36.7147	60.5569	62.0695	39.8756	47.3022	27.9901	0	23.8409	0	39.4346	0	42.2584	0	37.3026	0	55.6667	0	46.2433	0	46.6838	42.1147	46.256	0
Os01g0159300	8.31187	16.6925	8.70737	10.5809	12.298	4.95344	17.878	12.4182	11.4739	10.1338	4.43062	18.7424	9.33002	11.1952	8.66943	23.6966	11.0417	34.4087	14.2108	34.0698	7.54934	17.3376	9.0515	26.9006	4.57854	0	10.7732	0	4.80582	18.0361
Os01g0159400	21.6109	32.8465	55.6304	48.2017	37.9188	53.3871	81.8056	88.5473	42.0711	39.9018	63.9275	53.2521	53.6476	54.8566	66.1044	81.3926	47.8473	70.4958	41.5105	153.314	43.9638	17.3376	48.4255	119.131	56.316	0	50.2749	14.0382	55.2669	90.1806
Os01g0159600	1.10825	0	0.967485	0	0	0	1.08352	1.07985	1.27488	0	1.26589	0	0	0	1.62552	2.57571	1.57738	2.51771	2.24381	0	0.888158	0	1.35773	3.84294	0.457854	0	0.399007	0	0.600727	0
Os01g0159800	16.6237	24.231	12.5773	25.8643	6.66141	22.0153	34.1308	26.9961	24.2227	28.5013	34.812	22.3123	16.3275	12.3147	15.1715	7.72714	19.4544	9.2316	15.3327	17.0349	13.3224	17.3376	10.4092	5.12392	21.977	0	12.7682	28.0765	17.4211	36.0723
Os01g0160100	55.9666	44.6928	39.1831	48.2017	41.5057	46.7825	36.8396	67.4903	26.1351	38.6351	19.6213	41.3522	43.3846	57.0957	37.3869	58.2111	29.4445	78.049	37.3968	68.1395	32.8619	121.363	10.8618	65.3299	21.977	0	33.5166	28.0765	26.432	18.0361
Os01g0160700	0	0.538467	0	0.587825	0	0	0	0	0	0	0.632946	0	0	1.11952	0.54184	0	0	0	0	51.1046	0	0	0.452575	1.28098	0.915708	21.5446	0	28.0765	0	36.0723
Os01g0160800	0.554125	1.6154	0.483743	0.587825	0.512416	0.550383	0.541759	0.539923	0.637441	2.53345	0.632946	1.18999	0.466501	0	0.54184	0	0.525795	0	0	0	0	0	0	0	0.915708	0	0	0	1.20145	0
Os01g0161200	0	0	0.483743	0	0	0	0	0.539923	0	0.633363	1.26589	0	0	0	0.54184	0	0	0	0	17.0349	0	17.3376	0.452575	1.28098	0.457854	0	0	0	0	0
Os01g0162701	1.66237	0.538467	0.483743	1.17565	1.02483	0	0.541759	0.539923	0.637441	0.633363	3.16473	0.297498	0.933002	0	0.54184	0	2.10318	0	1.49587	0	1.33224	0	2.26288	0	0	0	0.399007	0	0	0
Os01g0162900	0.554125	0	0.483743	0	0	1.65115	1.08352	0	1.27488	0	0.632946	0	0.933002	0	0.54184	1.03029	0	0	0.747936	0	0	0	0	0	0.457854	0	0	0	0.600727	0
Os01g0163000	0	0.538467	0.483743	0	0	0.550383	1.08352	0.539923	0	0.633363	1.26589	0.594996	0.466501	1.11952	0.54184	0.515143	0.525795	0	0	0	0.888158	0	0	1.28098	0.915708	0	0	0	0	0
Os01g0164075	0.554125	0	0.967485	0	0	0	0	0	0.637441	0	0	0	0.466501	0	0	0	0	0	0.373968	0	0.444079	0	0	0	0	0	0.798014	0	0.600727	0
Os01g0164400	49.3171	46.8466	61.919	42.9112	40.4808	50.6352	35.7561	55.612	47.1706	40.5352	50.6356	51.4671	44.7841	38.0638	48.7656	40.6963	55.7343	44.4795	44.8762	0	57.2862	17.3376	46.6152	52.5201	61.3524	129.267	37.5067	84.2294	37.8458	126.253
Os01g0164500	9.42012	4.30774	8.22362	6.46608	7.68624	12.1084	3.79231	9.71861	5.73697	7.60035	12.026	8.32994	6.99751	8.95618	7.58576	8.24229	6.30954	1.67847	10.8451	0	3.99671	69.3503	5.88348	8.96685	8.69923	0	8.77816	0	10.8131	0
Os01g0164600	3.32475	3.2308	0	1.17565	1.02483	0	2.70879	0	1.91232	1.26673	3.16473	1.78499	2.3325	4.47809	1.08368	3.09086	0	3.35694	1.49587	0	0.444079	0	0.452575	0	0.457854	21.5446	0.798014	0	1.80218	0
Os01g0164700	8.86599	10.7693	14.0285	12.3443	19.9842	12.1084	16.2528	10.7985	13.3863	10.1338	15.8236	10.1149	15.861	10.0757	9.21127	13.3937	12.6191	15.1063	18.6984	0	14.6546	0	15.8401	26.9006	11.4464	0	21.5464	0	13.216	18.0361
Os01g0164800	1.66237	0	5.32117	0	2.04966	0.550383	1.08352	0	3.1872	0	0	0	2.3325	0	2.16736	0.515143	4.20636	0	3.73968	0	5.32895	0	2.26288	1.28098	3.20498	0	1.59603	0	2.40291	0
Os01g0165000	27.1521	21.0002	34.3457	17.6348	36.3815	20.9145	29.7967	26.4562	36.9716	17.7342	20.8872	20.8248	27.0571	16.7928	26.0083	11.8483	35.2283	12.5885	34.779	0	35.9704	34.6751	42.0895	12.8098	35.2548	21.5446	25.9355	42.1147	25.8313	36.0723
Os01g0165100	4.98712	47.9236	4.83743	28.2156	1.53725	27.5191	2.16704	19.9771	3.1872	13.934	0.632946	38.9722	2.79901	0	1.08368	0	4.20636	0	3.36571	0	0.888158	0	2.71545	1.28098	3.20498	21.5446	3.19206	0	3.00364	0
Os01g0165200	0.554125	2.69234	0.483743	3.52695	1.02483	2.75191	2.16704	8.63876	2.54976	3.16681	2.53178	3.86747	1.866	1.11952	1.62552	0	1.57738	1.67847	1.1219	17.0349	0.888158	17.3376	0	0	0.915708	0	1.59603	14.0382	3.00364	0
Os01g0165600	3.32475	0	4.83743	0	7.17382	0	2.70879	0	2.54976	0	4.43062	0.297498	5.13151	1.11952	2.7092	0	2.62897	0	7.85333	0	3.55263	0	3.16803	0	5.03639	0	5.5861	14.0382	5.40654	0
Os01g0165800	2.2165	2.69234	1.45123	0.587825	3.07449	4.95344	2.70879	3.77946	6.37441	2.53345	6.32946	2.67748	0.933002	4.47809	2.16736	1.03029	3.15477	0	1.86984	0	2.66447	0	0	0	1.83142	0	3.19206	0	0	0
Os01g0166100	177.874	133.54	179.468	157.537	147.576	170.068	132.731	167.376	143.424	124.772	82.9159	124.057	153.012	63.8128	174.472	57.696	148.274	50.3542	71.054	34.0698	128.339	0	148.445	71.7348	119.5	0	103.343	14.0382	154.988	72.1445
Os01g0166400	0	0	0.967485	0	1.53725	0	1.62528	0	1.91232	0.633363	0.632946	0	1.3995	0	1.08368	0	1.57738	0	1.49587	0	1.33224	0	0.452575	1.28098	1.83142	0	2.39404	0	1.20145	0
Os01g0166500	57.629	2.15387	71.5939	4.11478	53.8037	0	46.5913	0	51.6327	3.80018	42.4074	0.594996	39.6526	1.11952	40.638	1.03029	36.8056	0	50.4857	17.0349	59.5066	0	68.7914	0	50.8218	64.6337	40.2997	0	39.648	0
Os01g0166700	48.763	29.0772	54.6629	28.8034	52.7788	24.7672	35.7561	17.8174	35.6967	23.4344	44.9391	20.8248	49.4491	1.11952	47.6819	1.03029	29.4445	1.67847	57.5911	0	59.9507	17.3376	45.7101	0	49.9061	0	62.2451	84.2294	42.6516	0
Os01g0166800	2.77062	2.15387	6.7724	1.17565	5.12416	2.75191	6.50111	2.69961	6.37441	3.80018	11.393	6.84245	7.93051	2.23905	5.96024	2.06057	7.36113	1.67847	7.85333	0	7.54934	0	4.97833	1.28098	5.49425	0	8.37915	0	9.01091	0
Os01g0167100	3.87887	0	4.35368	0.587825	8.71107	1.10077	9.2099	0	4.46208	0	3.16473	0	3.26551	1.11952	7.04392	1.54543	4.20636	0	4.86159	0	9.76974	0	5.4309	0	6.40996	43.0891	7.98014	0	7.80945	0
Os01g0167400	19.3944	35.5388	28.5408	30.5669	26.1332	47.3329	34.1308	38.3345	13.3863	37.3684	13.9248	34.5097	18.1935	5.59761	28.7175	1.03029	31.5477	1.67847	17.9505	0	29.3092	17.3376	26.7019	1.28098	25.182	21.5446	18.3543	0	21.0255	0
Os01g0167500	61.5078	95.3087	63.854	71.1268	88.6479	90.2627	60.1352	77.2089	51.6327	47.5022	51.9015	76.7544	69.5086	22.3905	55.8095	21.636	58.889	24.3378	51.2336	34.0698	63.0592	34.6751	50.2358	26.9006	50.8218	0	73.4173	42.1147	57.6698	18.0361
Os01g0167700	3.32475	0	2.41871	2.3513	2.56208	1.65115	3.79231	0.539923	3.1872	1.90009	2.53178	0.892494	4.19851	3.35857	1.62552	2.06057	2.10318	0.839236	2.61778	34.0698	1.33224	0	1.8103	2.56196	1.83142	43.0891	2.79305	14.0382	2.40291	0
Os01g0167750	0	0.538467	0.483743	0.587825	0.512416	0.550383	1.08352	3.23954	0	0.633363	0	1.18999	0.466501	0	0.54184	2.57571	0	0	0	17.0349	0	17.3376	0	1.28098	0.457854	0	1.59603	0	1.20145	0
Os01g0167800	2.2165	1.6154	1.45123	1.17565	3.58691	2.20153	0.541759	4.31938	2.54976	1.90009	2.53178	3.27248	3.26551	3.35857	2.16736	1.54543	2.10318	2.51771	4.48762	17.0349	3.55263	0	2.26288	0	1.83142	21.5446	3.19206	0	2.40291	36.0723
Os01g0167900	3.32475	0.538467	3.86994	2.93913	6.66141	1.65115	3.25055	2.69961	5.73697	5.0669	5.06356	4.46247	2.79901	4.47809	4.33472	6.18171	6.30954	5.03542	5.23555	34.0698	4.88487	0	4.52575	0	3.66283	43.0891	2.39404	0	3.60436	18.0361
Os01g0168100	37.6805	33.385	14.5123	37.6208	22.5463	48.9841	37.9231	45.8934	40.7962	68.4032	52.5345	84.4894	17.727	39.1833	28.1757	48.4234	24.7124	47.8365	20.5682	17.0349	23.0921	17.3376	19.0082	33.3055	11.9042	43.0891	30.3246	56.1529	23.4284	18.0361
Os01g0168200	37.6805	26.9234	32.4107	29.3913	33.307	26.9687	30.8803	31.3155	35.0592	30.4014	25.9508	36.5922	36.3871	25.749	33.5941	58.7263	26.8155	66.2997	41.8844	119.244	43.5198	86.6878	33.038	80.7017	26.5555	21.5446	46.2848	28.0765	28.8349	36.0723
Os01g0168300	5.54125	11.3078	4.35368	9.4052	7.68624	8.25574	2.16704	2.69961	5.73697	7.60035	2.53178	20.5274	6.06451	41.4223	2.7092	28.3329	6.83533	36.0872	4.11365	0	3.99671	69.3503	6.33605	48.6772	3.20498	43.0891	3.99007	0	4.20509	18.0361
Os01g0168400	91.4305	137.848	94.8135	116.389	61.4899	133.193	89.932	93.9465	80.955	88.6708	32.9132	122.272	99.8312	55.9761	88.8617	75.2109	91.4883	55.3896	80.0292	136.279	97.6974	69.3503	106.355	114.007	90.1972	43.0891	94.9637	28.0765	52.2633	90.1806
Os01g0168500	4.98712	30.1542	8.70737	16.4591	14.3476	7.15497	13.0022	18.8973	7.01185	15.8341	6.9624	27.3698	17.2605	19.0319	10.8368	26.2723	12.0933	28.534	11.219	51.1046	11.5461	0	8.59893	29.4625	8.24137	0	11.1722	14.0382	7.80945	0
Os01g0168600	2.2165	8.61547	5.32117	9.4052	7.17382	5.50383	5.41759	2.15969	3.82464	3.80018	1.89884	10.1149	5.13151	21.2709	3.79288	19.5754	6.30954	20.9809	3.36571	17.0349	3.99671	0	3.16803	14.0908	4.57854	21.5446	4.78809	14.0382	6.608	0
Os01g0168800	137.423	133.54	166.891	114.038	135.79	89.7124	62.844	51.8326	84.7796	67.1364	73.4217	49.0871	83.9702	12.3147	67.1881	14.424	65.7244	15.1063	88.6305	51.1046	85.2632	34.6751	78.2955	19.2147	76.4616	21.5446	99.7518	98.2676	83.5011	72.1445
Os01g0169400	6.64949	37.6927	3.3862	27.6278	3.58691	29.7207	2.70879	15.6578	4.46208	12.0339	1.26589	15.1724	3.26551	0	2.7092	0	3.15477	0	6.35746	0	4.44079	0	2.26288	0	4.12069	0	5.98511	0	4.20509	0
Os01g0169500	29.3686	27.4618	31.927	32.9182	33.307	39.6275	29.255	43.1938	29.3223	36.1017	24.6849	46.1122	29.8561	29.1076	23.8409	29.8783	25.764	29.3733	37.0228	102.209	35.5263	17.3376	31.2277	42.2723	26.0977	150.812	31.9206	42.1147	21.0255	36.0723
Os01g0169800	41.0052	145.386	50.3092	128.146	40.9933	108.425	36.8396	131.201	40.7962	96.2711	25.3178	93.1168	34.9876	3.35857	34.6777	0.515143	28.9187	0.839236	35.153	0	28.8651	0	27.6071	0	36.6283	0	31.1226	28.0765	37.8458	36.0723
Os01g0169900	97.5259	174.463	149.96	170.469	125.029	155.208	131.106	147.399	110.277	141.873	86.7135	143.394	106.362	102.996	119.205	148.361	112.52	150.223	109.947	68.1395	124.342	86.6878	139.846	140.908	116.295	64.6337	116.51	42.1147	122.548	18.0361
Os01g0170000	58.1831	65.1545	54.6629	76.4173	57.903	53.9375	69.3451	101.505	72.0308	101.338	122.791	98.7693	41.9851	23.51	59.6024	23.6966	83.6014	37.7656	43.0063	17.0349	72.829	0	105.45	16.6527	57.6896	0	39.5017	14.0382	106.929	18.0361
Os01g0170100	1.66237	1.6154	1.45123	0.587825	1.02483	0.550383	2.16704	1.07985	0	0.633363	3.79767	0.892494	3.26551	3.35857	2.16736	1.54543	3.15477	0.839236	1.1219	17.0349	1.33224	0	0.90515	2.56196	0.915708	0	1.59603	14.0382	0.600727	0
Os01g0170300	25.4897	10.2309	54.1792	7.0539	47.6547	5.50383	31.9638	3.77946	35.6967	3.80018	30.3814	5.05746	28.4566	1.11952	25.4665	1.54543	29.4445	0	26.1778	17.0349	29.3092	34.6751	43.8998	1.28098	40.749	0	29.9255	14.0382	48.0582	0
Os01g0170500	49.3171	20.4618	44.5043	18.8104	39.456	9.3565	23.8374	8.63876	35.0592	29.768	31.6473	15.1724	26.124	1.11952	19.5062	0.515143	22.6092	1.67847	25.8038	34.0698	32.8619	0	29.87	0	37.544	21.5446	18.7533	42.1147	36.0436	0
Os01g0170600	13.299	25.8464	5.32117	22.3374	7.68624	18.713	13.544	25.9163	15.2986	20.901	15.1907	20.8248	7.93051	7.83666	10.295	4.63629	9.9901	11.7493	6.73143	17.0349	6.21711	52.0127	5.88348	15.3717	12.3621	0	13.1672	28.0765	6.00727	18.0361
Os01g0170700	2.2165	2.69234	0.967485	1.17565	0.512416	0.550383	0.541759	2.15969	2.54976	0.633363	3.16473	0.892494	0.466501	1.11952	1.08368	1.54543	2.62897	0.839236	1.49587	0	3.10855	0	3.6206	0	2.74712	21.5446	0.798014	0	1.80218	18.0361
Os01g0170800	2.2165	1.6154	1.45123	1.76348	1.53725	0.550383	1.08352	1.61977	0.637441	1.90009	2.53178	0.594996	0.933002	1.11952	0.54184	0.515143	2.10318	0.839236	0.747936	0	0.444079	0	1.35773	1.28098	3.66283	0	0.798014	0	0.600727	0
Os01g0170900	10.5284	7.53854	21.7684	16.4591	15.8849	9.90689	8.66814	23.2167	6.37441	3.80018	15.1907	2.67748	18.66	1.11952	10.8368	0.515143	11.0417	0.839236	5.60952	17.0349	7.10527	0	10.8618	0	12.8199	43.0891	9.57617	0	19.824	18.0361
Os01g0171000	24.9356	31.2311	46.4393	31.1547	44.5802	21.4649	17.3363	21.5969	40.7962	34.8349	21.5201	30.0473	43.3846	17.9124	20.0481	9.78771	30.4961	6.71389	28.7955	34.0698	31.5296	0	27.1545	8.96685	36.1705	0	30.7236	0	33.04	36.0723
Os01g0171800	3.87887	8.61547	1.45123	5.29043	4.61174	6.60459	5.95935	5.39923	2.54976	6.96699	0.632946	6.54495	7.46401	3.35857	2.16736	6.69686	4.20636	5.87465	5.60952	0	3.10855	0	4.97833	8.96685	4.12069	0	2.79305	0	4.80582	18.0361
Os01g0172000	12.1907	12.9232	16.931	14.6956	22.5463	11.558	23.8374	12.4182	23.5853	13.934	17.7225	18.4449	22.392	11.1952	19.5062	16.9997	29.4445	16.7847	22.0641	0	23.9803	17.3376	17.1979	17.9337	14.6513	21.5446	21.9454	42.1147	19.824	0
Os01g0172100	8.31187	7.00007	3.86994	4.7026	10.7607	6.05421	5.41759	4.31938	7.01185	3.80018	7.59535	11.3049	4.66501	4.47809	5.96024	11.3331	7.36113	12.5885	6.73143	0	6.21711	0	7.2412	12.8098	7.32566	0	7.58114	0	7.80945	0
Os01g0172200	24.9356	24.231	25.1546	24.6887	26.6456	24.7672	30.3385	28.6159	28.6848	22.8011	20.8872	25.2873	30.7891	41.4223	31.4267	41.2114	23.135	41.1226	31.0394	68.1395	23.0921	52.0127	29.4174	30.7435	26.5555	64.6337	28.7285	0	25.2305	54.1084
Os01g0172300	67.0491	27.4618	81.7525	29.9791	50.2167	32.4726	60.677	27.5361	65.019	17.1008	29.7484	24.0973	74.1736	19.0319	56.8932	23.6966	68.3533	19.3024	46.746	17.0349	62.6152	0	63.3605	12.8098	54.4846	21.5446	62.6441	14.0382	47.4575	0
Os01g0172400	711.496	683.853	580.491	785.922	471.935	696.234	447.493	759.131	456.408	617.529	743.711	483.136	501.955	804.937	580.31	977.226	527.898	831.683	465.59	1482.03	578.191	988.241	607.808	1781.84	648.321	538.614	472.824	491.338	618.749	937.879
Os01g0172600	6.64949	19.9233	1.93497	18.2226	5.12416	29.1703	4.87583	18.8973	1.91232	9.50044	1.89884	19.0399	2.79901	0	2.7092	0	3.68056	2.51771	2.61778	0	0.888158	0	1.35773	0	1.37356	0	2.79305	42.1147	0.600727	0
Os01g0172701	0.554125	0	0	0.587825	0	0	1.08352	0	0.637441	0	1.89884	0	1.3995	0	1.62552	0	0.525795	0	1.49587	0	0.444079	0	1.8103	0	0	0	0.798014	0	0.600727	0
Os01g0172800	288.699	229.925	285.408	195.746	265.944	195.386	189.616	212.19	200.156	205.209	77.2194	186.234	348.943	94.0399	251.955	90.15	273.413	94.8337	202.691	51.1046	258.454	69.3503	237.602	48.6772	200.082	0	213.07	70.1911	227.075	90.1806
Os01g0173000	2.2165	1.07693	2.90246	0.587825	2.56208	2.20153	2.16704	3.23954	2.54976	2.53345	1.89884	3.27248	1.866	4.47809	2.7092	4.12114	2.10318	1.67847	2.24381	0	3.55263	0	1.35773	8.96685	0	21.5446	1.99504	42.1147	2.40291	0
Os01g0173100	103.067	113.617	111.745	103.457	121.955	132.642	115.936	120.943	112.19	117.172	99.3725	118.999	105.429	150.016	131.667	173.088	118.304	144.349	123.409	153.314	95.477	86.6878	103.64	176.775	107.596	86.1783	121.697	56.1529	115.94	90.1806
Os01g0173600	5.54125	0	9.67485	0	1.53725	0	5.41759	0.539923	7.64929	0	6.9624	0	3.26551	32.4662	7.04392	25.242	6.83533	33.5694	8.2273	17.0349	7.99342	34.6751	7.69378	24.3386	7.78352	21.5446	3.99007	0	6.608	18.0361
Os01g0173900	36.5722	45.2312	29.5083	47.6138	22.5463	52.8367	53.0924	77.7489	47.8081	75.3701	77.2194	59.2021	27.0571	170.167	34.6777	114.877	37.3314	111.618	21.6902	102.209	22.204	138.701	30.7751	130.66	38.9176	43.0891	20.7484	112.306	52.2633	126.253
Os01g0174000	0	0.538467	1.93497	0.587825	1.53725	1.65115	0	0	0.637441	0	0	1.78499	0.466501	2.23905	0	0.515143	0	0.839236	1.1219	0	0	0	0.452575	1.28098	0	0	0	28.0765	0	0
Os01g0174100	11.0825	16.154	12.5773	18.2226	18.9594	18.713	20.5868	30.2357	8.92417	13.3006	12.6589	23.2048	13.062	16.7928	16.2552	37.0903	16.8254	31.891	19.4463	0	15.0987	0	17.1979	46.1152	12.8199	0	19.9504	14.0382	17.4211	54.1084
Os01g0174200	0.554125	0.538467	0	0	0.512416	0	0	0	0	0.633363	2.53178	0.297498	0	0	1.08368	0	1.05159	0	0.747936	0	0.444079	0	0	0	0.457854	0	1.19702	0	0	0
Os01g0174300	33.2475	43.0774	26.1221	47.026	45.605	48.4337	19.5033	24.8364	33.1469	45.6021	46.205	36.8897	31.2556	8.95618	21.6736	9.27257	15.2481	15.1063	26.1778	0	26.2007	0	18.103	8.96685	30.2184	0	38.3047	0	30.6371	0
Os01g0174500	13.8531	4.30774	7.25614	3.52695	17.4221	4.95344	5.95935	0	12.7488	2.53345	9.49418	4.46247	11.6625	1.11952	7.04392	0.515143	7.36113	2.51771	10.8451	0	7.54934	0	8.59893	3.84294	12.8199	0	6.78312	14.0382	3.00364	0
Os01g0174700	1.66237	1.6154	0.483743	1.17565	1.02483	1.10077	0.541759	1.07985	1.91232	0.633363	2.53178	2.08248	0.466501	0	0.54184	0	0.525795	0	0.373968	0	0.444079	0	0.452575	0	0.915708	0	1.99504	0	1.80218	0
Os01g0174900	27.7062	20.4618	30.4758	18.8104	31.2574	23.1161	30.8803	14.5779	34.4218	22.8011	28.4826	19.9324	30.7891	19.0319	32.5104	19.5754	23.6608	20.1417	29.9175	34.0698	30.6415	17.3376	32.1328	25.6196	21.977	43.0891	31.9206	70.1911	23.4284	90.1806
Os01g0175000	148.505	148.617	89.0086	138.139	111.707	130.991	93.1825	131.201	105.178	137.44	140.514	119.892	72.7741	312.347	67.73	267.359	80.9724	301.286	86.0127	272.558	75.9375	277.401	81.4635	239.543	98.4386	129.267	86.5846	84.2294	100.321	234.47
Os01g0175100	12.1907	65.1545	17.4147	73.4781	17.9346	79.2551	40.0902	85.8477	33.7844	76.6369	35.445	93.4143	21.459	49.259	30.343	64.908	41.5378	71.3351	19.4463	17.0349	14.6546	86.6878	18.103	51.2392	24.2663	21.5446	31.5216	42.1147	27.6335	18.0361
Os01g0175400	0	0.538467	0.483743	1.17565	1.02483	0.550383	0.541759	2.15969	3.82464	0	2.53178	1.48749	0.933002	0	1.62552	1.03029	2.10318	1.67847	1.86984	0	3.99671	0	2.26288	1.28098	0.915708	0	1.19702	14.0382	0.600727	18.0361
Os01g0175500	1.10825	3.2308	1.45123	3.52695	1.02483	4.40306	0	7.01899	2.54976	1.90009	2.53178	4.46247	0.466501	1.11952	1.08368	0	2.10318	0.839236	1.86984	0	3.10855	0	2.26288	2.56196	2.28927	0	2.39404	0	1.20145	0
Os01g0175600	1.66237	1.07693	0.483743	0.587825	0	0.550383	0.541759	1.07985	1.27488	0.633363	1.26589	0	0	1.11952	0.54184	0	0	0.839236	0	0	0.888158	0	0	0	0.457854	0	1.19702	0	0.600727	0
Os01g0175633	0	0.538467	0	0	0	0	0	0	0	0	0	0	0	0	0.54184	0.515143	0	0	0.747936	0	0	0	0	1.28098	0	21.5446	0	14.0382	0.600727	18.0361
Os01g0175700	1.66237	0.538467	0.483743	0	0	0.550383	0.541759	0.539923	0	0	0.632946	0	0	0	0.54184	0	0.525795	0.839236	0	0	0.444079	0	0	0	0.457854	0	0.399007	0	0	0
Os01g0176000	7.20362	11.8463	9.67485	14.6956	16.9097	8.80612	12.4605	12.4182	24.2227	9.50044	8.22829	29.4523	16.794	55.9761	15.1715	51.5143	11.0417	55.3896	16.0806	68.1395	16.4309	69.3503	9.95665	62.768	15.1092	21.5446	19.5514	28.0765	10.8131	90.1806
Os01g0176050	0	0	0	0	0.512416	0	0	0	0	0	2.53178	0	0	1.11952	0.54184	0	0	0	0	0	0	0	0.452575	0	0.457854	21.5446	0.399007	0	0	0
Os01g0176200	13.299	15.6155	13.061	9.99303	11.2731	9.3565	11.3769	7.01899	11.4739	7.60035	10.1271	12.7924	8.39702	3.35857	9.21127	2.57571	9.46431	5.87465	12.7149	17.0349	17.3191	0	10.8618	7.68587	9.61493	0	15.1623	0	9.61164	0
Os01g0176300	0	0	0	0.587825	0.512416	2.20153	0	1.07985	1.27488	0.633363	1.26589	0.594996	0	2.23905	0.54184	0.515143	0	0	0.747936	0	0	0	0	0	0.457854	0	0.798014	0	0	18.0361
Os01g0176400	24.9356	8.61547	36.7644	15.2835	51.2416	20.9145	35.2143	8.63876	40.7962	12.0339	27.2167	11.6024	56.9131	13.4343	59.6024	19.0603	58.889	17.624	69.1841	0	75.9375	52.0127	76.4852	5.12392	48.5325	0	67.0332	56.1529	60.0727	36.0723
Os01g0176500	2.77062	0.538467	8.22362	0.587825	9.22348	1.10077	4.87583	1.07985	7.64929	0.633363	3.16473	1.48749	6.99751	0	4.33472	0.515143	3.15477	0.839236	9.3492	17.0349	7.10527	0	7.69378	0	9.61493	43.0891	6.38412	0	4.20509	0
Os01g0176700	29.3686	134.617	24.1871	135.788	14.8601	91.9139	17.878	103.125	18.4858	103.871	16.4566	73.1845	15.3945	2.23905	15.1715	0	16.2996	0	7.1054	17.0349	11.102	0	12.2195	0	18.772	0	6.78312	0	32.4393	0
Os01g0176800	18.8402	2.15387	41.6019	1.76348	31.2574	1.10077	17.3363	0.539923	26.7725	0	6.32946	0.297498	30.7891	1.11952	4.33472	0	19.9802	0	22.0641	0	19.0954	17.3376	28.5122	2.56196	16.0249	21.5446	19.9504	14.0382	17.4211	0
Os01g0177100	1.10825	2.15387	0.483743	0.587825	1.02483	0.550383	0.541759	0.539923	1.27488	0.633363	0.632946	0.594996	0	0	0	0.515143	0.525795	0.839236	0.747936	0	0	0	1.35773	0	0.457854	0	0.399007	0	1.80218	0
Os01g0177200	29.3686	36.6158	29.5083	32.9182	26.1332	36.3253	33.589	36.7147	33.7844	34.8349	29.7484	44.6247	33.1216	31.3466	46.0564	58.7263	31.0219	69.6566	29.1695	34.0698	44.4079	52.0127	30.3225	73.0158	33.8812	43.0891	43.0928	42.1147	39.648	0
Os01g0177400	4.98712	5.92314	0.483743	8.81738	7.17382	16.5115	23.2956	22.1368	15.936	70.3032	60.7628	37.7822	34.5211	111.952	44.4309	96.8469	24.1866	37.7656	16.0806	0	17.3191	0	13.1247	26.9006	5.49425	0	18.7533	14.0382	31.8385	36.0723
Os01g0177900	0	0	0	0.587825	0	0.550383	3.25055	1.07985	0.637441	0.633363	2.53178	0	0.466501	1.11952	0.54184	0.515143	1.05159	0.839236	0.747936	34.0698	1.33224	0	0.452575	3.84294	0.457854	21.5446	0	0	3.00364	18.0361
Os01g0178000	47.1006	26.3849	57.0816	33.506	56.3657	26.9687	61.7605	18.8973	49.0829	17.1008	30.3814	36.5922	52.7146	26.8685	54.7258	30.3934	36.8056	41.1226	49.3638	68.1395	47.9605	17.3376	42.0895	64.0489	40.2912	0	64.2402	28.0765	37.2451	54.1084
Os01g0178100	3.32475	5.92314	5.80491	7.0539	4.61174	7.70536	5.41759	7.01899	3.82464	8.86708	3.79767	6.84245	5.59801	11.1952	1.62552	6.18171	3.68056	11.7493	4.86159	17.0349	2.66447	0	3.6206	10.2478	5.49425	21.5446	5.98511	0	3.00364	0
Os01g0178200	0.554125	2.15387	0	0.587825	0.512416	0	0	0	0.637441	0.633363	0	0.594996	0.466501	1.11952	0.54184	0.515143	0	0	1.1219	0	0.444079	0	0.90515	1.28098	0.915708	0	0.399007	0	0	0
Os01g0178300	2.77062	30.1542	18.866	21.1617	11.2731	9.90689	14.0857	15.6578	7.01185	12.0339	17.0895	21.7173	5.59801	1.11952	8.12759	4.12114	6.83533	1.67847	7.1054	0	9.76974	0	9.95665	6.40489	7.32566	0	15.1623	14.0382	9.01091	0
Os01g0178400	7.20362	8.61547	2.90246	7.64173	7.17382	2.20153	4.33407	8.09884	3.82464	10.1338	6.9624	4.16497	1.866	5.59761	3.79288	3.606	3.68056	0.839236	5.60952	0	4.88487	0	3.6206	3.84294	3.66283	0	3.99007	0	2.40291	18.0361
Os01g0178500	33.2475	86.6932	48.3743	89.9372	48.6795	79.2551	56.8847	123.102	38.2464	87.404	46.838	106.802	57.3796	48.1395	42.8053	56.6657	36.8056	57.0681	50.1117	51.1046	31.9737	34.6751	32.5854	58.925	49.9061	0	44.6888	28.0765	48.0582	18.0361
Os01g0178700	4.98712	2.15387	6.28865	4.7026	4.61174	6.05421	9.75166	5.39923	2.54976	4.43354	2.53178	5.94996	3.26551	2.23905	3.25104	2.57571	4.20636	0	4.48762	0	5.32895	0	3.6206	3.84294	5.03639	0	3.19206	28.0765	3.60436	0
Os01g0178900	0	1.07693	0.483743	0	0.512416	0.550383	0	2.69961	0	1.26673	0	2.67748	0	0	0	1.03029	0	0.839236	0.747936	0	0	0	0.452575	1.28098	0.457854	0	1.59603	0	0	0
Os01g0179000	621.728	972.472	332.331	1213.86	152.187	1313.76	182.031	925.427	186.77	644.763	305.713	817.822	139.017	10.0757	95.3638	5.66657	295.497	10.9101	124.531	0	165.642	34.6751	174.694	7.68587	219.312	107.723	120.899	126.344	157.391	72.1445
Os01g0179200	26.0439	33.385	23.7034	35.8573	30.7449	30.8214	21.1286	25.3764	17.8483	27.2346	15.8236	35.6997	21.459	40.3028	14.6297	57.1809	17.877	54.5503	22.8121	17.0349	24.8684	0	14.0298	58.925	16.9406	43.0891	22.3444	14.0382	16.8204	36.0723
Os01g0179300	61.5078	35.5388	44.0206	57.019	43.0429	58.3406	42.7989	80.9884	39.5213	94.371	106.335	64.8545	50.3821	194.797	34.1359	122.089	44.6926	98.1906	47.494	153.314	59.5066	86.6878	42.0895	89.6685	49.4482	107.723	63.0431	112.306	63.6771	108.217
Os01g0179400	2.2165	2.15387	3.86994	1.76348	4.61174	2.75191	7.04286	4.31938	10.8365	5.70026	6.32946	7.43745	6.53101	0	2.16736	2.57571	4.20636	5.87465	2.61778	17.0349	6.66119	17.3376	5.4309	7.68587	3.20498	21.5446	8.77816	0	6.00727	0
Os01g0179500	17.1779	21.5387	9.67485	45.8504	9.22348	31.9222	17.878	32.3954	13.3863	36.1017	36.7108	31.5348	9.33002	49.259	13.0042	33.4843	11.5675	23.4986	11.593	34.0698	14.2105	52.0127	11.767	33.3055	18.3142	86.1783	12.3692	14.0382	16.2196	108.217
Os01g0179600	1.10825	0	0	0.587825	1.53725	0	2.70879	1.61977	0	4.43354	1.26589	1.18999	5.13151	2.23905	1.62552	4.12114	9.46431	4.19618	1.1219	0	0.888158	0	1.35773	2.56196	0	0	2.39404	14.0382	6.00727	18.0361
Os01g0179700	46.5465	33.385	52.7279	29.3913	69.1761	42.9298	57.4264	37.7946	52.2701	28.5013	49.3698	30.9398	47.5831	52.6176	61.7697	59.2414	47.3215	57.0681	54.2254	119.244	51.9573	17.3376	41.6369	52.5201	31.1341	21.5446	55.462	42.1147	50.4611	36.0723
Os01g0179800	3.32475	9.15394	5.32117	5.29043	2.04966	8.25574	2.16704	7.01899	1.91232	4.43354	2.53178	10.1149	0.933002	1.11952	2.16736	0.515143	2.62897	0	2.24381	0	0.888158	0	3.16803	0	2.74712	0	1.99504	0	5.40654	0
Os01g0179901	0.554125	0	0	0	0	0.550383	0	0	0	0.633363	1.26589	0	0.933002	0	0.54184	0	0.525795	0	0.373968	0	0	0	0	0	0	0	0	0	0	0
Os01g0180000	29.3686	27.4618	63.854	22.3374	44.5802	15.4107	31.9638	12.4182	40.1588	22.8011	23.419	23.7998	34.9876	5.59761	19.5062	2.06057	33.1251	1.67847	31.4133	0	20.8717	17.3376	32.1328	2.56196	25.6398	0	20.7484	14.0382	31.8385	54.1084
Os01g0180300	3.87887	2.15387	1.93497	2.93913	5.12416	0.550383	5.41759	0.539923	5.09953	2.53345	1.26589	3.27248	3.26551	11.1952	1.62552	5.66657	2.10318	10.9101	6.35746	17.0349	3.10855	0	3.6206	7.68587	1.37356	43.0891	3.59107	0	3.00364	0
Os01g0180400	2.77062	4.30774	1.93497	5.29043	6.66141	0.550383	4.87583	2.15969	4.46208	4.43354	7.59535	2.97498	1.866	0	0.54184	3.09086	2.62897	0.839236	4.11365	0	2.66447	0	1.8103	1.28098	1.37356	21.5446	1.99504	0	3.00364	0
Os01g0180600	13.299	4.30774	14.0285	4.7026	5.12416	3.85268	5.95935	7.01899	10.1991	10.7672	10.7601	4.46247	6.53101	4.47809	10.295	4.12114	9.46431	3.35694	5.98349	17.0349	10.2138	0	8.14635	6.40489	12.8199	21.5446	7.18213	0	12.0145	18.0361
Os01g0180700	6.64949	5.38467	2.90246	9.99303	3.58691	3.85268	3.25055	3.23954	2.54976	6.33363	4.43062	2.37998	1.866	2.23905	2.16736	1.03029	5.25795	3.35694	2.61778	0	1.77632	0	3.6206	2.56196	3.66283	0	0.399007	14.0382	4.20509	0
Os01g0180800	303.106	193.31	264.607	167.53	286.44	164.564	160.361	194.912	228.841	216.61	247.482	166.599	250.977	410.865	229.198	294.147	279.197	412.904	221.763	306.628	222.928	260.064	222.667	384.294	232.132	344.713	170.775	280.765	359.836	541.084
Os01g0181000	25.4897	24.7695	37.2482	34.0939	32.2822	39.6275	41.7154	41.574	29.9597	45.6021	27.2167	30.0473	41.9851	89.5618	39.5543	49.4537	39.4346	40.2833	24.3079	17.0349	32.4178	69.3503	38.4689	75.5778	36.6283	21.5446	28.7285	14.0382	43.8531	36.0723
Os01g0181033	0	0	0	0	0	0	0	0	0	0	0	0	0	3.35857	0	0	0	0	0	34.0698	0	0	0	0	0	43.0891	0	14.0382	0	54.1084
Os01g0181166	7.75774	3.2308	5.32117	2.3513	4.09933	2.20153	10.8352	4.8593	9.56161	5.0669	5.06356	1.48749	5.59801	4.47809	8.12759	2.57571	3.68056	8.39236	6.73143	0	6.21711	0	4.52575	3.84294	6.40996	43.0891	9.17717	0	4.80582	0
Os01g0181300	13.8531	3.2308	8.70737	1.76348	9.7359	4.95344	9.2099	2.69961	4.46208	2.53345	8.86124	4.46247	10.7295	4.47809	9.21127	4.12114	9.46431	2.51771	14.2108	17.0349	10.6579	0	6.78863	5.12392	7.32566	0	12.7682	0	9.01091	0
Os01g0182100	10.5284	20.4618	4.35368	13.52	4.09933	10.4573	5.95935	12.4182	7.64929	12.0339	7.59535	11.3049	6.99751	13.4343	8.66943	23.1814	5.78374	16.7847	6.73143	34.0698	7.99342	17.3376	5.88348	26.9006	6.40996	0	9.17717	0	6.608	18.0361
Os01g0182200	70.3738	61.3853	75.4638	49.3773	75.3251	46.2321	74.7627	35.6349	63.1066	62.0695	86.7135	54.1446	50.8486	12.3147	69.3555	34.5146	51.5279	26.0163	57.2171	68.1395	85.2632	0	72.412	34.5864	81.0402	0	64.6392	28.0765	80.4974	54.1084
Os01g0182300	8.31187	7.00007	5.32117	8.81738	9.22348	4.40306	5.41759	5.93915	8.92417	13.3006	8.86124	7.13995	5.13151	1.11952	6.50208	0	4.20636	0.839236	8.2273	34.0698	6.66119	0	6.78863	1.28098	9.15708	21.5446	9.57617	0	11.4138	0
Os01g0182400	0	3.76927	2.41871	3.52695	3.58691	0.550383	2.16704	1.61977	2.54976	3.80018	4.43062	1.48749	0	3.35857	1.62552	5.15143	1.05159	3.35694	1.86984	0	1.77632	0	1.8103	3.84294	2.74712	43.0891	1.59603	0	1.20145	0
Os01g0182500	0	3.76927	0.483743	1.76348	1.53725	0.550383	1.62528	0	0.637441	1.26673	1.26589	4.16497	1.3995	1.11952	0.54184	1.54543	1.57738	1.67847	1.49587	0	0.444079	0	2.71545	1.28098	0.457854	21.5446	0.399007	0	0	0
Os01g0182600	412.823	676.853	345.392	584.886	264.407	539.925	331.015	409.261	387.564	483.889	481.672	368.6	193.131	82.8447	289.884	116.422	225.04	60.425	273.371	306.628	339.276	173.376	347.578	251.072	403.369	603.248	299.255	715.95	201.844	180.361
Os01g0182700	16.0696	22.6156	17.4147	25.2765	13.3228	11.558	5.41759	12.4182	9.56161	10.1338	10.7601	8.92494	6.99751	1.11952	9.21127	0	8.41272	0	5.60952	0	9.76974	0	9.95665	0	12.3621	0	5.18709	0	11.4138	0
Os01g0182900	52.0877	65.1545	52.2442	57.6069	40.4808	71.5497	41.1737	63.7109	53.545	53.2025	36.0779	56.2271	46.1836	60.4542	52.0166	48.4234	46.7957	31.0517	49.3638	68.1395	47.5165	104.025	42.0895	58.925	63.1839	43.0891	47.8809	14.0382	49.8604	0
Os01g0183000	25.4897	32.308	51.7605	35.2695	36.8939	42.9298	22.7539	29.1558	42.0711	32.9349	15.8236	34.5097	39.1861	23.51	34.6777	27.3026	31.5477	25.1771	25.0559	51.1046	40.4112	0	32.1328	34.5864	45.3275	0	33.5166	28.0765	34.8422	0
Os01g0183100	6.64949	8.61547	4.83743	8.22955	5.63657	13.7596	5.41759	14.5779	4.46208	13.934	10.1271	17.2549	6.53101	8.95618	5.96024	9.27257	1.57738	6.71389	6.73143	34.0698	7.54934	0	7.2412	6.40489	5.03639	21.5446	7.18213	28.0765	6.608	18.0361
Os01g0183300	20.5026	53.8467	4.35368	61.7216	6.66141	50.6352	10.2934	50.2128	17.8483	70.9366	21.5201	62.4745	6.06451	7.83666	11.3786	9.27257	5.25795	11.7493	10.4711	17.0349	9.32566	0	16.7453	8.96685	5.49425	0	6.38412	14.0382	12.6153	18.0361
Os01g0183400	1.66237	0	4.35368	0.587825	3.58691	0	3.79231	1.61977	1.27488	3.16681	2.53178	1.48749	5.13151	1.11952	1.62552	6.69686	1.05159	1.67847	3.36571	0	3.10855	0	2.71545	0	1.83142	0	3.19206	14.0382	0.600727	0
Os01g0183500	0	0	1.45123	0	2.04966	0	1.62528	0.539923	1.27488	0	1.89884	0	1.866	0	0	0	1.05159	0	0.747936	0	1.33224	0	0	0	1.37356	0	0.798014	0	1.80218	0
Os01g0183600	34.3557	32.8465	44.9881	35.2695	46.6298	34.1237	31.9638	31.3155	24.8602	29.1347	20.8872	35.9972	39.6526	0	29.2593	0	28.3929	0	28.4216	17.0349	30.6415	0	32.5854	1.28098	20.1456	21.5446	31.9206	28.0765	28.2342	0
Os01g0183633	17.732	7.53854	23.2196	10.5809	17.9346	14.3099	19.5033	3.77946	11.4739	7.60035	16.4566	7.13995	11.6625	10.0757	20.5899	10.3029	13.1449	2.51771	16.0806	0	15.9868	0	19.4607	17.9337	17.3985	21.5446	17.1573	0	17.4211	0
Os01g0183800	10.5284	3.76927	10.1586	3.52695	12.8104	7.70536	18.4198	7.55892	11.4739	6.33363	21.5201	2.97498	9.33002	6.71714	15.7133	7.72714	20.506	7.55313	8.60127	0	12.4342	34.6751	21.7236	0	15.567	0	12.3692	56.1529	17.4211	0
Os01g0184000	4.433	6.46161	4.35368	7.0539	8.19865	3.85268	10.8352	7.55892	10.8365	5.70026	17.7225	7.13995	6.99751	3.35857	11.3786	6.18171	6.30954	3.35694	7.1054	0	5.32895	0	10.8618	6.40489	11.9042	0	5.5861	42.1147	7.20873	0
Os01g0184100	217.771	171.233	110.777	106.396	270.043	91.3635	86.1397	140.38	121.751	183.675	100.638	38.3772	118.958	91.8009	124.081	71.0897	167.729	58.7465	65.0705	17.0349	61.2829	52.0127	78.2955	55.0821	86.5344	0	53.068	0	429.52	234.47
Os01g0184200	12.1907	1.07693	28.5408	2.3513	26.6456	2.75191	16.7945	0	28.0474	2.53345	7.59535	1.18999	38.7196	4.47809	29.2593	1.03029	22.0834	0.839236	34.4051	0	32.8619	0	28.0597	1.28098	32.9655	43.0891	30.7236	28.0765	22.2269	0
Os01g0184500	6.64949	11.8463	6.7724	7.0539	8.19865	10.4573	11.9187	11.8783	8.28673	12.0339	14.5577	14.2799	10.7295	7.83666	7.04392	13.9089	16.2996	14.267	14.2108	0	11.102	0	14.935	8.96685	11.4464	0	9.97518	28.0765	15.6189	18.0361
Os01g0184700	2.77062	1.6154	2.90246	1.17565	1.53725	3.3023	4.33407	2.69961	4.46208	1.90009	5.69651	1.78499	4.66501	7.83666	7.58576	11.3331	2.62897	10.9101	4.11365	0	3.10855	34.6751	2.26288	8.96685	2.28927	0	3.99007	0	5.40654	0
Os01g0184800	152.938	140.001	172.212	121.092	136.815	107.325	139.774	130.121	134.5	109.572	125.323	81.2169	115.226	58.2152	138.169	67.4837	143.016	75.5313	114.808	51.1046	150.987	86.6878	168.811	53.8011	166.201	107.723	109.328	84.2294	161.596	54.1084
Os01g0184900	36.0181	64.0776	41.1181	59.3703	55.3409	61.0925	68.8034	71.8097	58.6445	70.9366	32.9132	82.7044	48.5161	141.06	56.3513	64.908	57.3116	67.9781	62.8267	221.453	49.7369	138.701	71.5069	94.7924	50.8218	86.1783	60.6491	252.688	55.2669	108.217
Os01g0185200	101.405	159.386	89.9761	180.462	93.7721	172.82	147.9	268.881	115.377	255.245	120.893	219.553	111.494	372.801	120.83	214.299	94.6431	176.24	136.498	255.523	150.099	294.739	144.824	374.046	144.224	172.357	148.431	224.612	118.343	198.397
Os01g0185250	2.2165	1.07693	1.45123	0.587825	2.04966	0	2.16704	2.15969	1.91232	0	0.632946	0.297498	0.466501	0	0	0.515143	2.62897	0	0.373968	0	0.888158	0	0.90515	1.28098	0.915708	0	1.59603	0	0.600727	18.0361
Os01g0185300	263.209	412.466	391.831	313.899	316.161	257.579	226.997	194.372	274.099	241.945	73.4217	258.823	191.732	110.833	113.786	97.362	273.413	77.2097	212.414	68.1395	264.227	156.038	289.648	94.7924	221.143	107.723	194.716	196.535	197.039	126.253
Os01g0185350	0	0	0	0	0.512416	0.550383	0.541759	0	1.27488	0.633363	0.632946	0	0	0	0	0.515143	0	0	0.373968	0	0.444079	0	0.90515	1.28098	0	0	0.399007	0	0.600727	0
Os01g0185400	26.0439	31.2311	31.927	18.2226	27.158	19.2634	27.0879	27.5361	37.609	27.2346	28.4826	21.7173	27.5236	29.1076	22.2154	20.6057	42.5894	20.1417	20.9422	17.0349	20.4276	0	38.4689	32.0245	36.1705	43.0891	18.7533	42.1147	30.0364	36.0723
Os01g0185500	1.66237	2.15387	8.22362	4.7026	19.4718	6.60459	9.2099	5.93915	1.91232	1.90009	3.79767	3.86747	20.9925	7.83666	8.66943	8.24229	16.2996	12.5885	6.35746	0	1.77632	0	5.88348	0	1.37356	0	5.98511	28.0765	3.60436	18.0361
Os01g0185900	134.098	120.617	88.0411	94.052	68.6637	78.1543	152.776	139.3	131.313	101.971	110.133	118.107	62.9776	2.23905	109.452	9.27257	174.038	7.55313	115.93	0	126.118	34.6751	141.656	11.5288	161.165	172.357	127.283	112.306	127.354	72.1445
Os01g0186000	2.77062	24.231	2.90246	11.1687	4.61174	37.9764	13.0022	15.1178	5.09953	17.7342	3.16473	52.9546	8.39702	1.11952	2.16736	6.69686	13.1449	10.9101	1.86984	0	7.10527	0	3.16803	0	3.20498	0	2.79305	0	4.20509	36.0723
Os01g0186200	32.6933	20.4618	20.8009	26.4521	17.4221	30.8214	29.7967	39.4144	23.5853	17.7342	27.2167	17.2549	22.8585	11.1952	24.9246	8.75743	31.0219	10.9101	22.0641	0	15.5428	17.3376	24.8916	6.40489	27.9291	21.5446	22.3444	14.0382	19.2233	0
Os01g0186600	0	0	0.483743	0	0	0	1.08352	1.07985	1.27488	0	0	1.18999	1.3995	4.47809	1.08368	0.515143	0.525795	0.839236	0.373968	0	0	0	0.452575	0	0	0	0	0	0.600727	0
Os01g0186700	23.2732	44.6928	26.1221	55.2556	22.5463	53.3871	40.6319	61.0113	42.7085	53.2025	36.0779	62.772	34.0546	69.4104	40.0961	66.9686	33.6509	87.2806	38.8927	119.244	26.2007	104.025	32.1328	93.5115	29.3027	21.5446	21.1474	42.1147	33.04	72.1445
Os01g0186900	9.42012	29.6157	7.73988	8.22955	19.9842	31.9222	10.8352	11.8783	17.2109	32.3015	28.4826	44.3272	8.86352	156.733	10.295	150.937	8.41272	125.046	37.0228	221.453	14.2105	69.3503	8.59893	192.147	19.2299	107.723	68.6292	196.535	28.2342	198.397
Os01g0187000	1.10825	14.0001	2.41871	8.81738	2.56208	8.80612	1.08352	8.63876	1.27488	7.60035	1.89884	4.46247	2.79901	0	1.08368	0	0.525795	0	1.1219	0	0.444079	0	2.26288	0	2.74712	0	2.39404	0	3.00364	0
Os01g0187200	19.9485	16.6925	21.7684	15.8713	15.3725	30.8214	7.58462	10.7985	17.8483	13.934	6.9624	24.0973	8.86352	0	5.96024	0.515143	14.1965	0	24.6819	17.0349	13.7665	0	16.2927	0	10.9885	21.5446	10.7732	0	7.80945	0
Os01g0187300	5.54125	3.76927	7.73988	4.7026	2.04966	4.40306	2.16704	3.77946	1.27488	1.90009	1.89884	2.08248	1.3995	2.23905	2.7092	0.515143	5.25795	1.67847	4.11365	17.0349	0.888158	17.3376	1.35773	2.56196	5.49425	43.0891	3.59107	28.0765	4.80582	18.0361
Os01g0187400	65.9408	105.001	58.5328	114.038	31.7698	135.394	60.1352	132.281	61.1943	99.4379	71.5228	88.6544	47.5831	70.5299	55.8095	92.2106	53.1053	95.6729	63.5746	51.1046	47.9605	104.025	40.2792	108.883	56.7739	129.267	45.4868	28.0765	48.6589	144.289
Os01g0187500	41.5593	38.2312	49.8255	30.5669	39.9684	24.7672	54.1759	20.5171	54.1825	21.5343	25.3178	19.6349	36.8536	25.749	36.8451	27.3026	46.27	12.5885	52.3555	85.1744	31.9737	52.0127	60.6451	15.3717	48.5325	193.901	38.3047	56.1529	33.6407	108.217
Os01g0187600	0	1.07693	0	0.587825	2.04966	0	1.08352	0.539923	0	0	0	0	0.466501	1.11952	0.54184	0.515143	0.525795	0	0.373968	0	0	0	0	0	0.457854	0	0.399007	0	0	0
Os01g0187900	17.1779	21.5387	13.061	13.52	6.66141	8.25574	14.0857	6.47907	22.9479	12.6673	11.393	11.0074	6.06451	2.23905	10.8368	6.18171	10.5159	8.39236	10.8451	0	10.2138	0	10.4092	6.40489	8.69923	0	9.57617	0	10.2124	18.0361
Os01g0188100	16.6237	80.7701	16.931	71.1268	22.0339	77.0536	24.9209	63.1709	17.2109	75.3701	27.8496	82.1094	15.3945	15.6733	20.5899	16.4846	23.135	21.8201	24.3079	17.0349	22.648	0	25.3442	26.9006	19.2299	0	22.3444	28.0765	16.2196	18.0361
Os01g0188200	0.554125	0	0.483743	0	0	0	0.541759	0	0.637441	1.26673	0	0.297498	0	0	1.08368	0	0.525795	0.839236	0.373968	0	0	0	0	0	0	43.0891	0	0	0	0
Os01g0188400	106.392	113.078	74.9801	109.335	79.4244	91.9139	110.519	110.144	100.716	120.339	206.34	99.0668	89.1017	239.578	105.659	272.511	131.449	331.498	110.695	425.872	96.8092	225.388	119.48	454.748	103.017	107.723	83.7915	182.497	104.527	162.325
Os01g0188900	1.10825	0.538467	2.90246	0.587825	5.12416	0.550383	5.41759	0	9.56161	0	6.9624	0.594996	2.3325	1.11952	2.7092	0	5.78374	0	1.49587	0	1.33224	0	3.6206	1.28098	4.12069	0	3.19206	0	3.00364	0
Os01g0189100	0	0	0.967485	1.17565	0	1.10077	1.08352	0	1.27488	1.26673	2.53178	0.594996	0	0	0	0.515143	0.525795	0	0.373968	0	0.444079	0	0	0	0.915708	21.5446	0.798014	14.0382	0	0
Os01g0189700	1.10825	0.538467	2.41871	1.76348	2.56208	1.10077	4.87583	0	7.64929	1.26673	2.53178	1.18999	2.3325	0	3.79288	1.54543	2.10318	0	5.98349	0	3.55263	0	5.4309	0	1.83142	0	4.38908	0	4.20509	18.0361
Os01g0189800	35.464	82.9239	35.7969	62.3095	42.5305	73.2009	43.8825	75.5892	44.6208	51.3024	32.9132	65.4495	46.6501	48.1395	50.3911	44.3023	50.4763	52.8719	53.4774	17.0349	45.2961	104.025	64.7182	58.925	56.7739	21.5446	42.6938	0	34.8422	54.1084
Os01g0190000	113.596	67.8469	77.8825	64.0729	76.8624	70.9994	114.853	100.966	96.891	56.3693	155.705	38.3772	82.1042	105.235	105.117	94.7863	119.355	79.7274	62.0787	17.0349	74.6053	52.0127	118.575	42.2723	121.331	0	70.2253	84.2294	118.944	18.0361
Os01g0190300	79.2398	95.8472	55.1466	145.193	38.9436	104.022	34.1308	142.54	26.7725	51.3024	36.0779	55.9296	52.2481	1.11952	29.2593	1.54543	56.2601	1.67847	22.4381	17.0349	20.4276	34.6751	33.4906	3.84294	62.726	107.723	30.3246	112.306	54.0654	36.0723
Os01g0190400	3.32475	22.0772	6.28865	18.2226	6.14899	12.6588	5.95935	12.4182	2.54976	9.50044	3.16473	19.0399	2.79901	3.35857	2.7092	5.66657	1.05159	3.35694	5.60952	17.0349	3.99671	0	3.6206	16.6527	5.49425	0	5.18709	0	4.80582	18.0361
Os01g0190500	2.2165	0	0.967485	0	2.04966	0	1.62528	0	0.637441	0.633363	2.53178	1.18999	0.933002	6.71714	3.25104	2.06057	2.10318	3.35694	0.747936	34.0698	0	0	1.8103	3.84294	1.37356	0	0.798014	0	3.60436	0
Os01g0191100	259.884	128.694	483.259	131.085	555.459	215.75	232.956	124.182	319.995	243.211	287.99	224.016	400.724	501.546	214.027	312.692	245.546	258.485	391.171	187.384	309.079	398.764	236.697	158.841	245.41	258.535	372.274	322.879	264.32	342.686
Os01g0191200	90.8764	52.7698	41.1181	18.8104	102.483	57.7902	33.0473	35.095	87.3294	20.2676	31.0143	27.6673	15.861	0	27.6338	0.515143	32.0735	0	81.899	17.0349	70.1645	0	38.0163	0	82.8716	43.0891	68.2302	42.1147	92.512	0
Os01g0191300	18.2861	36.0773	12.0936	41.7356	9.22348	26.9687	12.4605	43.1938	15.2986	28.5013	18.9884	30.0473	10.7295	6.71714	11.9205	0.515143	13.6707	0	9.3492	0	8.4375	0	15.8401	3.84294	10.0728	21.5446	7.98014	56.1529	8.41018	36.0723
Os01g0191500	54.3042	65.1545	107.391	62.8973	142.964	54.4879	165.778	78.2888	109.002	55.1025	95.5748	84.1919	141.35	100.757	101.866	144.755	93.5915	167.008	112.564	102.209	104.359	69.3503	89.1573	116.569	72.3409	21.5446	114.914	42.1147	126.753	54.1084
Os01g0191700	153.492	137.309	80.3013	132.261	66.1016	132.092	100.225	168.456	142.787	198.242	213.303	146.666	74.1736	198.155	97.5311	260.662	144.594	317.231	106.955	323.663	124.786	242.726	129.889	476.524	126.368	150.812	83.7915	56.1529	154.387	432.867
Os01g0191800	33.8016	0	67.2402	6.46608	51.754	0.550383	28.1715	1.61977	34.4218	1.90009	51.2686	3.86747	41.0521	1.11952	44.9727	0	25.764	0.839236	29.9175	17.0349	36.4145	0	28.5122	0	45.3275	64.6337	31.1226	28.0765	57.0691	36.0723
Os01g0191900	29.9227	57.0775	20.8009	48.2017	24.0835	69.3482	83.4309	58.8516	47.8081	53.8358	40.5085	77.9444	42.4516	21.2709	71.5228	39.666	93.5915	30.2125	62.4527	51.1046	57.2862	17.3376	57.0245	16.6527	36.1705	43.0891	68.2302	28.0765	72.0873	54.1084
Os01g0192000	41.0052	145.925	58.0491	241.596	57.903	212.448	92.6408	341.771	71.3934	238.144	51.2686	243.948	77.4391	407.506	76.3994	269.935	69.9307	210.648	55.7213	238.488	55.954	294.739	61.0976	263.882	89.2815	193.901	88.5796	280.765	74.4902	234.47
Os01g0192300	40.4511	74.3085	33.862	67.0121	33.8194	80.3559	31.9638	86.3876	31.2346	75.3701	25.9508	69.0195	21.9255	0	24.3828	2.57571	36.8056	6.71389	31.0394	17.0349	30.6415	17.3376	40.7318	2.56196	40.749	0	41.0977	28.0765	24.6298	18.0361
Os01g0192550	2.2165	1.6154	1.45123	2.93913	2.04966	1.65115	2.70879	0.539923	2.54976	1.26673	2.53178	0	1.866	2.23905	1.62552	1.54543	2.62897	2.51771	1.49587	17.0349	0.888158	0	2.71545	0	4.57854	21.5446	2.79305	14.0382	1.20145	0
Os01g0192600	26.598	19.9233	23.2196	27.6278	19.4718	30.271	23.2956	10.7985	31.872	22.8011	18.3554	16.6599	12.129	3.35857	9.21127	1.03029	26.2897	4.19618	28.7955	0	22.204	17.3376	22.1762	2.56196	16.9406	21.5446	14.7633	0	20.4247	18.0361
Os01g0192900	2.77062	0.538467	0.483743	0	1.53725	0.550383	2.16704	1.61977	1.27488	0	1.26589	0	0.466501	0	0	0	1.57738	0	1.49587	0	1.77632	0	1.8103	0	0.915708	0	0.399007	0	1.20145	0
Os01g0193500	0	0.538467	0.483743	1.17565	0.512416	0	1.08352	0	0	0.633363	0.632946	2.08248	0.933002	0	0.54184	1.03029	0	0	1.49587	0	0.444079	0	1.35773	2.56196	0	0	0.798014	0	0	0
Os01g0193600	0.554125	3.76927	0.967485	2.3513	2.04966	2.20153	3.25055	3.23954	1.91232	1.26673	2.53178	3.86747	1.3995	1.11952	2.16736	3.606	3.68056	1.67847	1.86984	0	1.33224	0	2.26288	3.84294	1.37356	0	3.19206	0	3.60436	0
Os01g0193900	5.54125	10.7693	4.83743	4.11478	11.7856	7.15497	12.4605	8.63876	12.1114	13.3006	6.32946	10.4124	8.39702	22.3905	7.04392	11.3331	6.83533	14.267	11.593	34.0698	7.99342	0	10.4092	10.2478	8.24137	64.6337	13.1672	0	5.40654	0
Os01g0194000	12.7449	25.8464	11.6098	15.8713	19.9842	11.0077	15.711	9.71861	22.3104	19.6342	25.3178	21.4198	16.794	82.8447	13.0042	95.3014	16.8254	58.7465	21.3162	68.1395	15.5428	69.3503	22.1762	57.6441	11.4464	64.6337	19.1523	56.1529	14.4175	72.1445
Os01g0194200	13.299	3.76927	25.1546	3.52695	18.447	3.3023	17.3363	3.77946	14.6611	3.80018	15.8236	4.46247	16.794	1.11952	11.3786	2.06057	12.6191	3.35694	11.219	0	13.3224	0	16.2927	2.56196	22.4348	64.6337	12.3692	42.1147	14.4175	36.0723
Os01g0194300	71.4821	56.5391	48.858	52.3164	37.4064	101.27	78.555	48.593	58.0071	43.0687	67.0922	70.2095	41.5186	10.0757	62.3116	19.5754	82.5498	21.8201	60.9568	34.0698	72.829	34.6751	84.6316	33.3055	82.8716	43.0891	43.4918	112.306	52.2633	18.0361
Os01g0194600	168.454	201.387	126.741	145.781	130.154	141.448	104.559	77.2089	154.261	174.175	75.3205	149.641	96.0992	31.3466	71.5228	28.3329	140.387	24.3378	181.749	85.1744	188.29	86.6878	162.927	20.4957	114.921	64.6337	115.313	42.1147	118.944	36.0723
Os01g0195000	32.6933	48.462	65.789	42.3234	71.2258	25.868	30.3385	36.1748	66.9313	48.1356	22.1531	62.772	44.7841	34.7052	22.2154	29.8783	31.0219	39.4441	62.4527	0	48.4046	17.3376	57.0245	28.1815	31.5919	21.5446	33.9156	56.1529	28.8349	18.0361
Os01g0195066	0.554125	0.538467	0	0	0.512416	0.550383	1.08352	0.539923	1.91232	0.633363	0.632946	0	0.466501	0	0.54184	0.515143	0	0	0.747936	0	0	0	0.452575	0	0.915708	0	0.399007	14.0382	0.600727	0
Os01g0195200	39.897	17.2309	38.6994	12.3443	33.8194	7.15497	22.2121	5.93915	30.5972	10.7672	29.1155	6.24745	22.392	0	13.0042	0	23.6608	0	17.2025	0	19.9836	17.3376	21.271	0	34.7969	0	13.9653	28.0765	35.4429	0
Os01g0195300	0.554125	0	0.483743	0.587825	0.512416	0	0.541759	0	1.27488	0	0	1.48749	0.466501	0	0	0	0.525795	0	0	0	0.444079	0	0	0	0.457854	0	0.399007	0	0	0
Os01g0195400	116.366	255.772	88.5249	172.821	81.9865	94.6658	33.0473	37.2547	60.5569	124.139	34.812	75.862	36.3871	1.11952	15.7133	1.03029	26.8155	0.839236	47.494	51.1046	39.079	0	42.5421	1.28098	44.4118	86.1783	52.669	28.0765	37.8458	36.0723
Os01g0195500	81.4563	148.078	96.2648	142.254	91.21	105.673	82.8891	99.3458	72.6682	99.4379	113.93	112.454	60.6451	81.7251	68.8136	84.9986	79.395	104.905	69.932	34.0698	84.375	138.701	86.4419	102.478	84.703	43.0891	74.2153	56.1529	75.0909	36.0723
Os01g0196300	5.54125	2.69234	1.93497	7.64173	3.58691	18.1626	10.2934	18.8973	3.82464	21.5343	7.59535	22.3123	5.59801	1.11952	8.12759	3.09086	11.5675	11.7493	2.61778	0	7.10527	0	6.78863	0	2.28927	21.5446	5.18709	14.0382	6.608	0
Os01g0196500	21.6109	26.9234	15.9635	12.3443	18.9594	24.7672	24.9209	15.1178	19.1232	24.0678	14.5577	24.3948	17.727	43.6614	14.6297	60.2717	23.135	44.4795	14.5848	68.1395	13.7665	0	13.5773	44.8343	14.6513	0	17.5563	28.0765	20.4247	0
Os01g0196600	23.2732	28.5388	26.6058	35.2695	24.596	25.868	13.0022	22.6767	13.3863	39.2685	18.9884	32.1298	17.727	21.2709	14.6297	9.27257	9.9901	12.5885	22.8121	51.1046	23.9803	0	16.7453	20.4957	22.8927	0	20.3494	28.0765	15.0182	18.0361
Os01g0196800	0	0.538467	0.967485	0	0	0	0	1.07985	2.54976	0	2.53178	0.297498	1.3995	1.11952	0	1.03029	0.525795	0	0.373968	0	0.444079	0	0.452575	0	1.83142	21.5446	0.798014	0	3.60436	0
Os01g0197100	3.87887	1.6154	6.7724	0.587825	2.04966	1.65115	1.08352	2.15969	5.09953	1.90009	2.53178	0.594996	2.3325	0	2.16736	0.515143	3.68056	0	0.747936	0	2.2204	0	1.8103	0	5.49425	0	1.99504	14.0382	3.00364	0
Os01g0197200	35.464	42.5389	46.4393	28.8034	42.0181	25.868	27.6297	24.2965	38.2464	24.0678	15.1907	40.7572	52.2481	25.749	32.5104	32.454	35.7541	36.9264	44.5022	68.1395	52.8454	17.3376	36.206	37.1484	36.1705	21.5446	42.2948	14.0382	20.4247	18.0361
Os01g0197400	8.86599	7.00007	6.28865	8.81738	0.512416	7.70536	14.0857	7.01899	7.64929	6.96699	17.0895	5.35496	1.866	0	2.7092	1.54543	5.78374	0.839236	3.73968	17.0349	2.66447	17.3376	1.35773	1.28098	1.83142	0	1.19702	0	2.40291	18.0361
Os01g0197700	1.66237	1.07693	0.967485	0	0	0.550383	0.541759	1.07985	0.637441	1.90009	0.632946	2.08248	1.3995	1.11952	0	1.54543	1.05159	0	0.373968	0	0	0	0.90515	0	0.915708	0	0.399007	0	0.600727	0
Os01g0197900	0.554125	0	0	0	0	0	0.541759	0	0.637441	0.633363	1.26589	0	0.466501	1.11952	0	0	0	0	0.373968	0	1.77632	0	1.35773	0	0.457854	0	0	0	1.20145	0
Os01g0198000	3.87887	14.0001	5.32117	8.22955	4.61174	7.15497	4.87583	10.7985	3.82464	7.60035	1.89884	11.8999	4.66501	0	1.08368	0	1.05159	0.839236	4.48762	0	0.888158	0	1.8103	0	2.74712	21.5446	3.59107	14.0382	0.600727	18.0361
Os01g0198100	2.2165	3.2308	0.483743	12.9322	0.512416	8.25574	1.62528	13.4981	2.54976	13.3006	3.16473	14.5774	1.3995	1.11952	1.08368	1.03029	0	0	0	0	0	0	0	0	2.74712	0	0.399007	14.0382	2.40291	0
Os01g0198200	57.629	68.9238	59.9841	49.3773	54.8285	47.8833	59.5935	65.3306	63.1066	51.3024	52.5345	52.3596	68.5756	49.259	41.1798	53.5749	45.7442	65.4604	55.3473	34.0698	63.5033	17.3376	49.3307	84.5446	60.4367	0	74.2153	56.1529	49.8604	90.1806
Os01g0198500	32.6933	54.3852	39.1831	43.4991	25.6208	31.9222	21.1286	18.3574	18.4858	34.2016	6.9624	60.0946	16.794	1.11952	9.21127	0	11.0417	0	42.6324	0	23.9803	0	18.5556	3.84294	22.8927	64.6337	29.5265	42.1147	3.60436	0
Os01g0198702	3.32475	2.69234	2.41871	0	3.07449	3.3023	2.16704	1.07985	3.1872	0.633363	3.16473	1.18999	2.3325	1.11952	0	1.03029	2.62897	0.839236	1.49587	0	0.444079	0	1.35773	1.28098	2.28927	0	0.399007	0	0.600727	0
Os01g0198900	55.9666	51.6928	37.2482	35.2695	6.66141	22.5657	42.7989	53.4523	22.9479	31.0348	84.8147	59.2021	48.9826	114.191	33.5941	72.12	55.7343	70.4958	50.4857	68.1395	40.4112	34.6751	44.8049	99.9164	43.4961	21.5446	21.9454	14.0382	42.0509	54.1084
Os01g0199300	0.554125	0.538467	0	0.587825	0	0.550383	1.62528	1.07985	0	1.90009	0.632946	2.08248	0.466501	2.23905	0.54184	3.606	1.05159	3.35694	1.1219	0	0.888158	0	0.90515	20.4957	0	0	0.798014	0	0	0
Os01g0199400	60.3996	50.0774	118.517	71.1268	114.781	31.3718	94.8078	40.4942	109.64	48.7689	24.6849	65.747	112.427	170.167	40.0961	140.634	97.7979	130.082	96.4838	68.1395	94.1448	121.363	104.092	114.007	72.7988	43.0891	74.2153	56.1529	61.2742	198.397
Os01g0199700	0	0	0	0	0	0	1.62528	0	0	0	0.632946	0	0	1.11952	0	0.515143	2.10318	0	0	0	0.444079	0	0.452575	0	0	0	0.399007	0	0	0
Os01g0199900	12.1907	14.5386	18.866	13.52	13.8352	19.8138	10.8352	7.55892	13.3863	15.2007	6.9624	20.8248	12.5955	5.59761	10.295	5.15143	11.0417	5.87465	14.5848	0	14.2105	17.3376	9.0515	6.40489	10.0728	21.5446	15.5613	0	8.41018	18.0361
Os01g0200000	57.0748	46.8466	40.6344	48.2017	45.0926	50.0848	43.3407	57.2318	28.0474	36.735	51.2686	39.2697	46.1836	69.4104	57.435	72.12	30.4961	90.6375	44.1282	102.209	39.079	34.6751	27.6071	65.3299	35.2548	21.5446	57.457	14.0382	39.0473	18.0361
Os01g0200300	27.7062	104.463	26.1221	77.5929	21.009	87.5108	24.9209	64.2508	29.3223	70.3032	8.86124	54.7396	27.9901	0	26.5501	0.515143	34.7025	0	25.0559	0	13.7665	34.6751	26.2494	1.28098	29.3027	86.1783	19.5514	14.0382	22.2269	72.1445
Os01g0200400	69.2656	21.0002	69.6589	25.8643	59.9526	25.3176	58.51	14.5779	47.1706	24.7011	76.5864	11.8999	41.0521	13.4343	44.4309	25.7571	45.7442	21.8201	57.2171	17.0349	67.9441	34.6751	62.0028	40.9913	76.9195	21.5446	57.457	84.2294	68.4829	36.0723
Os01g0200500	29.9227	37.1542	32.8945	32.9182	31.2574	36.3253	43.3407	43.1938	33.7844	36.1017	19.6213	36.2947	36.3871	20.1514	41.1798	30.9086	28.3929	29.3733	32.1613	0	40.8553	17.3376	36.206	47.3962	39.3754	0	33.1176	28.0765	39.648	72.1445
Os01g0200600	0	0	0	0	0.512416	0	0.541759	0	1.91232	0	1.89884	0	0.466501	0	0	0	0.525795	0	0	0	0	0	0	0	0	0	1.19702	0	1.20145	0
Os01g0200700	140.194	427.004	96.2648	293.325	114.781	155.208	99.1419	361.208	83.5047	229.911	161.401	309.993	80.2381	33.5857	96.4475	62.3323	72.0339	33.5694	72.1759	51.1046	77.2698	0	99.114	56.3631	112.174	0	98.9538	14.0382	90.7098	18.0361
Os01g0201000	19.9485	18.3079	21.2847	28.2156	15.3725	19.2634	16.7945	24.8364	21.0355	22.8011	27.2167	21.4198	17.2605	15.6733	22.2154	14.424	24.7124	25.1771	20.9422	0	20.8717	0	28.5122	16.6527	30.2184	0	21.1474	42.1147	29.4356	0
Os01g0201100	3.87887	8.61547	3.3862	8.22955	1.02483	12.1084	30.3385	11.3384	29.3223	15.2007	22.786	23.5023	17.727	349.291	29.8012	455.901	19.9802	335.694	39.2667	442.907	22.648	572.14	35.7534	632.804	14.1935	150.812	24.3394	168.459	22.8276	324.65
Os01g0201200	22.7191	21.0002	14.996	26.4521	13.8352	22.0153	14.0857	22.6767	25.4976	24.7011	25.9508	17.2549	15.3945	0	21.1317	0.515143	21.5576	0.839236	16.4546	0	20.4276	0	12.6721	1.28098	21.0613	0	21.5464	42.1147	22.2269	18.0361
Os01g0201250	121.907	276.772	82.2362	216.32	72.2506	158.51	42.2572	133.361	71.3934	238.144	81.017	143.989	44.7841	3.35857	45.5145	5.66657	42.0636	6.71389	80.0292	0	82.1546	17.3376	86.4419	14.0908	89.7394	0	63.4422	28.0765	60.0727	18.0361
Os01g0201600	0	0	0.483743	0	1.02483	0	0.541759	0.539923	0.637441	0.633363	2.53178	0	0.466501	0	0.54184	0	0.525795	0	0.373968	0	0	0	0.452575	0	0.915708	0	0	0	0.600727	0
Os01g0201700	0.554125	2.69234	0.483743	0.587825	0	2.20153	1.62528	1.07985	0.637441	0.633363	0.632946	0	0	0	0	0	0	1.67847	0	17.0349	0.444079	0	0	0	0.915708	0	0.399007	0	0	18.0361
Os01g0201750	0	0	0.967485	0.587825	1.02483	0.550383	0	1.07985	2.54976	1.90009	1.89884	0.297498	0.466501	1.11952	0	0.515143	0.525795	0	0.373968	0	0.444079	0	0	0	2.28927	0	1.59603	0	0	0
Os01g0201800	0	0	0	2.3513	0	0.550383	0	2.15969	0	1.90009	0	0.892494	0.933002	3.35857	1.08368	2.57571	0	1.67847	0.747936	17.0349	0	0	0	0	0.457854	21.5446	1.19702	14.0382	0	0
Os01g0201850	0.554125	0.538467	0	0	0	1.10077	0.541759	0.539923	0	0.633363	0.632946	0	0	1.11952	0	0	0	0.839236	0	17.0349	0.444079	0	0.452575	1.28098	0	64.6337	0	14.0382	0.600727	18.0361
Os01g0201900	0	1.6154	1.45123	1.76348	0	2.20153	2.16704	1.07985	1.91232	2.53345	0	1.78499	0	7.83666	1.08368	2.57571	0	0.839236	1.1219	17.0349	0.444079	0	0	0	0.457854	21.5446	0.798014	0	0	0
Os01g0202500	54.8583	34.4619	35.3132	42.9112	17.4221	47.3329	37.3814	39.9543	38.2464	45.6021	40.5085	24.6923	27.0571	13.4343	39.5543	16.9997	34.1767	5.87465	32.5352	34.0698	44.852	34.6751	47.5204	34.5864	43.0383	21.5446	31.1226	0	25.8313	36.0723
Os01g0202601	0.554125	0	0.483743	0.587825	0.512416	0	0	1.07985	0	0	0	0	0.466501	0	0	0	0	0	0	0	0.888158	0	0.452575	0	0	0	0	0	0	0
Os01g0202800	0	0	0.483743	0	0	0	1.62528	0	0.637441	0.633363	0.632946	0	0.933002	0	0.54184	0	0	0	0	0	0	0	0.452575	0	0	21.5446	0.798014	14.0382	0.600727	0
Os01g0203000	6.64949	6.46161	1.45123	35.2695	3.07449	33.5733	4.33407	34.555	3.1872	47.5022	12.6589	41.0547	11.196	88.4423	10.8368	43.272	6.30954	28.534	18.6984	34.0698	19.5395	69.3503	5.4309	48.6772	8.69923	64.6337	17.9553	84.2294	12.0145	54.1084
Os01g0203300	0.554125	0.538467	0	0	0	0.550383	0.541759	0.539923	0.637441	0.633363	0.632946	1.48749	0.466501	1.11952	1.08368	1.54543	0	0.839236	0.747936	0	0.444079	0	0.90515	0	0.457854	0	0.399007	0	1.20145	0
Os01g0203400	6.64949	3.2308	5.32117	1.17565	17.4221	2.75191	5.95935	1.61977	10.8365	4.43354	8.86124	4.16497	4.19851	0	3.79288	1.54543	4.20636	1.67847	10.4711	17.0349	11.102	0	8.14635	0	10.5306	0	5.98511	0	12.0145	0
Os01g0203800	103.621	100.155	64.8215	115.802	45.605	68.7978	83.4309	120.403	87.3294	159.607	179.124	75.267	60.6451	176.885	48.2237	140.119	136.181	115.815	63.5746	102.209	71.4967	104.025	109.523	93.5115	146.513	86.1783	43.8908	126.344	100.321	72.1445
Os01g0204000	1.66237	5.38467	0.483743	3.52695	6.14899	7.15497	3.25055	7.01899	4.46208	6.33363	7.59535	6.84245	5.13151	3.35857	4.33472	3.606	3.15477	3.35694	7.1054	34.0698	3.55263	0	3.16803	11.5288	2.74712	0	3.59107	14.0382	6.608	18.0361
Os01g0205100	8.31187	5.92314	3.3862	8.81738	7.68624	9.3565	4.33407	8.63876	5.73697	5.70026	8.22829	6.24745	9.33002	1.11952	10.295	5.15143	8.93851	10.0708	5.23555	0	5.32895	0	4.97833	6.40489	5.9521	21.5446	6.38412	0	7.80945	18.0361
Os01g0205200	1.10825	2.15387	0	3.52695	2.04966	2.20153	0.541759	2.15969	0	3.80018	3.79767	3.27248	2.3325	3.35857	1.08368	4.12114	0.525795	4.19618	1.86984	17.0349	2.2204	34.6751	1.8103	11.5288	0.915708	0	2.79305	0	1.80218	0
Os01g0205500	246.031	193.848	460.523	164.591	424.793	200.339	257.877	175.475	340.393	194.442	246.216	233.536	325.151	317.944	330.522	305.48	297.074	323.106	324.978	204.419	322.401	173.376	346.673	266.444	301.268	107.723	301.25	196.535	365.242	180.361
Os01g0205600	38.7887	36.0773	26.1221	39.9721	24.596	37.9764	35.7561	49.6729	31.872	49.4023	75.9535	38.3772	30.3226	40.3028	60.686	79.332	48.3731	78.8882	37.7708	68.1395	43.5198	52.0127	44.8049	74.2968	39.3754	43.0891	29.9255	0	65.4793	54.1084
Os01g0205700	39.3428	50.0774	25.6384	49.9651	25.6208	54.4879	40.0902	54.5322	35.0592	57.0026	62.6616	60.0946	43.3846	41.4223	31.9685	47.9083	40.4862	36.9264	34.4051	68.1395	35.0822	34.6751	28.0597	39.7103	44.4118	43.0891	27.1325	56.1529	37.2451	72.1445
Os01g0205800	0	0	0	0.587825	0	0	0	0	0	0	0	0.297498	0	0	0.54184	0.515143	0	0	0	0	0.444079	0	0	2.56196	0.457854	0	0	14.0382	0	18.0361
Os01g0205900	0.554125	0	1.93497	0	5.12416	0	4.87583	0	1.27488	0	3.79767	0.297498	1.866	1.11952	1.62552	0	0	0	2.24381	0	2.66447	0	3.6206	0	2.28927	0	1.99504	0	3.00364	0
Os01g0206200	6.64949	10.7693	5.32117	9.4052	5.63657	14.3099	6.50111	18.3574	5.73697	17.7342	6.9624	10.4124	5.13151	5.59761	9.75311	9.78771	11.5675	5.87465	8.60127	0	7.54934	0	5.88348	2.56196	10.9885	0	9.17717	0	10.8131	0
Os01g0206600	59.8454	24.231	55.6304	19.9861	46.1174	17.0619	28.7132	18.3574	42.7085	24.0678	41.1415	8.32994	44.3176	11.1952	43.3472	13.3937	55.7343	9.2316	50.8597	0	48.4046	0	49.7833	8.96685	58.1475	0	38.3047	14.0382	42.6516	18.0361
Os01g0206650	0.554125	0.538467	1.93497	0	0	0.550383	0.541759	0	0	0	0.632946	0	0.466501	1.11952	0	0	0	0	0.747936	0	0	0	0.90515	0	1.83142	0	0.399007	0	1.20145	0
Os01g0206700	0	0	0	0	0.512416	0	0	0	0	0	0.632946	0	0.466501	0	0	0.515143	1.05159	0	0.373968	0	0	0	0	0	0	0	0.798014	0	0.600727	0
Os01g0206800	1.10825	1.07693	0.967485	0.587825	1.02483	1.10077	1.08352	0	0	0.633363	0	0.297498	0.933002	1.11952	1.08368	0.515143	0.525795	0	0.373968	0	0.888158	0	1.35773	0	1.37356	43.0891	0	0	0.600727	0
Os01g0207200	17.1779	11.3078	17.4147	25.2765	12.8104	11.0077	13.0022	6.47907	10.1991	10.7672	20.2543	8.62744	13.062	83.9642	14.6297	86.0289	12.0933	111.618	15.3327	68.1395	11.102	104.025	16.2927	160.122	16.0249	64.6337	10.3742	14.0382	18.0218	108.217
Os01g0207400	38.2346	70.5392	45.9555	88.1738	36.3815	84.7589	49.8418	53.4523	28.6848	50.669	25.3178	28.8573	30.7891	0	36.3033	1.03029	29.4445	1.67847	22.0641	0	28.4211	17.3376	30.7751	0	55.8582	21.5446	31.5216	14.0382	39.648	0
Os01g0207500	1.10825	0	0.483743	1.17565	0	1.10077	1.08352	0	0.637441	0.633363	4.43062	0	0.466501	0	1.62552	0	0	0	0.373968	0	0.888158	0	0.452575	0	0.457854	0	0	0	0.600727	0
Os01g0208400	24.3815	1.6154	49.3417	1.76348	52.2664	1.65115	26.0044	1.61977	47.1706	2.53345	35.445	1.48749	36.8536	0	28.1757	0	23.6608	0	35.527	17.0349	38.1908	17.3376	37.1112	2.56196	36.6283	0	41.0977	14.0382	43.2524	0
Os01g0208600	25.4897	42.5389	43.0531	38.7965	36.8939	22.5657	27.6297	36.7147	31.2346	39.9018	12.6589	56.2271	25.6575	23.51	19.5062	19.0603	25.2382	30.2125	25.0559	68.1395	22.648	34.6751	25.7968	33.3055	21.5191	43.0891	23.9404	28.0765	25.2305	18.0361
Os01g0208700	36.0181	35.0004	19.3497	44.0869	14.8601	39.0772	34.6726	82.0682	21.0355	38.6351	29.1155	41.9472	31.2556	12.3147	43.889	21.1209	54.1569	22.6594	24.6819	34.0698	19.5395	17.3376	17.6504	11.5288	26.0977	21.5446	15.1623	70.1911	43.2524	126.253
Os01g0209000	18.8402	38.7696	26.6058	22.9252	29.7201	20.9145	20.5868	34.555	21.673	31.0348	29.1155	42.8397	23.7915	21.2709	22.2154	24.2117	18.4028	26.0163	27.6736	0	20.4276	0	23.9865	32.0245	21.0613	21.5446	23.5414	0	10.8131	18.0361
Os01g0209200	7.75774	11.8463	3.86994	12.3443	5.12416	11.558	2.70879	18.8973	8.28673	13.934	1.26589	16.3624	6.06451	19.0319	3.25104	21.636	4.20636	26.0163	7.1054	17.0349	3.55263	17.3376	6.33605	25.6196	3.20498	21.5446	5.5861	14.0382	3.60436	36.0723
Os01g0209400	12.7449	28.0003	6.28865	21.1617	16.3973	11.0077	10.2934	10.2585	18.4858	13.3006	14.5577	24.6923	10.263	23.51	8.66943	26.2723	7.88692	22.6594	17.2025	0	11.102	17.3376	8.14635	21.7766	7.78352	43.0891	9.17717	42.1147	4.20509	54.1084
Os01g0209500	0	0	0.483743	0.587825	0	0.550383	1.08352	0.539923	1.27488	0.633363	1.26589	0.297498	0.466501	1.11952	0.54184	0	0	0	0.373968	17.0349	0.444079	0	0.452575	0	2.28927	0	0.399007	0	0	0
Os01g0209700	1.10825	0	1.45123	2.3513	0.512416	1.65115	1.62528	3.77946	0.637441	0	1.89884	2.08248	0	0	0.54184	0	0.525795	0	0.373968	0	0	0	1.8103	0	0	0	0.399007	0	0.600727	0
Os01g0209800	3.87887	14.0001	8.22362	18.2226	10.2483	17.6122	21.6704	17.8174	21.673	17.7342	17.0895	20.8248	15.861	89.5618	17.3389	175.664	18.4028	178.757	15.7067	170.349	19.9836	190.713	20.8185	354.831	7.78352	64.6337	22.7434	28.0765	21.0255	90.1806
Os01g0210300	1.10825	0	1.45123	0	2.56208	0	1.62528	0	1.27488	0	2.53178	0	0.933002	0	0.54184	0.515143	0.525795	0	1.86984	0	1.33224	0	0	1.28098	3.20498	0	1.99504	0	0.600727	0
Os01g0210500	2.2165	14.5386	1.45123	4.7026	5.12416	1.65115	1.62528	3.77946	1.27488	10.1338	0	3.56997	2.3325	1.11952	1.62552	0.515143	1.05159	0	1.1219	0	0	0	0.452575	0	2.28927	0	2.79305	28.0765	2.40291	0
Os01g0210600	218.325	182.002	65.789	150.483	62.5147	128.79	56.3429	142.54	46.5332	112.105	43.6732	81.8119	53.1811	0	61.7697	0.515143	74.6629	0.839236	82.647	34.0698	88.3717	0	73.3172	1.28098	92.0287	21.5446	102.944	28.0765	74.4902	36.0723
Os01g0210750	0.554125	0	0	0.587825	0	0	0	0	0	0	1.26589	0.297498	0	0	0	1.03029	0.525795	0	0.373968	17.0349	0	17.3376	0	0	0	0	0.399007	0	1.20145	0
Os01g0210800	9.97424	8.07701	14.0285	4.11478	13.3228	3.3023	6.50111	4.31938	10.8365	6.96699	7.59535	5.35496	9.33002	1.11952	10.295	3.09086	5.78374	5.87465	8.2273	0	15.0987	0	11.3144	6.40489	7.32566	0	7.18213	0	7.20873	0
Os01g0211600	232.178	34.4619	166.891	65.8364	147.576	63.8444	156.568	121.483	148.524	122.239	379.767	58.0121	154.878	439.972	156.592	227.178	184.028	241.7	116.304	85.1744	136.776	138.701	176.052	111.445	178.105	43.0891	121.697	154.421	288.349	198.397
Os01g0211800	8.31187	0	3.3862	0	10.7607	0	5.41759	0.539923	5.09953	0.633363	5.06356	0.594996	3.73201	0	3.25104	0	5.78374	0	4.86159	0	3.55263	0	3.6206	1.28098	6.86781	0	4.78809	14.0382	2.40291	0
Os01g0212000	6.64949	0.538467	6.7724	0	6.14899	0.550383	5.95935	0	5.09953	0.633363	5.06356	0.297498	2.79901	0	3.25104	0	2.62897	0.839236	5.23555	0	3.99671	0	6.33605	1.28098	7.78352	0	4.78809	0	7.80945	0
Os01g0212100	29.9227	15.6155	29.992	9.99303	25.6208	15.4107	38.4649	17.2775	22.3104	17.1008	48.7368	16.6599	27.0571	6.71714	34.1359	10.818	16.2996	4.19618	31.4133	17.0349	31.9737	34.6751	23.0813	15.3717	29.3027	21.5446	27.9305	28.0765	28.8349	18.0361
Os01g0212400	110.271	236.387	178.501	229.84	169.61	189.882	141.399	253.224	118.564	215.977	78.4853	242.461	139.484	67.1714	110.535	63.8777	92.5399	55.3896	136.498	34.0698	129.671	34.6751	134.415	58.925	137.814	64.6337	124.889	42.1147	121.347	0
Os01g0212700	7.20362	12.3847	7.73988	12.3443	7.17382	13.7596	2.70879	9.17868	9.56161	43.702	12.026	10.1149	4.19851	0	4.87656	0	5.25795	0	2.61778	0	3.99671	0	3.16803	1.28098	5.9521	43.0891	10.3742	14.0382	4.20509	0
Os01g0213350	0.554125	0	0	0	0	0	0	0	0	0	0.632946	0	0	1.11952	0	0.515143	0	0.839236	0.373968	17.0349	0	0	0	0	0.457854	0	0.399007	0	0.600727	0
Os01g0213400	7.75774	12.3847	4.35368	10.5809	6.14899	13.2092	12.4605	15.1178	8.92417	22.8011	5.69651	16.0649	6.99751	17.9124	9.21127	14.9391	13.1449	10.0708	9.72317	34.0698	10.2138	52.0127	14.4824	3.84294	8.24137	43.0891	9.57617	0	10.8131	0
Os01g0213800	4.433	2.15387	1.93497	1.17565	6.14899	1.10077	3.25055	0	2.54976	0.633363	4.43062	0.594996	1.866	0	2.7092	0	2.62897	0.839236	2.24381	0	0.444079	0	3.16803	1.28098	3.66283	0	2.79305	14.0382	4.20509	0
Os01g0214200	36.5722	37.1542	78.85	38.2086	77.3748	53.3871	63.3858	35.095	63.7441	60.1694	28.4826	59.4996	69.9751	15.6733	65.0208	23.1814	45.7442	17.624	68.4362	17.0349	96.8092	34.6751	84.179	30.7435	44.8697	21.5446	95.3627	14.0382	42.6516	0
Os01g0214300	54.3042	53.8467	42.0856	81.1199	34.8443	59.4413	38.4649	77.7489	45.2583	67.1364	83.5488	55.6321	52.7146	53.7371	66.6463	43.272	38.383	49.5149	45.9981	68.1395	55.954	34.6751	53.4039	48.6772	59.0632	64.6337	51.8709	42.1147	46.8567	36.0723
Os01g0214400	0.554125	2.15387	1.45123	1.17565	1.02483	1.65115	3.25055	1.61977	6.37441	2.53345	6.32946	3.86747	3.26551	8.95618	4.33472	6.18171	2.62897	1.67847	1.86984	0	3.55263	0	2.26288	5.12392	1.37356	0	1.59603	42.1147	3.00364	0
Os01g0214500	13.299	4.30774	12.5773	8.81738	13.8352	12.6588	27.0879	19.4372	36.9716	24.7011	46.838	15.4699	39.6526	51.498	36.3033	42.7569	53.6311	37.7656	37.7708	0	51.5132	52.0127	57.0245	28.1815	38.4597	43.0891	42.6938	0	43.2524	72.1445
Os01g0214600	19.9485	21.0002	30.9595	56.4312	37.4064	31.9222	21.1286	12.9581	25.4976	36.735	23.419	23.2048	20.526	0	13.546	0	19.9802	0	21.6902	0	26.2007	0	33.038	0	25.182	0	22.3444	0	19.2233	18.0361
Os01g0214800	503.145	367.235	501.157	343.878	413.52	296.656	459.953	312.615	550.111	365.45	181.655	345.692	513.151	212.709	401.503	207.087	656.718	176.24	418.844	187.384	520.017	312.076	620.028	187.023	399.249	129.267	435.317	407.109	397.681	234.47
Os01g0215000	33.8016	67.8469	15.9635	40.5599	13.8352	29.7207	7.04286	15.1178	10.8365	29.768	5.69651	26.1798	14.928	0	17.8807	3.09086	16.2996	0.839236	14.2108	0	13.7665	0	14.4824	0	19.2299	0	15.5613	0	10.2124	0
Os01g0215500	0	0	1.93497	0.587825	1.53725	0.550383	0.541759	0.539923	0	0	1.26589	0.594996	0.466501	2.23905	0.54184	1.54543	1.05159	0.839236	2.24381	0	0.444079	0	0	0	1.83142	0	0.399007	0	1.20145	0
Os01g0215700	6.64949	0.538467	7.25614	0.587825	5.12416	0	2.16704	0	3.1872	0	9.49418	0	2.79901	0	3.79288	0	2.10318	0	3.36571	51.1046	3.55263	0	1.8103	0	4.57854	0	5.5861	14.0382	3.00364	0
Os01g0215750	0	0	0	0	0.512416	0	0	0.539923	0.637441	0.633363	0.632946	0	0	1.11952	0	0	0	0.839236	0	17.0349	0	34.6751	0	0	0	0	0	14.0382	0	18.0361
Os01g0216000	4.433	0.538467	63.3703	2.93913	38.4312	1.10077	79.6385	1.61977	16.5735	1.26673	173.427	1.78499	54.1141	0	96.4475	0.515143	21.0318	0	30.2914	0	38.1908	0	64.2657	1.28098	33.4233	0	64.6392	0	52.864	0
Os01g0216500	0	0	0	0	0.512416	0	0.541759	0	0.637441	0	0.632946	0	0	0	0	0	1.05159	0	0	0	0	0	0.452575	0	0.457854	0	0.798014	0	0	0
Os01g0217000	78.1316	67.3084	72.0776	45.2625	110.169	39.6275	55.2594	37.2547	107.09	65.8697	60.7628	36.8897	64.8436	8.95618	65.5626	11.8483	88.3335	11.7493	86.7606	34.0698	99.9178	0	78.7481	39.7103	103.017	21.5446	77.4074	28.0765	125.552	72.1445
Os01g0217100	0.554125	0	0	0	0	0	0.541759	0	0.637441	0	0.632946	0	0	0	1.08368	0.515143	0.525795	0	0.373968	0	0	17.3376	0.90515	0	0	0	0.798014	0	1.20145	18.0361
Os01g0217800	12.7449	12.3847	12.5773	8.22955	13.3228	9.90689	18.9616	8.09884	21.0355	4.43354	20.2543	13.3874	17.2605	20.1514	13.546	16.9997	18.9286	20.1417	14.2108	34.0698	21.7599	0	17.6504	14.0908	16.0249	21.5446	13.5662	14.0382	12.6153	54.1084
Os01g0218032	39.897	27.4618	36.2807	45.8504	34.8443	57.7902	41.1737	48.593	59.282	70.3032	44.9391	44.9222	44.7841	108.594	41.7217	74.1806	58.889	92.316	51.2336	936.918	55.954	138.701	46.1627	124.255	52.1954	1788.2	49.8759	407.109	39.0473	1154.31
Os01g0218100	41.0052	28.5388	22.2522	19.3982	28.6953	14.3099	41.1737	28.076	40.1588	22.1677	43.0403	19.0399	17.2605	4.47809	40.0961	8.24229	42.5894	8.39236	31.4133	34.0698	33.75	0	27.6071	6.40489	41.2069	21.5446	35.5116	28.0765	40.8495	0
Os01g0218200	6.09537	0	3.86994	1.17565	5.63657	0.550383	2.16704	1.07985	1.27488	0.633363	5.69651	0.297498	5.13151	0	3.25104	1.03029	1.05159	0.839236	6.35746	0	3.10855	17.3376	2.26288	0	3.66283	43.0891	5.18709	14.0382	3.00364	0
Os01g0218350	0.554125	1.07693	0.483743	0.587825	0	0	2.16704	1.07985	1.27488	1.26673	1.26589	0.297498	0	0	1.62552	0	0.525795	0.839236	0	17.0349	0	0	0	0	0.457854	0	0	14.0382	0.600727	18.0361
Os01g0218500	1.66237	0	0	0	0	1.10077	0.541759	1.07985	0.637441	0	1.26589	0.892494	1.866	12.3147	0.54184	3.09086	1.05159	3.35694	1.1219	17.0349	1.77632	0	1.35773	3.84294	1.83142	0	1.19702	0	2.40291	0
Os01g0218700	12.7449	7.00007	9.19111	5.29043	6.14899	8.80612	13.0022	8.63876	7.64929	8.86708	22.1531	4.46247	6.53101	4.47809	14.0878	2.57571	8.41272	4.19618	8.60127	0	7.10527	17.3376	9.50408	3.84294	12.3621	21.5446	8.37915	0	7.20873	0
Os01g0218800	16.0696	10.7693	16.931	37.6208	12.8104	33.5733	13.544	31.8554	11.4739	38.6351	13.2919	14.5774	12.129	32.4662	9.21127	23.1814	14.7223	19.3024	18.6984	51.1046	13.7665	17.3376	11.3144	25.6196	13.2778	21.5446	15.5613	140.382	6.00727	126.253
Os01g0218900	8.31187	7.00007	6.7724	8.81738	13.8352	9.90689	13.544	4.8593	10.8365	5.70026	17.0895	11.3049	11.196	5.59761	9.75311	7.212	8.41272	5.87465	8.60127	0	13.7665	0	10.4092	12.8098	11.9042	21.5446	15.9603	0	13.8167	0
Os01g0219000	65.9408	71.0777	66.2727	32.9182	55.3409	51.1856	48.7583	45.8934	46.5332	58.9027	46.205	40.4597	32.1886	54.8566	37.3869	48.4234	45.7442	41.1226	36.2749	17.0349	56.398	69.3503	57.9296	43.5533	59.9789	21.5446	39.9007	42.1147	47.4575	18.0361
Os01g0219100	2.77062	4.30774	6.7724	1.76348	5.12416	1.65115	4.87583	3.23954	5.09953	2.53345	1.89884	5.05746	5.13151	2.23905	2.16736	1.03029	2.62897	5.87465	6.35746	0	4.88487	34.6751	1.8103	7.68587	4.12069	0	4.78809	14.0382	3.60436	0
Os01g0219300	14.9614	7.00007	10.6423	24.1008	15.8849	13.7596	29.255	21.057	18.4858	11.4005	22.786	11.8999	19.593	0	20.5899	0.515143	18.9286	1.67847	17.2025	17.0349	11.5461	0	12.2195	1.28098	12.8199	21.5446	18.7533	42.1147	17.4211	54.1084
Os01g0220100	22.165	4.30774	37.2482	9.4052	28.1829	4.95344	32.5055	2.15969	30.5972	5.0669	55.6992	3.27248	17.727	0	23.8409	0	27.3413	0	14.9587	51.1046	18.6513	0	26.2494	0	32.0498	0	14.7633	0	32.4393	0
Os01g0220300	23.8274	32.8465	57.5654	24.6887	50.2167	35.7749	47.6748	23.7566	42.7085	32.3015	52.5345	34.2123	48.9826	60.4542	55.8095	57.1809	47.8473	62.9427	51.9816	68.1395	65.2796	34.6751	52.0461	51.2392	48.9904	43.0891	47.0829	42.1147	54.6662	0
Os01g0220400	636.689	660.161	471.165	612.514	560.07	645.599	820.765	722.956	603.656	843.639	861.439	572.386	769.726	2820.08	951.47	3303.1	761.877	2426.23	634.624	2776.69	607.5	3623.55	797.89	3407.4	697.312	991.05	562.6	1094.98	711.862	2182.37
Os01g0220500	6.09537	0	19.3497	1.76348	17.4221	0.550383	13.0022	4.8593	30.5972	5.70026	6.9624	8.62744	21.9255	1.11952	7.58576	4.63629	23.6608	5.87465	26.1778	17.0349	23.5362	0	22.6288	0	21.977	0	12.7682	0	15.0182	0
Os01g0220900	1.10825	0	0.483743	0	1.02483	0	0	0	0	0.633363	1.26589	0	0	1.11952	0	1.03029	0	0	0	0	0	0	0	0	0.457854	0	0	0	0.600727	18.0361
Os01g0221100	2.2165	0	0.483743	0	3.07449	1.10077	0	1.07985	1.27488	1.90009	0.632946	0	1.866	0	1.62552	0.515143	3.68056	0	0.747936	0	0.444079	0	0.452575	1.28098	0.915708	21.5446	0.798014	0	0	0
Os01g0221300	21.6109	30.6926	23.7034	28.2156	14.3476	24.7672	20.5868	37.7946	15.2986	25.9679	24.0519	30.3448	20.526	26.8685	21.6736	21.1209	24.7124	19.3024	17.5765	17.0349	19.5395	17.3376	24.4391	33.3055	22.8927	21.5446	23.1424	28.0765	22.2269	0
Os01g0221500	16.6237	31.2311	20.8009	18.2226	17.9346	15.9611	19.5033	22.1368	14.0237	18.3675	12.026	24.0973	16.3275	12.3147	12.4623	20.0906	12.6191	25.1771	13.4629	34.0698	19.0954	0	19.0082	23.0576	15.1092	21.5446	19.9504	0	15.6189	0
Os01g0221900	0	1.07693	0.483743	0.587825	0	0.550383	2.16704	0.539923	0.637441	0.633363	0	1.18999	0	0	0.54184	0.515143	1.05159	0	0.373968	0	0.444079	0	0	1.28098	0	0	0.798014	14.0382	0	18.0361
Os01g0222001	0.554125	0	0.967485	0	0.512416	0	0	0	0	1.26673	0	0.297498	0.466501	0	0.54184	0	0	0	0	0	0	0	0	1.28098	0.457854	21.5446	0	0	0	0
Os01g0222300	0.554125	0	1.45123	0	0	0	0	0	0.637441	0	0.632946	0.594996	0.933002	0	0	0.515143	0.525795	0	0	0	1.33224	0	0.452575	0	0.457854	0	0.399007	28.0765	0.600727	0
Os01g0222500	19.3944	11.8463	27.0896	4.7026	29.2077	7.15497	11.3769	8.09884	15.936	1.26673	10.1271	6.84245	17.727	2.23905	10.8368	3.09086	7.88692	3.35694	11.593	17.0349	13.7665	34.6751	9.0515	3.84294	12.3621	64.6337	17.1573	0	11.4138	0
Os01g0222600	271.521	206.771	318.786	257.467	310.012	250.974	613.271	575.018	223.104	191.909	270.901	194.266	515.95	245.175	406.38	169.482	521.063	136.795	173.147	17.0349	178.964	86.6878	279.691	62.768	424.431	107.723	285.29	168.459	427.117	198.397
Os01g0222700	5.54125	5.38467	4.83743	7.64173	6.14899	7.70536	7.58462	10.2585	2.54976	10.1338	7.59535	7.43745	6.53101	7.83666	8.66943	8.24229	4.20636	9.2316	7.47936	17.0349	3.10855	34.6751	7.69378	0	9.61493	21.5446	8.77816	14.0382	9.01091	36.0723
Os01g0222800	0.554125	2.15387	1.93497	0	0.512416	0	0	1.61977	0.637441	2.53345	0.632946	10.1149	1.3995	0	0.54184	0.515143	0.525795	0	1.1219	17.0349	0	0	0.452575	2.56196	0.915708	0	1.19702	0	0.600727	0
Os01g0223000	2.77062	3.2308	1.45123	2.3513	1.53725	1.65115	2.70879	3.77946	1.91232	0.633363	1.26589	3.86747	4.19851	3.35857	1.62552	6.18171	3.15477	2.51771	2.24381	0	5.32895	0	2.26288	1.28098	1.83142	0	2.39404	0	1.20145	0
Os01g0223200	21.6109	56.0006	31.4433	48.2017	31.2574	29.7207	18.4198	19.9771	17.2109	25.3345	17.7225	27.3698	23.7915	1.11952	21.1317	3.09086	23.6608	7.55313	19.4463	17.0349	20.8717	0	27.1545	6.40489	15.567	0	22.7434	14.0382	18.0218	0
Os01g0223600	26.0439	25.8464	24.1871	17.0469	37.4064	22.5657	31.9638	19.9771	26.7725	23.4344	13.9248	19.3374	34.9876	3.35857	20.0481	2.06057	18.9286	1.67847	31.4133	85.1744	26.6447	17.3376	19.9133	2.56196	14.6513	21.5446	29.1275	28.0765	26.432	36.0723
Os01g0223700	6.64949	1.6154	13.5448	0.587825	5.63657	2.20153	13.0022	0.539923	12.1114	0	9.49418	0.297498	12.129	0	11.9205	1.54543	7.88692	0.839236	11.219	0	10.2138	0	9.95665	5.12392	10.5306	0	4.78809	0	8.41018	18.0361
Os01g0223800	1.10825	4.30774	0	0.587825	1.02483	3.85268	0	0.539923	0	1.26673	0.632946	3.86747	1.866	0	0	0	0	1.67847	0.747936	0	1.33224	0	1.35773	0	0.457854	0	0	0	0.600727	0
Os01g0223900	7.20362	4.8462	12.5773	8.81738	14.8601	18.713	5.41759	5.39923	6.37441	4.43354	3.16473	10.7099	4.66501	1.11952	5.4184	0.515143	7.88692	1.67847	3.73968	0	8.88158	0	9.0515	0	11.4464	21.5446	3.99007	14.0382	10.2124	0
Os01g0224100	7.75774	1.6154	3.3862	1.76348	4.09933	4.40306	10.8352	5.39923	5.73697	11.4005	8.22829	11.0074	9.79652	44.7809	5.96024	23.1814	5.25795	22.6594	9.72317	17.0349	7.10527	17.3376	5.88348	17.9337	11.4464	0	5.98511	28.0765	6.00727	0
Os01g0224166	15.5155	4.30774	24.6709	5.29043	16.9097	2.20153	13.544	2.69961	20.3981	4.43354	26.5837	2.37998	29.8561	42.5419	29.2593	14.9391	26.8155	19.3024	23.186	17.0349	18.6513	0	19.0082	2.56196	13.7356	0	9.97518	0	25.8313	0
Os01g0224200	0	0	0.967485	0	0	0	1.08352	0	1.27488	0	0	0.297498	0.466501	0	0	0	0	0	0	0	0	0	0.452575	0	0.457854	0	0	0	0	0
Os01g0224300	10.5284	7.53854	20.8009	8.81738	15.8849	9.90689	13.0022	5.93915	11.4739	5.70026	17.7225	2.67748	25.6575	16.7928	23.2991	10.3029	10.5159	5.87465	16.8286	17.0349	25.3125	0	14.0298	2.56196	14.6513	0	17.5563	14.0382	9.61164	0
Os01g0224400	2.77062	4.8462	0.967485	4.11478	1.02483	2.75191	5.95935	1.07985	7.01185	4.43354	5.69651	5.35496	3.26551	4.47809	5.4184	5.66657	4.20636	8.39236	3.36571	0	4.88487	0	2.71545	6.40489	3.66283	0	3.59107	0	6.00727	0
Os01g0224500	31.5851	50.6159	23.7034	57.019	28.6953	80.9062	28.1715	52.9124	37.609	58.9027	32.9132	63.962	25.6575	57.0957	22.7573	58.2111	43.641	41.1226	26.9257	0	28.8651	34.6751	25.7968	39.7103	25.182	21.5446	34.7136	28.0765	22.8276	54.1084
Os01g0224700	1.10825	7.53854	0.483743	3.52695	0.512416	1.10077	1.08352	2.15969	0	1.26673	0.632946	5.94996	0	1.11952	0	0	0	0.839236	0.373968	0	0	0	0.452575	0	0.457854	0	0	0	0	36.0723
Os01g0225100	23.8274	31.7696	29.0246	19.9861	24.0835	24.7672	34.1308	37.2547	37.609	27.868	20.8872	40.7572	31.7221	24.6295	31.4267	34.5146	32.0735	35.2479	39.6406	51.1046	30.1974	52.0127	25.3442	42.2723	32.9655	43.0891	32.3196	84.2294	18.0218	72.1445
Os01g0225200	8.86599	18.3079	17.4147	22.9252	15.8849	24.2168	23.8374	21.5969	22.9479	12.6673	19.6213	24.9898	15.3945	11.1952	17.8807	18.5451	16.2996	16.7847	15.7067	34.0698	9.76974	17.3376	15.3876	26.9006	17.3985	0	12.7682	0	12.6153	0
Os01g0225300	19.9485	18.8464	32.4107	15.8713	22.5463	13.7596	21.1286	16.7376	14.6611	8.23371	20.8872	14.5774	32.6551	14.5538	22.7573	13.9089	23.6608	12.5885	22.0641	17.0349	24.4244	0	20.3659	10.2478	20.1456	0	17.1573	14.0382	15.0182	0
Os01g0225400	1.10825	1.07693	2.41871	2.3513	1.53725	4.95344	2.70879	4.31938	1.27488	1.26673	1.89884	2.37998	2.3325	1.11952	1.08368	1.54543	1.05159	0	1.49587	0	1.33224	0	0.90515	2.56196	1.37356	21.5446	2.39404	28.0765	0.600727	18.0361
Os01g0225500	68.1573	75.3854	27.0896	36.4452	33.307	22.0153	30.8803	41.574	14.0237	11.4005	13.9248	14.8749	27.0571	0	33.5941	0	32.0735	0	28.0476	17.0349	19.9836	0	20.3659	0	21.5191	0	23.5414	14.0382	18.6225	0
Os01g0225550	0	0	0	0.587825	0	0	0	0.539923	0	0	0.632946	0	1.3995	0	0	0.515143	0.525795	0.839236	1.1219	0	0	17.3376	0	0	0	21.5446	0	0	0	18.0361
Os01g0225600	0.554125	1.07693	2.41871	4.7026	3.58691	1.65115	3.25055	4.31938	4.46208	2.53345	2.53178	0.594996	0.933002	0	3.79288	0	1.05159	0	1.49587	0	1.33224	0	2.26288	0	1.37356	0	4.38908	0	1.20145	0
Os01g0226300	299.781	122.771	446.978	89.9372	430.429	79.8055	210.744	57.2318	244.14	84.8706	246.216	71.102	321.419	25.749	208.608	14.9391	207.689	32.7302	246.071	0	250.905	34.6751	286.48	12.8098	272.423	107.723	231.424	140.382	297.36	72.1445
Os01g0226400	0	0	0	0	0	0	0	0.539923	0	0.633363	0.632946	0.892494	0	1.11952	0	1.03029	0	0	0	0	0	0	0	1.28098	0	21.5446	0.798014	0	0	0
Os01g0226500	4.98712	4.30774	4.35368	4.7026	6.14899	2.20153	10.2934	3.23954	9.56161	5.0669	5.06356	3.56997	4.66501	7.83666	2.16736	3.09086	7.36113	5.87465	4.86159	34.0698	5.77303	0	3.6206	2.56196	1.83142	64.6337	3.59107	14.0382	3.00364	0
Os01g0226600	0.554125	0	2.41871	0	0.512416	0.550383	3.25055	0.539923	0.637441	0.633363	4.43062	1.18999	1.866	0	1.62552	0	2.10318	0	0.747936	0	0	0	1.35773	0	1.37356	0	1.59603	0	3.00364	0
Os01g0226700	0	0	1.93497	0	2.04966	0	1.08352	0.539923	0.637441	0	1.89884	0.297498	1.3995	0	0	0.515143	1.57738	1.67847	2.99175	0	1.77632	0	1.35773	0	0.457854	0	2.39404	0	0.600727	18.0361
Os01g0227100	6.09537	15.6155	12.5773	15.8713	6.66141	16.5115	10.8352	24.8364	5.09953	9.50044	12.6589	13.9824	7.46401	6.71714	10.295	11.3331	7.88692	2.51771	10.8451	0	12.8783	17.3376	15.3876	8.96685	8.69923	21.5446	17.9553	14.0382	11.4138	18.0361
Os01g0227200	32.6933	80.7701	21.2847	73.4781	12.298	40.1779	23.2956	79.9085	31.2346	65.2363	43.6732	55.0371	11.196	10.0757	15.7133	9.27257	16.2996	8.39236	15.7067	34.0698	15.9868	0	17.1979	25.6196	37.544	86.1783	25.5365	56.1529	22.8276	54.1084
Os01g0227300	72.5903	79.1547	82.2362	67.5999	66.1016	70.449	96.9748	66.4105	58.0071	61.4362	108.234	62.4745	64.3771	36.9442	73.6902	72.12	63.0954	97.3514	83.0209	136.279	68.8323	52.0127	75.1275	119.131	66.3888	21.5446	73.8163	14.0382	81.6989	36.0723
Os01g0227400	17.732	36.6158	17.4147	19.9861	11.7856	19.8138	7.04286	12.4182	12.7488	25.9679	6.32946	21.1223	10.263	2.23905	8.66943	3.606	7.36113	1.67847	16.0806	0	14.6546	0	15.3876	0	8.69923	0	11.1722	0	7.80945	0
Os01g0227500	12.7449	17.2309	6.7724	6.46608	2.04966	7.15497	6.50111	15.1178	9.56161	18.3675	6.32946	10.1149	5.13151	0	4.87656	0	3.15477	0	6.73143	0	10.2138	0	6.78863	0	4.12069	0	3.99007	0	3.00364	0
Os01g0227800	0.554125	0	0	0	0	0	0.541759	0	1.27488	0.633363	1.26589	0.892494	0.933002	14.5538	1.08368	25.7571	0	15.1063	0	102.209	0.444079	138.701	0.452575	99.9164	0	0	0.399007	28.0765	0.600727	54.1084
Os01g0228300	6.64949	3.76927	12.5773	6.46608	14.8601	2.20153	15.711	4.31938	14.6611	5.70026	14.5577	5.35496	11.6625	6.71714	12.4623	2.57571	13.1449	4.19618	6.35746	0	13.3224	0	7.2412	1.28098	11.9042	43.0891	11.1722	14.0382	11.4138	0
Os01g0228400	2.2165	1.6154	0.967485	0.587825	1.02483	2.75191	1.08352	4.31938	0	1.90009	0.632946	0.594996	0.466501	0	2.7092	1.03029	3.15477	0.839236	1.86984	0	3.10855	0	2.26288	0	2.74712	21.5446	0.798014	0	3.60436	18.0361
Os01g0228500	0	0	0.483743	0	0	0.550383	0	0.539923	0.637441	0	0	0.594996	0	0	0	0	0	0.839236	0.373968	0	0	0	0.90515	0	0.915708	0	0	0	2.40291	0
Os01g0228600	137.423	64.0776	126.257	67.0121	138.352	55.5886	163.611	83.1481	128.126	86.1373	141.147	60.6896	128.288	100.757	164.177	112.816	158.79	117.493	121.914	136.279	139.885	17.3376	150.255	57.6441	141.935	86.1783	138.456	56.1529	170.006	54.1084
Os01g0228800	14.4072	9.15394	12.0936	11.1687	17.4221	8.80612	20.5868	18.3574	16.5735	11.4005	22.786	16.9574	16.3275	4.47809	23.2991	11.8483	12.6191	12.5885	12.3409	0	17.3191	0	17.6504	7.68587	22.4348	64.6337	21.1474	42.1147	17.4211	0
Os01g0229000	3.32475	0.538467	5.80491	0.587825	3.58691	1.65115	1.62528	0.539923	5.09953	1.26673	1.89884	1.78499	0.933002	1.11952	2.7092	0.515143	2.62897	2.51771	2.99175	0	1.77632	0	4.07318	1.28098	2.74712	0	3.99007	0	1.80218	0
Os01g0229100	13.299	16.154	16.4472	15.8713	17.9346	15.9611	11.3769	9.71861	19.7607	13.3006	15.1907	23.5023	12.5955	10.0757	10.295	19.5754	16.8254	20.1417	19.8203	17.0349	14.2105	0	16.7453	21.7766	19.2299	0	15.5613	0	9.01091	18.0361
Os01g0229200	61.5078	64.0776	62.4028	57.019	62.5147	67.6971	70.9704	61.5512	75.218	69.6699	86.7135	55.0371	51.7816	48.1395	55.2676	50.9991	68.3533	33.5694	52.3555	51.1046	64.8355	34.6751	58.8348	55.0821	70.9674	21.5446	61.4471	28.0765	66.6807	36.0723
Os01g0229300	24.3815	21.0002	14.0285	17.6348	10.7607	15.9611	14.6275	26.9961	19.1232	27.2346	8.22829	20.8248	19.1265	21.2709	15.7133	18.5451	14.1965	15.1063	11.967	17.0349	19.0954	0	15.8401	35.8674	15.1092	21.5446	12.7682	28.0765	21.0255	36.0723
Os01g0229400	1.10825	2.69234	0.483743	1.17565	4.09933	0	0.541759	0.539923	0.637441	0.633363	3.16473	2.67748	0.466501	1.11952	0	0	0	0	0.373968	17.0349	0.444079	0	0.452575	0	0	43.0891	0.399007	14.0382	0.600727	18.0361
Os01g0229500	26.0439	8.61547	14.996	9.4052	18.447	9.90689	33.0473	7.01899	29.3223	13.3006	24.6849	6.54495	15.3945	2.23905	25.4665	7.72714	28.3929	10.0708	25.8038	17.0349	25.3125	17.3376	23.9865	6.40489	24.7241	86.1783	22.3444	56.1529	22.2269	18.0361
Os01g0229600	16.0696	23.6926	11.6098	14.1078	17.4221	12.6588	11.9187	7.55892	12.7488	18.3675	13.9248	11.8999	18.1935	1.11952	11.9205	7.212	10.5159	7.55313	14.5848	0	15.0987	17.3376	9.95665	1.28098	21.0613	43.0891	18.3543	14.0382	14.4175	18.0361
Os01g0229700	0	0.538467	0	0	0	0.550383	0	0	0.637441	1.90009	0	8.92494	0	32.4662	0.54184	14.9391	0.525795	14.267	0.373968	0	0	52.0127	0.90515	34.5864	0.457854	0	0	14.0382	0.600727	0
Os01g0229800	0	1.6154	0	0	0.512416	1.65115	1.08352	1.07985	0	0.633363	0	1.48749	0.466501	0	1.08368	0	0.525795	0	0	0	0	0	0.452575	0	0	0	0.798014	0	0	0
Os01g0229900	14.4072	3.2308	12.0936	2.93913	13.8352	1.65115	5.95935	2.69961	12.1114	3.16681	9.49418	3.86747	6.06451	1.11952	4.33472	3.09086	9.46431	0.839236	16.4546	17.0349	16.875	34.6751	17.6504	7.68587	17.3985	21.5446	7.98014	14.0382	6.00727	18.0361
Os01g0230200	9.42012	43.0774	17.4147	38.2086	13.8352	33.5733	10.2934	25.3764	17.8483	21.5343	6.9624	38.6747	20.526	1.11952	6.50208	0	9.9901	0	20.9422	0	11.102	0	9.95665	0	9.61493	0	11.9702	0	7.80945	0
Os01g0230700	0.554125	0	0	0	0	0	0	0.539923	0	0	0.632946	0	0	0	0	0	0	0	0	34.0698	0	0	0.452575	0	1.37356	0	0	0	0.600727	36.0723
Os01g0231000	228.853	337.619	252.514	377.384	261.844	339.586	172.821	317.474	251.152	307.181	225.962	289.168	200.129	33.5857	274.171	59.2414	180.873	52.0326	258.038	34.0698	322.401	104.025	319.971	111.445	270.592	86.1783	291.275	42.1147	258.913	72.1445
Os01g0231500	25.4897	17.2309	29.992	18.2226	25.6208	18.1626	32.5055	18.3574	22.9479	12.6673	20.2543	11.6024	20.526	5.59761	26.0083	7.72714	23.135	8.39236	26.9257	0	24.8684	0	14.935	26.9006	22.8927	21.5446	27.5315	14.0382	24.0291	0
Os01g0231600	0	1.07693	2.41871	0.587825	4.61174	0	0.541759	1.07985	3.1872	1.26673	0	2.08248	1.866	0	1.08368	1.03029	1.05159	0	1.1219	0	2.2204	34.6751	0.452575	0	0.915708	0	3.19206	0	0.600727	0
Os01g0231700	921.509	259.541	940.879	366.803	777.335	407.283	566.68	352.03	677.599	438.92	944.988	252.873	703.017	452.287	746.655	325.57	748.732	272.752	586.756	204.419	859.293	381.426	850.841	249.791	821.848	64.6337	669.534	308.841	1010.42	252.506
Os01g0231800	62.0619	212.156	76.4313	150.483	91.7224	100.72	75.3045	112.844	75.218	96.9045	63.9275	135.064	52.7146	5.59761	49.3074	11.8483	58.889	17.624	50.1117	34.0698	43.0757	34.6751	47.973	14.0908	51.2797	64.6337	53.068	28.0765	63.0764	54.1084
Os01g0231900	28.2604	15.0771	25.1546	25.8643	16.3973	25.3176	13.544	25.9163	26.7725	26.6012	49.3698	13.3874	24.7245	11.1952	37.9288	29.3631	23.135	17.624	19.8203	34.0698	19.0954	0	23.0813	28.1815	39.3754	0	19.9504	0	19.2233	0
Os01g0232100	9.42012	35.5388	6.7724	29.3913	1.02483	12.6588	2.70879	15.6578	3.1872	20.901	6.32946	17.5524	0.466501	0	0.54184	0	3.15477	0	4.48762	0	1.77632	0	2.71545	0	5.49425	21.5446	0.798014	14.0382	1.80218	0
Os01g0232300	8.31187	10.7693	11.1261	9.4052	8.71107	11.0077	9.75166	15.6578	10.8365	10.1338	16.4566	11.6024	7.93051	5.59761	14.6297	11.3331	8.41272	11.7493	11.593	0	12.8783	0	10.8618	8.96685	8.24137	21.5446	7.98014	0	12.0145	18.0361
Os01g0232400	138.531	95.8472	85.6224	94.6398	71.7382	89.7124	88.8484	112.304	72.0308	103.238	143.046	74.9695	63.9106	73.8885	73.1484	71.0897	88.8593	113.297	71.8019	68.1395	71.9408	69.3503	77.8429	99.9164	95.2336	86.1783	62.2451	84.2294	91.9113	54.1084
Os01g0232500	33.8016	43.6158	41.1181	51.1408	32.7946	56.6894	56.3429	49.133	38.2464	46.8688	60.1298	33.0223	39.6526	29.1076	42.8053	35.5449	50.4763	33.5694	33.2832	34.0698	36.8586	34.6751	44.3524	38.4294	39.8333	107.723	36.7087	14.0382	31.8385	108.217
Os01g0232700	27.1521	29.6157	28.5408	23.513	35.3567	23.6665	39.5484	29.1558	30.5972	25.3345	33.5461	42.2447	32.1886	32.4662	32.5104	22.1511	29.4445	31.891	31.7873	17.0349	36.8586	17.3376	27.6071	21.7766	24.7241	86.1783	38.3047	0	34.2415	0
Os01g0232800	131.328	123.309	154.314	105.809	133.741	130.441	119.729	84.7678	116.014	93.7377	89.8783	115.727	116.159	50.3785	143.588	53.0597	111.469	60.425	132.011	85.1744	128.783	34.6751	113.596	75.5778	102.101	64.6337	131.672	42.1147	106.329	18.0361
Os01g0233000	437.758	631.084	413.116	442.632	426.33	314.819	571.556	719.177	425.173	457.921	463.316	451.007	369.002	230.622	414.507	231.814	414.326	142.67	265.517	119.244	393.01	242.726	508.694	184.461	465.638	236.99	444.893	308.841	416.304	108.217
Os01g0233400	1.66237	2.69234	1.93497	2.3513	2.04966	1.65115	1.08352	1.07985	1.91232	1.26673	5.06356	0.594996	0.933002	1.11952	3.79288	1.03029	1.05159	1.67847	1.49587	0	1.33224	0	1.35773	0	2.28927	0	1.99504	0	2.40291	0
Os01g0233500	9.42012	4.8462	19.8334	2.3513	18.447	2.20153	5.41759	3.23954	12.7488	4.43354	13.2919	4.16497	20.0595	3.35857	11.3786	2.06057	9.9901	4.19618	16.0806	34.0698	13.7665	0	10.4092	0	13.2778	21.5446	11.9702	0	9.01091	0
Os01g0233800	0.554125	0	0.483743	0.587825	0.512416	0	5.95935	2.15969	6.37441	0.633363	9.49418	3.27248	6.53101	34.7052	7.04392	20.6057	9.46431	31.0517	12.3409	17.0349	5.77303	17.3376	8.59893	1.28098	3.20498	43.0891	3.99007	0	9.61164	18.0361
Os01g0233900	19.3944	18.3079	11.1261	14.6956	6.14899	9.3565	5.95935	7.01899	13.3863	12.6673	6.32946	10.7099	7.93051	5.59761	7.58576	9.27257	6.30954	8.39236	8.60127	0	6.66119	0	4.07318	8.96685	10.9885	0	11.9702	0	4.80582	0
Os01g0234001	3.32475	1.07693	7.25614	0.587825	9.22348	1.65115	4.33407	0	8.28673	0.633363	5.69651	1.18999	4.19851	1.11952	2.16736	0	3.68056	0	8.60127	0	12.4342	0	8.14635	0	5.9521	0	7.98014	0	7.20873	0
Os01g0234100	0	1.6154	0.483743	0	0.512416	0.550383	1.08352	1.61977	1.27488	0.633363	0.632946	1.48749	0.933002	2.23905	1.08368	1.03029	0	1.67847	0.747936	0	0	0	0.90515	1.28098	0.457854	0	0.399007	0	0.600727	0
Os01g0234499	0	7.00007	0	1.17565	0.512416	1.10077	0	0	0	1.90009	0	0.892494	0.466501	0	0.54184	0	0	0	1.1219	0	0.444079	0	0.452575	0	0	0	0.399007	0	0	0
Os01g0234700	39.897	64.0776	41.6019	70.539	37.9188	40.7283	33.589	57.7717	35.0592	69.6699	38.6097	36.8897	19.593	0	28.7175	2.06057	34.1767	1.67847	23.934	0	32.4178	0	26.7019	2.56196	37.544	21.5446	28.7285	14.0382	31.2378	0
Os01g0234800	6.64949	3.2308	8.70737	5.87825	6.66141	7.70536	5.95935	2.15969	6.37441	5.0669	10.7601	2.67748	9.33002	0	7.04392	1.54543	5.78374	0	3.36571	0	8.88158	0	5.4309	0	10.9885	0	8.77816	28.0765	9.01091	0
Os01g0234900	26.0439	39.3081	17.8985	45.8504	28.1829	47.8833	35.2143	50.7527	22.9479	36.1017	42.4074	31.2373	24.258	40.3028	31.4267	46.3629	36.8056	41.1226	31.0394	17.0349	21.7599	17.3376	25.3442	34.5864	27.4712	86.1783	39.9007	0	29.4356	36.0723
Os01g0235200	2.2165	5.38467	2.90246	2.3513	3.07449	2.20153	1.08352	2.15969	5.73697	0.633363	1.89884	2.67748	2.3325	5.59761	2.7092	2.06057	2.10318	2.51771	4.86159	17.0349	2.66447	0	1.8103	6.40489	2.28927	0	4.78809	0	1.80218	18.0361
Os01g0235300	172.333	123.309	87.5574	126.382	97.8714	109.526	136.523	122.023	98.1659	130.473	180.389	99.3643	128.288	117.55	147.38	112.816	105.159	94.8337	95.7359	68.1395	106.135	17.3376	80.5584	116.569	121.789	64.6337	118.505	140.382	108.732	72.1445
Os01g0235400	67.6032	58.6929	55.6304	61.1338	64.052	63.294	35.7561	64.2508	58.0071	67.1364	85.4477	72.5895	48.5161	86.2032	37.9288	86.0289	54.1569	102.387	34.779	17.0349	37.3026	52.0127	49.7833	114.007	48.0747	21.5446	41.8958	42.1147	69.0836	72.1445
Os01g0235700	48.2088	60.8468	31.927	66.4242	36.8939	63.8444	23.2956	64.7907	29.3223	68.4032	20.2543	61.5821	30.3226	59.3347	24.9246	46.3629	23.135	53.7111	31.0394	68.1395	29.3092	17.3376	29.4174	67.8919	28.3869	21.5446	35.9107	98.2676	26.432	108.217
Os01g0235800	11.6366	36.0773	8.70737	12.9322	17.9346	21.4649	9.75166	15.1178	18.4858	12.6673	7.59535	27.9648	14.4615	15.6733	11.3786	30.3934	12.6191	30.2125	13.4629	17.0349	8.88158	0	10.4092	25.6196	12.3621	0	13.9653	14.0382	13.216	18.0361
Os01g0235900	0	0	0.483743	0	1.02483	0	0.541759	0	0	0.633363	0	0	0.466501	0	0.54184	0	1.57738	0	0.373968	0	0	0	0	0	0.457854	0	0.399007	0	0	0
Os01g0236000	14.4072	9.69241	17.4147	7.0539	19.9842	6.60459	13.0022	4.8593	7.01185	10.7672	13.9248	8.92494	13.062	8.95618	13.0042	4.63629	9.9901	5.87465	12.7149	0	17.7632	17.3376	15.3876	3.84294	16.4827	0	17.1573	0	16.2196	0
Os01g0236300	165.129	276.772	229.294	232.779	201.892	182.727	144.108	181.954	191.232	155.174	74.0546	210.628	181.935	60.4542	137.085	81.9077	129.346	99.8691	183.244	102.209	184.737	52.0127	216.331	152.436	176.732	193.901	162.396	210.573	129.156	126.253
Os01g0236400	2.2165	0.538467	2.41871	1.76348	4.61174	1.10077	2.16704	3.23954	2.54976	4.43354	0.632946	0.594996	2.3325	1.11952	1.08368	2.57571	0.525795	2.51771	1.49587	0	1.77632	0	0.90515	0	0	21.5446	1.99504	0	1.20145	0
Os01g0236700	75.9151	103.386	65.789	81.7077	81.4741	81.4566	96.9748	84.7678	78.4052	76.0035	57.598	117.809	77.4391	49.259	78.5667	73.1503	83.6014	86.4413	107.329	85.1744	97.6974	69.3503	84.6316	105.04	87.908	64.6337	79.0034	140.382	79.296	72.1445
Os01g0236800	24.3815	21.5387	14.996	14.1078	16.9097	14.3099	19.5033	19.4372	17.2109	18.3675	34.1791	11.8999	21.9255	6.71714	27.092	11.8483	12.0933	10.0708	17.2025	0	22.648	0	23.5339	2.56196	32.0498	43.0891	20.3494	0	20.4247	0
Os01g0237000	19.3944	4.30774	14.5123	2.3513	11.2731	1.10077	18.4198	5.39923	7.64929	4.43354	8.22829	10.1149	11.6625	0	7.58576	0	17.877	0	12.7149	0	15.9868	0	11.3144	0	10.5306	0	12.7682	28.0765	15.0182	18.0361
Os01g0237100	2.77062	0	1.45123	1.17565	1.53725	1.65115	2.70879	0.539923	0.637441	0.633363	0	0.297498	0.466501	0	1.08368	0	0.525795	0	1.86984	0	2.66447	0	1.8103	2.56196	4.12069	0	1.19702	0	1.80218	0
Os01g0237500	19.9485	39.3081	29.0246	65.8364	14.3476	77.6039	61.7605	100.966	17.8483	50.0356	101.271	132.387	21.459	7.83666	50.9329	13.3937	65.1986	9.2316	16.0806	0	14.2105	0	25.7968	0	43.954	0	30.3246	14.0382	42.6516	0
Os01g0237750	1.10825	0.538467	0.967485	1.17565	1.02483	1.10077	3.25055	2.15969	0.637441	0	0.632946	1.78499	1.3995	2.23905	2.16736	0	3.15477	0	0.373968	17.0349	0	0	0.452575	1.28098	2.74712	0	0	0	1.20145	18.0361
Os01g0238200	33.2475	15.0771	31.4433	18.2226	46.6298	28.6199	29.7967	14.5779	29.3223	17.1008	50.0027	12.4949	26.5905	3.35857	27.092	3.09086	29.9703	3.35694	34.4051	17.0349	31.9737	17.3376	38.4689	2.56196	34.3391	0	35.5116	70.1911	43.8531	54.1084
Os01g0238500	1202.45	940.702	1238.86	1063.96	1463.97	1348.99	1239	1359.53	1657.35	1442.17	1198.8	1191.18	1576.77	1612.11	2095.29	1583.55	1830.29	1671.76	1372.84	732.5	1643.98	554.802	1818.9	762.182	1439.95	323.169	1183.06	631.72	2005.83	1190.38
Os01g0238600	346.882	295.08	304.274	336.824	264.407	338.485	211.828	297.497	229.479	249.545	299.383	206.166	264.039	191.438	316.434	220.996	291.816	205.613	244.575	153.314	275.773	156.038	300.51	193.428	318.209	129.267	221.449	126.344	348.422	90.1806
Os01g0238800	7.75774	2.15387	6.7724	6.46608	8.71107	6.60459	8.12638	6.47907	5.09953	8.86708	8.86124	9.81743	10.7295	8.95618	8.12759	10.818	4.73215	11.7493	8.2273	0	7.54934	0	8.59893	12.8098	6.40996	43.0891	15.5613	28.0765	2.40291	36.0723
Os01g0238900	67.0491	44.1543	48.3743	42.3234	48.6795	48.4337	59.5935	56.6919	63.7441	57.0026	113.93	46.4097	45.2506	67.1714	71.5228	47.9083	47.3215	43.6403	65.0705	85.1744	77.7138	0	62.0028	56.3631	65.4731	86.1783	55.063	14.0382	47.4575	126.253
Os01g0239000	1.66237	0	0.967485	0	0.512416	0	0	0.539923	0.637441	0	1.26589	0	0	0	0	0	0	0	0	0	0.444079	0	1.35773	0	0.457854	0	0	0	0	0
Os01g0239100	32.6933	30.1542	19.8334	15.2835	30.7449	26.9687	18.4198	26.4562	25.4976	31.0348	22.1531	24.9898	41.5186	41.4223	29.8012	36.06	20.506	39.4441	29.9175	17.0349	30.1974	86.6878	20.3659	51.2392	24.2663	86.1783	29.9255	14.0382	19.824	54.1084
Os01g0239200	289.253	371.004	333.782	347.405	296.176	270.238	287.132	230.547	283.024	212.176	155.705	180.879	270.571	186.96	226.489	224.602	270.259	230.79	216.154	119.244	237.582	190.713	298.7	266.444	260.977	215.446	224.641	112.306	191.031	72.1445
Os01g0239300	1.10825	1.6154	2.41871	1.17565	0	3.3023	1.62528	2.15969	8.92417	3.80018	5.69651	1.48749	6.53101	14.5538	2.7092	11.3331	7.88692	5.03542	4.86159	34.0698	5.32895	17.3376	5.4309	11.5288	5.49425	43.0891	5.18709	0	3.00364	18.0361
Os01g0239700	43.2217	154.002	34.3457	157.537	54.8285	165.665	34.1308	161.977	37.609	206.476	26.5837	203.489	56.4466	21.2709	37.9288	29.3631	28.9187	35.2479	44.5022	34.0698	32.8619	69.3503	33.4906	43.5533	26.5555	43.0891	38.3047	56.1529	24.0291	54.1084
Os01g0241000	1.66237	6.46161	0.967485	2.93913	3.07449	3.3023	3.25055	1.07985	3.82464	1.26673	1.26589	5.35496	1.3995	0	3.25104	0.515143	6.83533	0	3.36571	17.0349	1.77632	17.3376	3.6206	1.28098	1.83142	21.5446	2.79305	14.0382	4.80582	0
Os01g0241100	2.77062	7.53854	8.70737	5.87825	4.09933	2.75191	4.87583	6.47907	8.92417	9.50044	5.06356	8.92494	4.66501	7.83666	5.4184	9.78771	5.78374	9.2316	7.47936	0	9.32566	0	6.78863	10.2478	6.40996	0	3.99007	0	6.608	18.0361
Os01g0241400	1.66237	0.538467	0.483743	0	1.02483	1.10077	0	0.539923	3.1872	0	1.26589	1.48749	0.466501	0	1.08368	8.75743	2.10318	3.35694	1.1219	0	1.33224	17.3376	1.8103	7.68587	0	0	1.59603	0	2.40291	0
Os01g0242200	3.87887	3.76927	2.41871	1.17565	5.63657	3.85268	2.16704	2.15969	7.64929	4.43354	1.26589	2.37998	4.66501	1.11952	1.62552	0	4.73215	0	7.85333	17.0349	4.44079	0	1.8103	1.28098	1.83142	86.1783	5.18709	0	1.20145	18.0361
Os01g0242300	7.75774	7.53854	7.73988	5.87825	7.68624	4.95344	10.2934	3.77946	7.64929	3.80018	12.026	4.16497	8.86352	5.59761	10.295	8.75743	15.2481	6.71389	8.97524	0	10.6579	0	6.78863	1.28098	8.24137	0	9.97518	28.0765	11.4138	0
Os01g0242500	12.1907	5.38467	16.931	2.93913	15.8849	6.05421	15.711	4.31938	14.6611	5.0669	8.22829	4.75997	10.7295	4.47809	14.0878	11.3331	8.41272	5.87465	14.2108	0	15.9868	34.6751	20.8185	12.8098	11.4464	0	18.7533	0	15.6189	0
Os01g0242600	41.5593	55.4621	49.8255	67.5999	47.1423	62.7436	48.2165	65.3306	40.1588	72.2033	51.2686	65.4495	36.8536	13.4343	34.6777	17.5149	39.4346	17.624	35.153	119.244	39.523	34.6751	41.6369	17.9337	39.8333	129.267	49.4769	42.1147	33.6407	90.1806
Os01g0242900	45.9923	55.4621	50.793	44.0869	58.4154	60.5421	39.5484	42.6539	42.7085	48.1356	34.1791	44.0297	55.5136	64.9323	42.2635	71.6049	42.0636	93.9944	69.932	51.1046	39.079	34.6751	39.8266	87.1066	33.8812	0	55.861	14.0382	27.0327	36.0723
Os01g0243000	2.2165	5.92314	1.45123	2.93913	1.02483	1.65115	1.08352	2.69961	2.54976	3.80018	2.53178	3.27248	4.66501	6.71714	2.7092	4.63629	2.10318	0.839236	1.86984	17.0349	3.99671	0	1.8103	1.28098	2.28927	21.5446	3.19206	0	1.80218	18.0361
Os01g0243100	6.64949	1.6154	4.35368	1.17565	4.61174	1.10077	5.41759	2.69961	6.37441	3.16681	6.32946	2.08248	2.3325	0	1.08368	1.54543	6.30954	0	4.48762	17.0349	3.10855	0	4.97833	0	5.9521	0	3.19206	0	6.00727	0
Os01g0243200	11.6366	19.3848	12.5773	7.64173	14.8601	19.8138	11.9187	7.01899	13.3863	8.86708	4.43062	14.2799	11.6625	7.83666	8.66943	15.9694	9.9901	14.267	12.3409	17.0349	9.76974	0	8.59893	19.2147	8.69923	43.0891	15.1623	0	9.61164	0
Os01g0243400	217.771	218.618	184.306	249.238	141.427	209.145	128.397	177.635	113.464	193.176	200.011	154.104	145.082	49.259	125.707	43.272	155.635	41.9618	125.279	136.279	142.105	52.0127	151.613	44.8343	179.937	0	112.52	98.2676	157.391	18.0361
Os01g0243700	83.6728	0.538467	69.6589	5.29043	70.7134	3.85268	55.8012	2.69961	41.4336	3.16681	75.3205	0.594996	54.5806	3.35857	60.686	1.03029	41.012	0.839236	57.2171	0	67.5	0	43.4472	2.56196	64.5574	21.5446	82.1955	28.0765	73.8894	54.1084
Os01g0243800	3.32475	0.538467	1.93497	0.587825	0.512416	0	1.62528	0	0.637441	0	1.89884	0.297498	0	0	1.08368	0	1.57738	0.839236	0.747936	17.0349	0.888158	0	1.8103	1.28098	0.915708	0	0.798014	0	0.600727	0
Os01g0244400	0	0	0	0	0.512416	0	0	0.539923	0	1.26673	1.26589	0	0	0	0	0	0.525795	0	0	0	0	0	0	0	0.457854	0	0.399007	0	0	18.0361
Os01g0246100	11.0825	18.8464	13.5448	19.3982	13.8352	19.8138	14.0857	17.8174	14.6611	16.4674	12.026	30.0473	14.928	25.749	16.2552	20.6057	13.1449	20.1417	18.3244	34.0698	13.3224	0	14.935	21.7766	7.78352	43.0891	15.1623	14.0382	13.216	18.0361
Os01g0246400	0	0	0	0	0.512416	0	2.70879	1.61977	0	3.16681	1.89884	0.594996	0.466501	0	0.54184	0.515143	1.05159	0	0.373968	0	0.444079	0	0.90515	0	0.457854	0	0.399007	0	0.600727	0
Os01g0246500	8.31187	4.8462	2.90246	6.46608	4.09933	12.1084	1.62528	8.09884	3.82464	7.60035	8.86124	3.27248	5.59801	1.11952	1.62552	4.63629	5.25795	5.87465	4.86159	0	6.66119	0	3.6206	5.12392	6.40996	21.5446	4.38908	0	3.60436	18.0361
Os01g0246700	21.6109	57.616	16.4472	29.3913	23.0587	33.023	38.4649	49.133	28.0474	46.2355	21.5201	88.9519	21.9255	97.3985	23.8409	113.331	38.383	98.1906	35.527	51.1046	20.4276	34.6751	21.271	75.5778	13.2778	0	36.3097	70.1911	26.432	108.217
Os01g0247500	0	1.07693	0	2.3513	0	0.550383	0.541759	0	0.637441	0.633363	1.26589	0.594996	0	0	0	0	0	0	0.373968	0	0.888158	0	0	0	0	0	0	0	0	0
Os01g0247600	1.10825	0	2.41871	0.587825	1.53725	1.10077	2.16704	1.07985	1.27488	0.633363	0.632946	0.297498	0.933002	0	0	0	1.57738	0	1.86984	0	0.888158	17.3376	0.452575	0	1.83142	0	0	0	0.600727	18.0361
Os01g0247700	98.08	112.54	78.85	249.826	67.6389	208.595	52.5506	294.258	35.6967	183.042	53.8004	149.939	74.1736	1.11952	56.3513	4.12114	45.7442	1.67847	34.0311	0	32.4178	34.6751	29.87	33.3055	59.521	21.5446	37.9057	28.0765	49.8604	36.0723
Os01g0247900	15.5155	0.538467	23.2196	1.17565	16.9097	0.550383	9.75166	0	13.3863	0	20.2543	0	12.5955	0	7.58576	2.06057	7.36113	0	7.85333	0	9.32566	17.3376	13.5773	0	13.7356	0	8.37915	0	15.0182	0
Os01g0248000	3.32475	0	3.3862	0.587825	6.66141	0.550383	6.50111	0	3.82464	0	1.26589	0	1.3995	3.35857	2.16736	2.57571	4.73215	5.87465	5.98349	0	4.88487	0	5.4309	7.68587	3.66283	0	4.78809	0	5.40654	18.0361
Os01g0248300	3.32475	7.53854	8.22362	6.46608	10.7607	4.95344	8.12638	7.55892	17.8483	12.0339	0	62.4745	10.263	6.71714	1.62552	12.3634	23.135	26.8556	13.4629	0	8.4375	0	5.88348	2.56196	3.66283	21.5446	11.1722	14.0382	7.20873	0
Os01g0248400	27.7062	18.8464	29.0246	12.3443	26.6456	14.8603	40.0902	26.9961	45.2583	34.8349	45.5721	54.4421	47.5831	115.311	36.3033	122.604	33.6509	143.509	49.7378	51.1046	45.7401	52.0127	36.6586	102.478	28.8448	21.5446	38.7037	28.0765	35.4429	90.1806
Os01g0248450	0.554125	0	0	0.587825	0	0	0	0.539923	0.637441	0	0	0.594996	0.933002	0	0	0	0	0	0.747936	0	0	0	0.452575	0	0	0	0	0	0	0
Os01g0248500	19.9485	42.0004	15.9635	45.8504	18.9594	35.2245	22.7539	33.4752	26.1351	37.3684	26.5837	77.6469	10.263	0	14.0878	7.212	28.3929	11.7493	23.186	0	24.8684	0	18.5556	6.40489	12.8199	0	13.9653	14.0382	12.6153	18.0361
Os01g0248600	13.8531	10.2309	25.6384	6.46608	22.5463	8.80612	20.0451	7.55892	19.7607	7.60035	20.8872	10.1149	23.7915	14.5538	20.0481	9.27257	14.7223	14.267	31.4133	51.1046	26.6447	0	30.3225	11.5288	30.6762	21.5446	29.5265	14.0382	18.6225	18.0361
Os01g0248701	1.10825	14.0001	2.41871	5.29043	0.512416	7.15497	2.16704	4.31938	1.27488	3.80018	0	10.4124	1.3995	0	2.7092	2.57571	3.68056	0	2.24381	17.0349	0.444079	0	1.35773	3.84294	0	0	0.798014	0	2.40291	0
Os01g0248800	1.10825	9.69241	0	7.0539	1.02483	2.75191	0.541759	1.61977	1.27488	4.43354	0	7.43745	0	0	1.08368	0	0	0	1.1219	0	1.77632	0	0	0	0.457854	0	1.59603	0	0	0
Os01g0248900	17.732	14.5386	11.6098	8.81738	14.8601	24.7672	11.3769	17.8174	10.1991	9.50044	5.06356	18.1474	15.861	2.23905	15.1715	0.515143	19.4544	0	12.3409	0	13.3224	0	15.3876	1.28098	8.24137	0	13.9653	0	10.8131	0
Os01g0249200	1490.04	1576.09	1241.77	1716.45	1057.11	1176.72	380.856	607.413	719.033	856.94	582.31	450.709	417.518	14.5538	380.913	9.27257	567.859	15.1063	438.291	34.0698	509.803	17.3376	490.591	10.2478	466.095	43.0891	401.002	112.306	571.892	90.1806
Os01g0249300	73.1444	78.0777	96.2648	64.0729	119.393	71.5497	144.108	77.2089	100.078	50.669	97.4736	71.3995	99.8312	62.6933	129.5	82.938	102.004	88.959	112.564	34.0698	125.23	69.3503	98.2088	48.6772	90.1972	0	132.869	70.1911	114.739	90.1806
Os01g0249800	7.20362	2.15387	9.19111	1.76348	13.8352	1.10077	7.58462	1.61977	8.28673	0.633363	1.26589	3.27248	13.5285	0	2.16736	2.57571	15.2481	0	10.8451	0	7.54934	0	14.935	1.28098	4.57854	0	5.5861	0	4.80582	0
Os01g0249900	1.66237	0	1.93497	0	1.53725	0	2.16704	0.539923	0.637441	0	0.632946	0	0.466501	0	0	0	0.525795	0.839236	0	0	1.77632	0	0.90515	0	0.915708	0	1.19702	0	0.600727	0
Os01g0250600	24.9356	19.3848	43.0531	14.1078	38.4312	23.1161	18.4198	16.7376	24.2227	12.0339	12.6589	13.0899	39.6526	13.4343	25.4665	15.4543	31.0219	10.0708	32.5352	17.0349	27.5329	0	29.87	3.84294	23.3506	43.0891	39.9007	28.0765	27.0327	18.0361
Os01g0250900	14.4072	20.4618	24.1871	25.8643	27.6705	21.4649	18.4198	18.3574	29.9597	12.0339	7.59535	35.1047	27.9901	17.9124	13.546	18.5451	21.0318	10.9101	31.0394	0	25.3125	0	23.9865	21.7766	22.8927	0	26.7335	14.0382	13.216	0
Os01g0251000	80.9022	25.308	78.85	31.1547	54.3161	37.426	63.9275	31.3155	62.4692	27.2346	63.9275	19.6349	74.6401	31.3466	75.3157	31.4237	63.6212	20.9809	61.7047	17.0349	53.7336	69.3503	66.5286	19.2147	78.293	0	52.2699	98.2676	65.4793	54.1084
Os01g0251100	17.1779	23.6926	25.6384	21.7495	35.8691	18.713	23.2956	15.6578	24.2227	17.1008	12.026	27.9648	27.9901	22.3905	13.546	17.5149	19.4544	26.8556	27.6736	0	27.0888	0	23.9865	14.0908	21.977	86.1783	24.3394	28.0765	18.0218	18.0361
Os01g0251200	12.7449	21.0002	13.5448	13.52	12.8104	7.70536	14.6275	18.8973	14.6611	13.934	15.8236	14.8749	9.33002	8.95618	10.8368	12.8786	12.6191	10.0708	8.2273	0	13.3224	0	8.14635	7.68587	10.0728	0	9.57617	14.0382	10.2124	18.0361
Os01g0251400	0	0	0	0	0	0.550383	0	0	0	0	1.26589	0	0	0	0	0	0.525795	0	0.747936	0	0.888158	0	0	0	0	21.5446	0.399007	0	0	0
Os01g0252100	161.804	181.463	143.672	259.231	141.427	247.672	125.146	229.467	161.91	217.243	206.34	212.711	148.347	129.865	151.173	144.24	157.738	193.864	167.912	102.209	157.204	86.6878	165.19	160.122	177.647	150.812	137.657	112.306	153.185	72.1445
Os01g0252150	0.554125	0	0.483743	0.587825	0	0	0	0	0	0	0	0	0	1.11952	0.54184	0	0.525795	0	0	0	0	0	0	3.84294	0	21.5446	0	28.0765	0	18.0361
Os01g0252200	20.5026	17.2309	25.1546	21.1617	24.0835	23.6665	26.0044	17.2775	22.3104	24.0678	18.9884	13.6849	30.7891	19.0319	28.7175	23.1814	17.877	20.1417	26.1778	17.0349	26.6447	0	22.6288	28.1815	23.3506	0	29.5265	0	19.2233	0
Os01g0252300	6.09537	0	9.67485	0.587825	11.2731	0	6.50111	0.539923	6.37441	1.26673	7.59535	0.892494	6.99751	0	6.50208	0.515143	5.78374	0	5.23555	0	6.21711	0	8.14635	0	5.49425	0	7.58114	0	7.80945	18.0361
Os01g0252900	2.77062	3.76927	1.45123	2.93913	1.53725	4.95344	2.70879	7.55892	0.637441	2.53345	1.89884	2.08248	2.3325	15.6733	4.87656	5.15143	1.05159	5.03542	1.86984	0	0.888158	0	1.35773	7.68587	1.37356	21.5446	3.99007	0	1.20145	0
Os01g0253100	27.7062	51.1544	42.0856	48.2017	34.8443	35.7749	47.6748	36.7147	37.609	42.4353	49.3698	41.3522	32.1886	21.2709	26.0083	19.0603	26.8155	20.9809	31.7873	34.0698	38.1908	0	29.87	16.6527	42.5804	43.0891	35.9107	42.1147	37.8458	36.0723
Os01g0253300	200.039	172.848	153.346	151.659	133.228	151.355	124.063	162.517	188.045	169.741	246.216	158.566	153.945	108.594	132.209	106.119	121.984	125.885	166.79	85.1744	166.974	190.713	142.109	151.156	181.768	366.258	151.623	421.147	146.577	216.434
Os01g0253400	8.86599	10.2309	17.4147	6.46608	18.447	11.558	7.04286	9.71861	13.3863	7.60035	12.026	3.56997	10.7295	0	9.75311	0	9.9901	0	15.3327	0	9.32566	0	11.3144	0	10.0728	0	9.17717	14.0382	8.41018	0
Os01g0253500	0.554125	0.538467	1.45123	2.93913	2.04966	2.20153	1.62528	1.07985	1.27488	0.633363	0.632946	0.594996	0.933002	0	0.54184	0.515143	1.05159	0	1.49587	0	1.33224	0	0.452575	0	0.457854	0	2.39404	0	1.20145	0
Os01g0253600	53.7501	54.3852	45.9555	79.3564	66.1016	83.6582	47.6748	68.0302	53.545	91.8376	74.6876	63.962	53.1811	43.6614	72.6065	54.6051	56.7859	47.8365	60.2089	51.1046	67.0559	86.6878	49.7833	60.206	60.4367	0	79.8014	14.0382	67.2814	36.0723
Os01g0253800	0	0	0.483743	0.587825	0	0	0	0	0	0	0	0	0.466501	0	0.54184	0	0	0	0.747936	0	0	0	1.35773	0	0	0	0.399007	0	1.80218	0
Os01g0253900	2.77062	6.46161	1.45123	2.3513	4.61174	2.20153	3.79231	1.07985	1.91232	5.70026	1.89884	8.03244	2.3325	15.6733	1.08368	17.5149	7.36113	15.1063	4.86159	0	3.55263	69.3503	0	12.8098	1.83142	21.5446	1.99504	0	1.80218	36.0723
Os01g0254000	354.086	358.081	233.648	280.393	318.723	260.881	219.954	275.9	258.801	291.347	215.201	223.421	338.68	332.498	292.052	289.51	369.108	341.569	211.666	153.314	224.704	104.025	258.42	272.849	270.592	43.0891	214.267	112.306	410.297	396.795
Os01g0254100	190.619	222.925	156.249	178.699	145.014	206.393	131.106	251.604	156.173	210.91	170.895	222.528	156.278	120.908	190.728	129.816	148.8	161.133	168.286	221.453	201.612	156.038	173.789	188.304	186.347	172.357	189.129	196.535	130.358	216.434
Os01g0254200	221.096	78.0777	251.062	80.532	295.151	107.875	186.907	96.6461	198.881	81.0704	176.592	81.5144	261.24	119.789	227.031	120.028	203.483	119.172	240.836	85.1744	239.803	121.363	227.193	99.9164	168.948	21.5446	264.143	154.421	219.265	0
Os01g0254400	0	0	0	0	0	0	0.541759	0	0.637441	0	0	0.594996	0	1.11952	0	4.12114	0	6.71389	0	0	0	0	0.452575	6.40489	0	21.5446	0	14.0382	0	0
Os01g0254800	7.20362	3.76927	2.90246	3.52695	13.8352	1.65115	10.2934	3.77946	7.64929	4.43354	15.1907	3.86747	12.129	2.23905	5.4184	4.63629	11.5675	3.35694	14.9587	17.0349	9.32566	17.3376	9.50408	8.96685	9.15708	21.5446	10.7732	28.0765	6.00727	0
Os01g0254900	440.529	284.311	352.648	303.318	308.474	240.517	519.005	328.273	455.77	240.044	610.792	231.751	422.65	728.809	421.551	678.443	586.787	708.315	313.759	613.256	372.582	624.152	572.508	782.678	433.588	280.079	310.428	294.803	538.252	342.686
Os01g0255000	17.1779	53.3082	28.0571	30.5669	33.307	20.3642	32.5055	28.076	39.5213	22.1677	15.8236	52.9546	42.9181	43.6614	36.3033	83.4531	24.7124	56.2288	47.12	68.1395	32.8619	34.6751	28.0597	88.3875	23.3506	0	49.8759	28.0765	22.2269	0
Os01g0255100	0.554125	0	0	0	0	0	40.6319	14.5779	63.7441	34.8349	93.043	68.4245	46.1836	548.566	40.0961	709.352	29.4445	777.133	79.2813	340.698	45.2961	988.241	42.9946	1236.14	13.7356	323.169	60.6491	154.421	32.4393	108.217
Os01g0256300	0.554125	1.6154	0	0.587825	0	0	0	0	0	0.633363	0	0.892494	0	0	0	0	0	0	0	17.0349	0	0	0	0	0.457854	21.5446	0	0	0	18.0361
Os01g0256400	82.5646	64.0776	65.3052	48.7895	67.1265	56.6894	34.6726	41.0341	49.7204	63.3363	63.9275	46.1122	55.9801	33.5857	51.4748	33.9994	34.1767	33.5694	54.9733	51.1046	51.0691	17.3376	47.5204	39.7103	59.9789	21.5446	60.6491	56.1529	42.6516	36.0723
Os01g0256500	290.915	426.466	201.721	263.933	359.203	582.305	516.838	284.539	400.95	378.751	370.906	286.788	257.975	44.7809	239.493	59.7566	392.243	52.0326	341.807	221.453	190.954	104.025	206.374	19.2147	275.628	1012.59	240.601	701.911	302.166	342.686
Os01g0256600	88.1058	33.385	113.196	32.9182	83.5238	45.1314	60.677	30.2357	81.5924	39.2685	74.6876	29.1548	86.7692	44.7809	81.2759	55.1203	72.0339	36.9264	77.7854	102.209	107.911	34.6751	101.377	34.5864	110.343	0	77.4074	42.1147	85.904	18.0361
Os01g0256800	7.75774	8.61547	10.1586	10.5809	12.298	10.4573	9.2099	11.3384	8.28673	6.33363	5.69651	7.43745	6.06451	0	4.87656	3.606	4.20636	1.67847	5.98349	0	6.66119	17.3376	4.97833	2.56196	6.40996	21.5446	6.38412	0	4.80582	0
Os01g0256900	125.786	114.694	110.777	98.1668	93.7721	114.48	91.5572	77.2089	104.54	79.8037	114.563	92.5218	94.2332	106.355	79.1086	138.058	116.201	119.172	92.7441	85.1744	96.8092	242.726	103.187	148.594	103.475	21.5446	99.3528	112.306	105.728	18.0361
Os01g0257100	720.916	699.469	494.869	950.513	379.7	586.708	314.22	368.767	327.007	628.929	480.406	251.386	290.63	7.83666	296.386	6.69686	320.735	6.71389	231.112	85.1744	314.852	104.025	323.591	7.68587	322.787	150.812	289.28	182.497	378.458	18.0361
Os01g0257300	685.452	1258.94	696.105	898.785	514.465	829.427	478.373	775.329	471.706	502.89	198.112	506.936	492.625	7.83666	276.338	0.515143	441.668	3.35694	265.143	51.1046	331.283	17.3376	425.421	1.28098	288.448	86.1783	231.424	56.1529	365.242	36.0723
Os01g0257400	13.8531	35.5388	12.5773	31.7426	21.009	34.6741	27.6297	33.4752	15.2986	38.6351	18.9884	35.6997	16.3275	22.3905	14.6297	33.4843	14.7223	22.6594	14.2108	0	13.3224	0	12.6721	20.4957	15.567	21.5446	11.1722	0	14.4175	18.0361
Os01g0257900	0	0	0.483743	0	0	0	0.541759	0	0	0.633363	0	0.594996	0.933002	0	0.54184	0	0	0	0	34.0698	0.444079	0	0.452575	2.56196	0.457854	0	0	0	0.600727	0
Os01g0258000	6.64949	8.61547	4.35368	7.0539	5.12416	11.0077	2.70879	4.31938	3.1872	5.0669	3.16473	4.75997	2.79901	3.35857	4.87656	1.03029	3.15477	0.839236	6.73143	0	3.99671	0	5.4309	0	7.32566	0	5.18709	0	6.00727	0
Os01g0258100	0.554125	0.538467	0	0.587825	1.02483	0.550383	0.541759	0	0.637441	0	1.89884	0	2.3325	0	1.08368	0.515143	0	0	1.49587	0	0.444079	0	2.26288	1.28098	0	0	0.798014	0	0	0
Os01g0258600	18.8402	7.00007	29.992	11.7565	18.9594	4.40306	16.7945	6.47907	14.6611	6.33363	25.9508	5.65246	13.5285	4.47809	14.6297	4.12114	13.6707	4.19618	15.7067	0	21.7599	34.6751	22.6288	3.84294	19.6877	0	15.9603	28.0765	25.8313	0
Os01g0258700	37.1263	59.2314	37.2482	37.033	35.3567	27.5191	35.7561	24.8364	31.872	27.868	27.8496	35.6997	23.7915	19.0319	28.1757	23.6966	22.6092	31.0517	28.7955	51.1046	31.9737	17.3376	30.3225	56.3631	22.8927	21.5446	23.5414	42.1147	23.4284	0
Os01g0259200	47.6547	97.4626	44.0206	71.7147	31.7698	76.5032	52.5506	76.1291	40.7962	70.3032	53.1674	95.4968	48.5161	24.6295	49.8492	38.6357	35.2283	31.891	55.7213	34.0698	48.4046	17.3376	42.0895	33.3055	53.1111	129.267	55.861	42.1147	40.8495	36.0723
Os01g0259300	4.433	0.538467	2.90246	2.3513	5.12416	0	2.16704	1.07985	2.54976	0.633363	1.89884	1.78499	2.3325	1.11952	1.62552	0	4.20636	0	4.11365	0	3.55263	0	6.33605	0	2.74712	21.5446	1.99504	0	4.80582	0
Os01g0259400	3.87887	0.538467	6.28865	0	5.12416	2.20153	3.79231	0.539923	5.09953	3.80018	6.9624	2.67748	5.59801	4.47809	6.50208	2.57571	2.62897	4.19618	7.47936	0	5.32895	0	4.52575	1.28098	3.20498	0	3.59107	0	6.00727	18.0361
Os01g0259600	6.09537	13.4617	19.8334	5.87825	15.3725	4.40306	10.2934	4.31938	17.8483	3.80018	6.32946	11.6024	10.263	7.83666	4.87656	16.4846	7.88692	16.7847	22.0641	0	12.8783	0	12.2195	11.5288	14.6513	21.5446	15.9603	42.1147	5.40654	36.0723
Os01g0259966	0	0	0	0	0.512416	0	0	1.07985	0	0	0.632946	0	0	0	1.08368	0.515143	1.57738	0	0	0	0	0	0	0	0.457854	0	0.399007	0	1.20145	0
Os01g0260000	1.10825	2.15387	0.483743	1.17565	0.512416	1.10077	0	0	0.637441	0	3.16473	0.892494	0.466501	1.11952	0.54184	0	0	0	0.747936	0	0.444079	17.3376	0	1.28098	0.915708	0	0.798014	0	0	0
Os01g0260100	23.2732	0.538467	19.8334	2.93913	18.9594	3.85268	17.878	1.07985	12.7488	3.80018	20.2543	2.37998	17.727	0	18.9644	2.06057	24.1866	3.35694	18.3244	17.0349	25.7566	17.3376	27.1545	1.28098	24.2663	43.0891	19.5514	56.1529	19.824	18.0361
Os01g0260500	0	0.538467	0	0	0	0.550383	0	0	0.637441	0	0.632946	0	0.466501	1.11952	0.54184	0	0	0	0.373968	0	0.888158	0	0.90515	1.28098	0.457854	21.5446	0	28.0765	0.600727	36.0723
Os01g0260700	232.178	166.925	148.509	196.334	119.393	116.131	120.812	177.095	151.711	161.507	233.557	151.724	133.419	142.179	82.3596	156.088	143.016	157.776	93.492	119.244	95.0329	173.376	138.941	157.56	167.575	150.812	80.9985	56.1529	168.804	90.1806
Os01g0260800	275.954	468.466	295.083	402.072	289.002	274.641	165.236	275.9	177.846	297.047	153.173	270.426	128.288	2.23905	125.165	2.57571	148.8	1.67847	183.244	17.0349	222.928	17.3376	229.908	7.68587	201.914	129.267	181.947	112.306	189.229	18.0361
Os01g0260950	1.10825	0	0.967485	0	0.512416	0	1.62528	0	1.27488	1.90009	0.632946	0.297498	0	2.23905	0	0	0	0.839236	0	0	0	0	0.452575	1.28098	0.915708	0	0.399007	0	0.600727	0
Os01g0261100	109.717	131.386	113.196	106.984	85.061	126.038	74.7627	93.9465	98.1659	77.9036	64.5604	96.9843	107.295	26.8685	80.7341	26.2723	98.8494	35.2479	73.6717	34.0698	86.5954	52.0127	98.6614	38.4294	67.3045	86.1783	69.4273	84.2294	74.4902	0
Os01g0261200	13.8531	71.6161	15.4798	39.9721	22.0339	36.3253	41.7154	52.9124	27.4099	53.8358	23.419	88.3569	22.392	72.769	13.546	72.6351	24.7124	65.4604	26.9257	17.0349	19.9836	17.3376	20.8185	105.04	21.977	193.901	21.9454	42.1147	15.0182	36.0723
Os01g0261500	11.0825	4.8462	14.996	2.3513	13.3228	3.85268	10.2934	4.31938	19.7607	7.60035	7.59535	4.16497	16.3275	10.0757	8.12759	3.606	11.0417	5.87465	15.7067	0	11.5461	0	12.6721	2.56196	12.3621	0	10.3742	14.0382	7.80945	18.0361
Os01g0262500	3.87887	1.6154	7.25614	1.76348	6.14899	1.65115	8.12638	0.539923	8.28673	3.80018	10.1271	0.892494	6.99751	0	10.295	1.03029	7.88692	0	10.8451	0	7.10527	0	9.95665	1.28098	9.61493	0	12.7682	0	5.40654	0
Os01g0262600	7.20362	16.6925	13.5448	15.8713	10.7607	19.2634	10.8352	11.3384	14.6611	10.7672	9.49418	10.7099	11.196	21.2709	12.4623	19.0603	13.1449	19.3024	13.4629	34.0698	9.76974	17.3376	8.59893	19.2147	8.24137	129.267	16.3593	70.1911	11.4138	36.0723
Os01g0262700	2.77062	2.15387	2.90246	0.587825	2.56208	1.65115	0.541759	2.15969	4.46208	2.53345	1.89884	2.67748	5.13151	6.71714	2.16736	6.18171	0.525795	0.839236	2.61778	0	4.44079	0	2.26288	7.68587	1.83142	0	5.98511	14.0382	1.80218	0
Os01g0263000	0.554125	0	4.35368	0	5.12416	0	0.541759	0.539923	5.09953	0	0.632946	0	1.866	0	0	0	2.62897	0	2.24381	0	0	0	1.35773	0	2.74712	0	0.399007	0	0.600727	0
Os01g0263300	800.156	218.618	1287.24	297.439	1210.33	269.687	1096.52	265.642	852.896	220.41	402.553	156.484	974.987	23.51	968.267	10.3029	851.788	5.03542	726.246	153.314	727.402	190.713	836.811	20.4957	764.616	473.981	713.026	407.109	913.706	180.361
Os01g0263400	0.554125	0	0	0	0	0.550383	0	1.07985	1.27488	1.90009	1.26589	0.892494	0	3.35857	0.54184	2.57571	0	0	0	0	0	0	0	1.28098	0	0	0.399007	0	0	18.0361
Os01g0263500	16.0696	17.2309	19.3497	12.9322	22.5463	14.8603	17.878	16.7376	14.6611	19.0009	14.5577	15.1724	13.5285	7.83666	13.546	11.8483	14.7223	20.1417	19.4463	0	18.2072	0	14.935	7.68587	16.4827	0	15.1623	14.0382	10.8131	0
Os01g0263600	1.66237	0	2.90246	0.587825	3.07449	2.20153	3.79231	1.07985	1.91232	0	1.89884	1.48749	2.3325	1.11952	3.79288	1.03029	2.10318	0	4.11365	17.0349	3.55263	0	4.52575	1.28098	5.49425	21.5446	2.79305	28.0765	1.80218	0
Os01g0264000	2.77062	7.53854	4.35368	5.29043	11.2731	7.15497	13.0022	26.9961	1.91232	6.33363	3.16473	18.7424	16.3275	17.9124	8.12759	22.6663	16.2996	24.3378	5.98349	0	3.55263	0	4.07318	6.40489	4.57854	0	4.38908	0	10.8131	18.0361
Os01g0264400	82.5646	4.8462	66.7565	15.2835	90.1852	9.90689	77.4715	7.01899	75.218	13.934	75.9535	4.75997	78.8386	6.71714	61.2279	6.18171	123.036	4.19618	103.215	34.0698	102.582	52.0127	76.0326	6.40489	97.0651	172.357	86.9836	98.2676	102.724	90.1806
Os01g0264500	31.5851	14.0001	26.6058	17.0469	38.4312	26.4184	40.6319	22.6767	36.9716	19.6342	47.4709	19.9324	42.9181	20.1514	40.0961	21.636	39.9604	16.7847	44.5022	0	42.1875	121.363	41.1843	14.0908	41.6647	43.0891	54.664	14.0382	37.8458	18.0361
Os01g0264700	183.969	229.387	199.786	226.9	167.56	165.665	119.187	112.844	167.647	149.474	87.9794	200.216	168.407	79.4861	115.954	165.876	185.08	155.259	216.902	136.279	202.944	104.025	209.09	122.974	153.839	129.267	144.84	42.1147	121.347	36.0723
Os01g0264900	10.5284	7.00007	10.6423	6.46608	13.8352	14.8603	14.0857	15.6578	13.3863	12.6673	15.1907	11.8999	12.5955	6.71714	13.0042	7.72714	10.5159	10.9101	11.967	34.0698	13.3224	0	6.33605	19.2147	13.2778	0	13.5662	42.1147	16.2196	18.0361
Os01g0265000	6.64949	4.8462	9.19111	4.11478	13.8352	7.70536	9.75166	11.3384	14.0237	17.7342	4.43062	12.7924	8.39702	6.71714	5.96024	6.18171	7.88692	9.2316	8.97524	17.0349	7.99342	0	10.8618	7.68587	7.32566	0	11.1722	0	10.8131	0
Os01g0265100	187.294	114.694	306.693	98.7546	227.513	96.317	112.686	25.3764	189.32	49.4023	61.3957	43.1372	180.069	7.83666	79.1086	15.9694	147.223	16.7847	185.488	34.0698	174.967	17.3376	166.095	37.1484	147.887	0	167.982	42.1147	132.761	36.0723
Os01g0265200	49.8712	23.1541	56.5979	31.1547	28.1829	19.2634	31.9638	29.1558	40.1588	22.1677	26.5837	22.0148	33.5881	13.4343	34.1359	14.9391	38.383	15.1063	29.9175	0	30.1974	17.3376	42.0895	14.0908	30.6762	0	26.3345	70.1911	45.0545	36.0723
Os01g0265400	3.32475	1.6154	3.86994	3.52695	2.56208	1.65115	3.25055	2.15969	7.01185	3.80018	7.59535	2.97498	5.59801	2.23905	3.79288	1.03029	3.68056	2.51771	8.2273	0	5.77303	0	4.52575	3.84294	6.86781	21.5446	3.19206	42.1147	2.40291	18.0361
Os01g0265700	39.897	36.0773	39.1831	28.8034	27.6705	24.2168	26.0044	31.8554	22.3104	35.4683	28.4826	35.1047	33.5881	59.3347	37.9288	48.9386	22.6092	46.158	31.7873	85.1744	32.8619	69.3503	40.2792	71.7348	36.1705	107.723	32.7186	56.1529	25.8313	36.0723
Os01g0265800	96.4177	127.078	112.712	105.809	128.616	97.9681	81.8056	97.1861	83.5047	111.472	51.9015	201.109	92.8337	90.6813	70.981	138.058	69.9307	152.741	112.938	17.0349	110.576	138.701	79.2007	119.131	65.931	86.1783	93.7667	42.1147	59.472	36.0723
Os01g0265900	0.554125	1.6154	0	0	0.512416	0.550383	0	1.07985	1.91232	0	0.632946	1.48749	1.3995	0	1.08368	2.57571	0	0.839236	0.747936	0	0.444079	0	0	2.56196	0	21.5446	0.798014	14.0382	1.20145	18.0361
Os01g0266000	4.98712	24.231	15.4798	21.7495	16.9097	17.0619	18.4198	19.9771	12.7488	15.2007	8.86124	38.6747	9.79652	11.1952	9.21127	21.636	14.1965	10.0708	16.4546	17.0349	6.66119	17.3376	10.4092	19.2147	6.86781	21.5446	15.9603	14.0382	10.8131	0
Os01g0266100	2.2165	4.30774	5.32117	6.46608	2.56208	7.15497	5.95935	4.8593	1.27488	9.50044	6.32946	5.05746	4.19851	2.23905	4.87656	2.06057	4.73215	1.67847	2.24381	34.0698	2.66447	0	4.97833	1.28098	9.61493	21.5446	4.38908	0	5.40654	0
Os01g0266200	3.32475	0	5.80491	0	3.58691	0.550383	5.41759	0	3.1872	1.90009	5.06356	0.892494	3.73201	3.35857	2.16736	1.54543	4.73215	0	6.35746	0	3.10855	17.3376	5.4309	2.56196	5.03639	0	3.19206	14.0382	6.00727	0
Os01g0266400	2.2165	1.07693	1.93497	2.93913	4.09933	1.10077	3.25055	0	3.1872	4.43354	3.16473	1.48749	1.866	11.1952	1.08368	5.66657	2.62897	2.51771	1.1219	0	3.55263	0	1.35773	1.28098	3.20498	0	1.59603	0	4.20509	0
Os01g0266500	180.645	87.7701	146.574	79.9442	124.005	92.4643	161.986	103.125	170.834	95.0044	220.898	85.3819	98.4317	67.1714	166.345	76.7563	175.616	78.8882	121.54	34.0698	165.197	34.6751	120.385	67.8919	184.973	107.723	122.495	70.1911	177.815	72.1445
Os01g0266600	28.2604	39.8466	23.2196	44.6747	33.8194	30.271	35.2143	27.5361	31.2346	38.0018	44.3062	31.5348	26.5905	16.7928	30.343	19.0603	28.9187	22.6594	27.6736	34.0698	27.977	17.3376	20.8185	21.7766	18.3142	64.6337	48.6789	0	35.4429	36.0723
Os01g0266800	9.97424	15.6155	20.3172	13.52	22.0339	16.5115	8.66814	8.63876	23.5853	15.2007	6.9624	21.1223	10.263	4.47809	8.12759	3.09086	5.25795	1.67847	10.0971	0	11.5461	17.3376	17.1979	6.40489	7.78352	0	5.18709	14.0382	15.0182	36.0723
Os01g0267050	4.98712	0	3.86994	0.587825	1.02483	2.20153	2.70879	1.61977	1.27488	0.633363	3.79767	0.594996	4.19851	3.35857	2.16736	0.515143	0.525795	0.839236	4.11365	17.0349	1.77632	0	1.8103	0	5.03639	0	2.39404	0	1.20145	0
Os01g0267100	11.0825	14.5386	19.3497	14.6956	17.9346	12.6588	24.3791	12.4182	19.7607	12.6673	15.1907	13.9824	11.196	10.0757	18.4225	8.75743	23.135	13.4278	13.8368	0	17.7632	0	18.5556	19.2147	11.4464	21.5446	16.3593	28.0765	13.8167	18.0361
Os01g0267200	105.838	114.155	90.9436	101.694	112.219	104.573	97.5166	86.3876	86.0545	107.038	70.8899	98.1743	97.9652	217.187	78.5667	184.936	84.1272	194.703	92.7441	153.314	115.016	156.038	66.5286	175.494	96.6072	193.901	119.702	154.421	82.2996	108.217
Os01g0267300	1.66237	2.69234	0.483743	0	2.04966	0.550383	2.16704	0	1.91232	2.53345	0.632946	2.08248	2.3325	1.11952	0	1.54543	1.57738	0	1.86984	0	0.444079	0	1.35773	1.28098	0	0	0.399007	0	1.80218	0
Os01g0267400	9.42012	5.92314	5.80491	4.7026	10.7607	6.60459	11.3769	6.47907	5.73697	3.80018	8.22829	5.65246	8.39702	6.71714	9.75311	3.606	12.6191	0	12.3409	0	10.2138	0	11.3144	7.68587	6.40996	0	9.17717	28.0765	9.01091	0
Os01g0267600	32.1392	31.7696	31.927	29.3913	38.9436	18.1626	18.9616	18.8973	35.0592	23.4344	22.1531	25.2873	42.9181	38.0638	36.3033	34.5146	29.9703	42.801	31.7873	34.0698	31.0855	34.6751	26.7019	69.1729	31.1341	0	25.9355	14.0382	28.8349	0
Os01g0267800	0.554125	2.15387	1.45123	1.17565	2.04966	1.65115	0.541759	1.07985	1.27488	1.26673	0	2.97498	0	2.23905	0	2.57571	0.525795	0.839236	1.86984	0	0.444079	0	1.35773	0	0	21.5446	0.399007	0	0	0
Os01g0267900	376.251	287.003	311.53	264.521	327.946	317.02	301.76	316.935	312.983	291.98	362.045	250.196	349.876	161.211	282.298	175.149	291.29	160.294	314.133	221.453	325.51	190.713	342.147	190.866	375.44	323.169	368.683	336.917	320.788	252.506
Os01g0268100	4.433	11.3078	5.32117	12.9322	9.7359	5.50383	8.66814	7.55892	10.8365	10.7672	3.16473	9.51993	8.86352	7.83666	7.04392	7.212	6.30954	5.87465	4.11365	17.0349	2.66447	0	4.52575	6.40489	3.66283	21.5446	3.99007	42.1147	9.61164	0
Os01g0268300	14.4072	9.15394	13.5448	14.1078	12.8104	12.6588	14.6275	18.8973	15.2986	15.2007	15.1907	20.8248	18.66	8.95618	15.7133	17.5149	9.46431	15.9455	17.5765	0	11.9901	0	14.935	24.3386	12.3621	21.5446	14.3643	0	13.8167	18.0361
Os01g0268600	0	0.538467	0.967485	0.587825	0	0.550383	0	0	0	0.633363	0.632946	1.48749	0.466501	0	0	3.09086	0	3.35694	0	0	0.444079	0	0.452575	5.12392	0.915708	0	0.399007	14.0382	0	0
Os01g0268733	0	1.07693	0	1.76348	0	0	0.541759	0.539923	0	1.26673	1.26589	0.594996	0	0	0.54184	0	0	0	0.373968	0	0.444079	0	0	0	0.457854	0	0	0	0	0
Os01g0268800	11.0825	26.3849	16.4472	9.4052	22.0339	14.3099	24.9209	11.3384	19.1232	17.7342	12.026	29.4523	26.5905	75.008	15.7133	76.7563	25.764	87.2806	29.1695	68.1395	25.7566	52.0127	23.5339	70.4538	13.7356	43.0891	25.9355	14.0382	24.0291	90.1806
Os01g0268900	2.2165	7.53854	3.3862	2.93913	4.61174	2.20153	2.70879	2.15969	2.54976	3.80018	1.89884	3.56997	4.66501	7.83666	0	5.15143	2.62897	6.71389	2.24381	0	2.2204	0	3.6206	6.40489	2.74712	0	0.399007	0	3.60436	0
Os01g0269000	48.763	31.7696	48.858	33.506	37.9188	26.9687	58.51	38.3345	38.8839	23.4344	49.3698	19.0399	50.3821	34.7052	49.8492	27.3026	57.3116	32.7302	33.6571	51.1046	48.4046	17.3376	47.0678	30.7435	56.7739	43.0891	43.0928	0	49.8604	0
Os01g0269100	34.9098	26.3849	20.3172	34.6817	21.009	23.1161	19.5033	33.4752	18.4858	27.2346	32.2802	24.9898	13.5285	26.8685	18.9644	32.9691	22.6092	26.8556	21.3162	0	20.8717	52.0127	16.7453	16.6527	27.4712	21.5446	25.5365	56.1529	18.6225	0
Os01g0269500	0	0.538467	0.483743	0	0	0	0.541759	0	0	0	0	1.48749	0	0	0	0	0.525795	0	0.373968	0	0	0	0.452575	1.28098	0.457854	0	0	0	0.600727	0
Os01g0269550	0	0	0.483743	0.587825	2.04966	0	0	0	0	0	0.632946	0	0	0	0	0.515143	0	0.839236	1.1219	0	0.444079	0	0	0	0.457854	0	0.798014	0	0.600727	0
Os01g0269800	0	0.538467	0	0.587825	0	3.3023	0	0	0	0.633363	0.632946	0.594996	0	2.23905	0.54184	0.515143	0	0.839236	0.373968	0	0.444079	17.3376	0	1.28098	0.915708	0	0.399007	14.0382	0.600727	0
Os01g0269900	6.09537	4.8462	9.19111	1.17565	5.63657	2.20153	5.41759	4.31938	4.46208	4.43354	6.32946	8.62744	4.19851	5.59761	4.87656	7.212	5.78374	3.35694	7.1054	0	5.32895	0	2.71545	10.2478	4.12069	0	8.77816	0	6.608	36.0723
Os01g0270100	141.856	240.695	133.029	274.514	138.865	240.517	172.279	269.961	128.763	251.445	195.58	196.646	111.494	260.849	159.843	285.389	127.768	263.52	138.368	255.523	130.115	225.388	149.35	380.451	168.49	387.802	136.859	238.65	167.603	396.795
Os01g0270300	53.196	16.154	63.3703	19.9861	95.3093	21.4649	57.9682	33.4752	56.0948	18.3675	98.7395	16.9574	59.2456	1.11952	47.6819	0.515143	39.4346	0.839236	50.1117	0	53.7336	17.3376	38.9215	3.84294	44.4118	21.5446	77.4074	0	57.6698	54.1084
Os01g0271000	9.42012	12.9232	11.6098	11.7565	13.3228	12.1084	13.544	9.17868	8.92417	13.934	19.6213	12.1974	13.062	12.3147	7.58576	17.5149	8.41272	19.3024	7.1054	0	7.10527	0	9.95665	11.5288	9.61493	21.5446	8.37915	14.0382	12.0145	54.1084
Os01g0271200	13.299	9.69241	10.6423	8.22955	11.2731	4.95344	14.0857	8.63876	14.0237	9.50044	11.393	13.3874	10.263	8.95618	8.66943	8.75743	6.83533	15.9455	10.4711	68.1395	21.7599	34.6751	16.2927	10.2478	13.7356	0	14.7633	14.0382	8.41018	0
Os01g0271400	2.2165	9.15394	3.3862	1.76348	5.12416	3.85268	2.70879	3.23954	3.1872	5.0669	3.16473	11.6024	1.3995	5.59761	1.08368	7.212	4.20636	4.19618	4.86159	0	4.88487	0	3.16803	3.84294	2.74712	21.5446	2.39404	0	0.600727	0
Os01g0271500	16.6237	35.0004	16.4472	25.8643	17.9346	20.3642	22.2121	23.2167	29.9597	24.7011	13.2919	31.8323	16.3275	33.5857	13.546	44.3023	20.506	45.3188	18.6984	51.1046	19.0954	17.3376	12.6721	48.6772	14.6513	64.6337	19.1523	0	19.824	0
Os01g0271700	57.629	27.4618	103.521	32.3304	99.9211	26.9687	71.5122	23.2167	81.5924	23.4344	40.5085	29.7498	90.5012	26.8685	62.3116	31.4237	84.653	16.7847	90.5003	17.0349	87.0395	34.6751	101.829	23.0576	67.7624	0	85.3875	14.0382	91.3105	18.0361
Os01g0272600	35.464	20.4618	34.8295	15.8713	30.2325	19.2634	45.5077	16.1977	38.8839	18.3675	43.6732	14.8749	25.6575	11.1952	34.1359	14.9391	35.7541	24.3378	40.7625	34.0698	40.4112	0	31.2277	15.3717	35.2548	21.5446	29.5265	14.0382	30.0364	0
Os01g0272700	0	0.538467	0.967485	0	0	0	0	0	0	0	0.632946	0	0	0	0	5.66657	0	0.839236	0.373968	0	0.888158	0	1.35773	0	0.457854	0	0	0	0	0
Os01g0272800	12.1907	18.3079	6.28865	14.6956	3.58691	20.3642	8.66814	15.6578	5.73697	13.934	8.86124	14.2799	5.59801	5.59761	9.21127	3.09086	5.78374	5.87465	5.60952	0	7.10527	17.3376	6.33605	10.2478	10.9885	0	12.7682	14.0382	8.41018	0
Os01g0273000	67.0491	49.0005	63.854	46.4382	78.912	37.9764	50.3836	37.2547	67.5687	57.636	44.9391	35.4022	73.7071	82.8447	58.5187	72.6351	41.5378	52.8719	63.9486	34.0698	72.829	104.025	56.1193	49.9582	66.3888	0	77.0084	14.0382	66.6807	72.1445
Os01g0273100	17.1779	1.6154	24.1871	0.587825	25.1084	0.550383	11.9187	0	15.2986	1.26673	3.16473	1.18999	10.7295	1.11952	1.62552	0	6.30954	0.839236	11.967	0	6.66119	17.3376	7.2412	6.40489	5.9521	21.5446	7.18213	0	6.608	54.1084
Os01g0273150	1.10825	0	0.483743	0.587825	0.512416	0	1.08352	0	0	0	1.26589	0	0	0	2.16736	0	1.05159	0	1.1219	0	1.33224	0	0.90515	0	0	0	0.399007	0	0	0
Os01g0273300	38.2346	63.0007	39.1831	60.546	39.456	62.1932	38.4649	56.6919	38.2464	49.4023	24.6849	55.6321	35.4541	48.1395	28.1757	43.7871	37.8572	45.3188	34.0311	34.0698	42.6316	104.025	44.3524	49.9582	40.749	64.6337	43.8908	98.2676	34.8422	18.0361
Os01g0273500	3.87887	8.61547	4.83743	5.29043	4.61174	6.05421	7.58462	8.09884	9.56161	5.0669	9.49418	7.43745	6.53101	2.23905	6.50208	3.606	4.73215	2.51771	7.85333	0	5.32895	0	9.0515	3.84294	8.24137	21.5446	5.5861	14.0382	3.60436	0
Os01g0273800	12.7449	11.8463	30.4758	2.93913	24.596	5.50383	27.0879	5.39923	23.5853	5.0669	27.8496	3.56997	25.191	45.9004	19.5062	67.4837	19.9802	34.4087	18.3244	34.0698	23.5362	34.6751	33.038	55.0821	20.6034	0	17.5563	28.0765	21.6262	18.0361
Os01g0273900	0	0.538467	0	0	0	0	0	0.539923	0	0	1.26589	0	0	1.11952	0	0	0	0	0	0	0	0	0.452575	1.28098	0	21.5446	0.399007	0	0.600727	0
Os01g0274500	0.554125	0	0	0	0.512416	0	0.541759	0	1.27488	0	0	0	1.866	0	0	0	0.525795	0	0.747936	0	0.888158	0	1.35773	0	0.457854	0	0	0	0.600727	0
Os01g0274601	3.87887	1.07693	0.967485	0	1.02483	0	0.541759	2.15969	1.27488	0.633363	3.79767	0.297498	1.3995	1.11952	1.62552	0	0.525795	2.51771	0.747936	0	0.888158	0	0	0	2.28927	21.5446	0.399007	0	3.60436	18.0361
Os01g0274800	2.2165	30.6926	1.45123	22.9252	3.58691	33.023	3.79231	16.1977	2.54976	13.934	0.632946	20.8248	2.79901	12.3147	1.08368	13.3937	3.15477	5.87465	3.36571	17.0349	0.888158	0	2.26288	15.3717	1.37356	21.5446	2.79305	0	4.80582	0
Os01g0274901	0.554125	0.538467	0	1.17565	0.512416	0.550383	0.541759	0.539923	0.637441	0	0.632946	0	0.466501	1.11952	1.62552	0	0	0	0.373968	0	0	0	0	2.56196	0.915708	0	0.399007	14.0382	0.600727	0
Os01g0275200	0.554125	0	0	0	0	0	0	0.539923	0	0	0.632946	0	0.466501	0	0	0.515143	0.525795	0	0	0	0.888158	0	0.90515	0	0.915708	0	0	0	0	0
Os01g0275300	64.8326	11.3078	73.0451	15.2835	67.6389	21.4649	48.7583	14.5779	45.8957	8.86708	55.0663	6.84245	73.2406	12.3147	60.1442	8.24229	62.5696	10.0708	63.2006	17.0349	67.0559	0	71.9595	3.84294	73.7145	21.5446	61.8461	70.1911	58.8713	0
Os01g0275600	96.9718	85.0778	80.785	102.282	78.3996	88.6116	102.934	110.144	116.652	86.7707	136.083	80.0269	88.6352	59.3347	131.125	78.3017	93.5915	72.1743	80.7771	136.279	111.464	52.0127	126.268	76.8587	145.14	107.723	78.2054	112.306	128.556	90.1806
Os01g0275800	0.554125	0	0.483743	0	0	0	0.541759	0	0.637441	0	0	0	0.466501	1.11952	0.54184	0	0	0	0	0	0.444079	0	0	0	0	0	0.399007	14.0382	0	0
Os01g0275900	0	1.6154	0.967485	0	2.56208	0	0	0.539923	3.82464	0	0	1.18999	0	0	0.54184	0.515143	1.57738	0.839236	0.373968	0	0.444079	0	1.8103	0	0.457854	21.5446	0.399007	14.0382	0	0
Os01g0276000	364.06	171.233	478.905	212.793	492.944	281.796	345.642	241.345	433.46	302.747	610.16	192.184	464.635	405.267	454.603	317.843	377.521	275.269	490.272	136.279	527.122	190.713	476.562	140.908	430.383	344.713	510.33	379.032	515.424	180.361
Os01g0276100	41.5593	56.5391	42.0856	57.019	65.5892	41.8291	60.1352	48.593	43.346	41.1686	48.1039	64.8545	46.6501	96.2789	48.7656	87.5743	55.7343	99.0299	52.3555	51.1046	39.079	69.3503	39.374	79.4207	32.0498	43.0891	58.6541	28.0765	45.6553	0
Os01g0276200	17.1779	33.9234	29.992	5.87825	50.7292	4.95344	11.3769	4.8593	22.3104	15.2007	1.89884	39.8647	22.392	20.1514	3.25104	16.9997	12.6191	41.1226	24.6819	17.0349	11.9901	0	22.1762	39.7103	6.40996	0	8.77816	14.0382	4.80582	0
Os01g0276300	0.554125	0	0.483743	0	0	0.550383	0.541759	0.539923	1.91232	0.633363	1.26589	0.297498	0	0	1.08368	0	1.57738	0	0	0	0	0	1.35773	0	0.457854	0	0	0	1.20145	0
Os01g0276400	4.433	7.00007	3.3862	4.11478	9.22348	3.85268	1.62528	1.61977	2.54976	3.16681	0	10.4124	2.79901	1.11952	1.08368	11.3331	4.20636	9.2316	4.48762	0	1.77632	0	2.26288	20.4957	1.83142	0	1.19702	0	0	0
Os01g0276500	27.7062	30.1542	35.3132	17.0469	36.8939	24.7672	29.7967	17.2775	31.872	20.901	23.419	28.5598	34.0546	10.0757	24.3828	12.3634	28.3929	7.55313	36.6489	34.0698	38.6349	0	29.4174	12.8098	26.0977	0	32.7186	0	25.2305	36.0723
Os01g0276600	21.6109	30.1542	8.70737	41.7356	16.3973	37.9764	17.3363	43.7337	23.5853	34.8349	20.2543	32.7248	19.593	49.259	15.1715	37.6054	18.9286	37.7656	16.8286	17.0349	16.875	52.0127	15.8401	28.1815	21.5191	64.6337	22.3444	70.1911	16.8204	0
Os01g0276700	69.8197	83.4624	93.3623	68.1877	75.8375	89.162	47.133	55.612	76.4929	75.3701	91.1442	55.6321	70.9081	51.498	60.1442	65.9383	65.1986	62.1035	82.273	0	74.1612	121.363	63.8131	108.883	69.136	21.5446	78.2054	112.306	71.4865	54.1084
Os01g0276800	78.6857	369.927	69.6589	349.756	90.6976	326.377	82.3473	232.707	94.9787	340.116	80.3841	425.422	82.1042	441.092	51.4748	345.146	100.427	328.981	73.2978	306.628	45.2961	589.477	56.5719	434.252	70.9674	301.624	72.6193	266.726	66.08	486.976
Os01g0276900	1.10825	5.38467	0.483743	1.76348	1.02483	2.75191	0.541759	1.07985	0.637441	1.26673	0	1.48749	0	0	0	0	0.525795	0	0.373968	0	0	0	0.452575	0	0	21.5446	0	0	0.600727	0
Os01g0277500	4.98712	13.4617	8.22362	7.64173	4.61174	7.15497	4.87583	10.7985	6.37441	11.4005	15.1907	9.51993	5.13151	2.23905	5.4184	1.03029	5.25795	0.839236	6.35746	0	7.10527	0	7.2412	3.84294	4.12069	21.5446	6.78312	28.0765	5.40654	0
Os01g0277600	26.598	36.6158	20.3172	32.3304	31.2574	28.6199	25.4627	33.4752	24.2227	21.5343	15.1907	22.6098	25.191	10.0757	32.5104	18.5451	23.6608	16.7847	23.186	17.0349	28.8651	69.3503	29.87	25.6196	32.0498	0	29.5265	14.0382	28.8349	18.0361
Os01g0277700	45.9923	54.3852	39.1831	40.5599	45.605	42.9298	24.9209	31.8554	33.1469	34.8349	39.8756	39.5672	34.9876	23.51	26.5501	24.2117	26.2897	20.9809	40.7625	51.1046	31.5296	34.6751	36.6586	37.1484	37.0862	21.5446	38.7037	14.0382	28.2342	18.0361
Os01g0278000	4.433	1.6154	3.86994	1.17565	12.298	8.80612	4.87583	2.15969	5.09953	6.33363	9.49418	2.97498	4.19851	23.51	9.75311	18.03	4.20636	6.71389	11.967	0	3.99671	0	4.97833	3.84294	6.40996	0	21.9454	14.0382	16.8204	36.0723
Os01g0278100	3.87887	0	1.45123	0	1.02483	0	1.08352	0	0.637441	0	1.26589	0	0	0	0	0	0.525795	0	0	17.0349	0.444079	0	0	0	0	21.5446	0.399007	14.0382	0.600727	0
Os01g0278200	8.31187	4.30774	16.4472	4.7026	10.7607	1.65115	14.0857	2.69961	19.7607	2.53345	10.1271	2.67748	14.4615	2.23905	10.295	2.57571	12.0933	4.19618	9.3492	0	11.102	0	14.935	3.84294	16.4827	0	12.3692	0	6.608	0
Os01g0278466	28.8145	11.3078	26.6058	5.87825	36.8939	8.80612	31.422	5.39923	29.9597	10.1338	27.8496	5.35496	31.7221	6.71714	33.0522	8.75743	33.6509	7.55313	29.5435	0	28.8651	0	36.6586	0	35.7126	0	26.7335	14.0382	49.2596	0
Os01g0278600	8.31187	9.15394	7.25614	7.0539	3.58691	7.15497	6.50111	6.47907	7.01185	8.23371	12.026	9.81743	6.53101	3.35857	5.4184	3.09086	4.73215	2.51771	4.86159	0	6.66119	0	4.97833	5.12392	6.86781	0	5.5861	42.1147	3.00364	0
Os01g0278900	0	0.538467	0	0.587825	1.02483	0.550383	0.541759	0.539923	3.1872	3.16681	1.26589	0.594996	1.866	2.23905	0.54184	4.12114	0	1.67847	1.49587	0	2.2204	0	0.90515	5.12392	0.457854	0	1.19702	14.0382	1.20145	0
Os01g0278950	1.66237	8.07701	0	0.587825	3.58691	0.550383	1.08352	0	1.91232	1.90009	0	2.67748	0.466501	1.11952	0	1.03029	1.05159	0.839236	1.1219	0	0	0	0.452575	0	0.457854	0	0.399007	0	0	0
Os01g0279000	141.302	183.617	107.391	211.029	93.7721	160.712	53.6341	180.334	72.0308	221.044	75.9535	99.9593	81.6377	61.5737	60.1442	37.6054	80.9724	35.2479	69.1841	34.0698	55.5099	34.6751	46.1627	34.5864	75.5459	86.1783	42.6938	56.1529	75.0909	108.217
Os01g0279100	9.42012	1.07693	9.67485	1.17565	6.14899	2.20153	4.87583	1.61977	5.73697	3.16681	10.7601	1.18999	4.19851	1.11952	5.96024	2.06057	4.20636	2.51771	5.60952	0	2.2204	0	6.33605	0	5.9521	0	4.38908	0	7.80945	0
Os01g0279200	33.8016	55.4621	46.923	69.3634	46.1174	70.449	50.9253	85.3078	68.8436	84.8706	57.598	94.6043	49.4491	139.94	43.3472	113.331	46.27	108.261	56.4692	187.384	58.1744	121.363	60.1925	167.808	49.4482	21.5446	65.0382	154.421	38.4465	54.1084
Os01g0279300	140.748	159.925	179.952	126.97	203.941	107.875	150.609	92.3268	142.149	119.072	96.8407	146.964	170.273	160.092	131.125	209.148	135.129	210.648	173.895	153.314	129.227	121.363	128.984	215.204	134.609	86.1783	188.73	84.2294	141.171	108.217
Os01g0279400	0.554125	0.538467	5.32117	0.587825	1.53725	0	0.541759	0	1.27488	0	1.89884	0	0.466501	0	2.16736	0	0	0	2.24381	0	1.77632	0	0.90515	1.28098	3.20498	0	1.59603	0	1.20145	18.0361
Os01g0279700	12.7449	1.6154	4.83743	1.17565	5.12416	0.550383	1.08352	1.61977	1.27488	1.26673	2.53178	0.892494	0.933002	2.23905	0.54184	1.03029	1.05159	0.839236	1.1219	0	0.444079	17.3376	1.35773	2.56196	0.915708	0	1.19702	0	0.600727	0
Os01g0279800	78.1316	206.771	91.9111	146.368	89.6728	133.193	62.3023	131.741	75.218	141.24	70.8899	159.161	78.3721	15.6733	65.5626	12.3634	66.2502	14.267	76.2895	17.0349	85.7073	17.3376	100.019	17.9337	76.0038	0	78.2054	56.1529	74.4902	18.0361
Os01g0279900	13.299	13.4617	12.0936	12.3443	14.8601	13.7596	13.0022	11.8783	12.7488	17.7342	7.59535	12.4949	12.5955	11.1952	15.1715	11.3331	11.5675	9.2316	8.2273	0	14.6546	0	15.8401	8.96685	10.0728	0	11.1722	0	7.80945	0
Os01g0280000	133.544	105.54	94.3298	133.436	79.9369	118.332	115.395	115.004	99.4407	112.105	146.21	75.862	68.1091	105.235	109.452	105.604	113.046	100.708	70.306	68.1395	97.2533	86.6878	111.786	64.0489	128.657	129.267	78.6044	70.1911	113.537	72.1445
Os01g0280200	0	0	0.483743	0	0	0.550383	0	0	0	0	1.89884	0	0	0	1.08368	0	0.525795	0	0	17.0349	0	0	0.452575	0	0	0	0.399007	0	0	18.0361
Os01g0280400	0.554125	1.6154	3.3862	0	2.56208	2.75191	1.08352	1.07985	3.1872	3.16681	0	2.97498	1.866	2.23905	0	1.03029	1.05159	5.87465	2.24381	17.0349	0.444079	0	0.90515	7.68587	0.457854	21.5446	1.59603	0	0	18.0361
Os01g0280500	4.98712	0.538467	0	0	1.53725	0.550383	1.62528	3.77946	1.91232	1.26673	1.89884	2.37998	0.466501	2.23905	2.16736	12.3634	6.83533	14.267	2.24381	0	0.444079	0	0.452575	2.56196	2.28927	21.5446	1.59603	28.0765	1.20145	18.0361
Os01g0281000	39.3428	46.8466	26.6058	59.9582	39.456	67.1467	42.2572	46.4333	41.4336	46.8688	48.1039	55.6321	34.0546	30.2271	39.0125	46.878	37.8572	39.4441	34.779	17.0349	29.3092	156.038	28.0597	34.5864	30.6762	129.267	41.0977	98.2676	34.2415	18.0361
Os01g0281100	0	0	0.483743	1.17565	1.53725	0.550383	1.08352	1.07985	0	4.43354	0	0.297498	0.933002	0	2.16736	1.03029	2.10318	2.51771	0.373968	0	0.444079	0	1.35773	0	0.915708	0	0.399007	0	0	0
Os01g0281200	0	0	0.967485	0	1.02483	0	0	0.539923	1.27488	0	0	0	0.933002	0	0	1.03029	0	1.67847	0.747936	17.0349	0.444079	0	0.452575	0	0.915708	0	0.399007	14.0382	0.600727	0
Os01g0281301	1.66237	0	3.86994	0	4.09933	0.550383	2.16704	0	3.1872	0.633363	0.632946	0	3.26551	1.11952	5.4184	0	6.30954	0	4.11365	0	1.77632	0	4.07318	0	1.83142	0	3.99007	0	3.00364	0
Os01g0281400	217.217	206.233	239.936	203.975	197.28	221.804	129.48	192.752	165.735	159.607	168.364	188.911	205.727	186.96	160.385	191.633	156.687	204.774	179.505	272.558	194.507	225.388	160.664	213.923	204.203	366.258	211.873	308.841	190.431	252.506
Os01g0281600	70.3738	34.4619	44.0206	28.8034	38.9436	25.868	19.5033	9.71861	43.346	31.0348	38.6097	17.2549	29.3896	2.23905	29.2593	1.03029	26.8155	1.67847	28.7955	17.0349	33.3059	0	37.1112	2.56196	42.1226	0	42.2948	14.0382	30.0364	0
Os01g0282251	0.554125	0	0	0	0	0	0	0	0	0	0.632946	0	0	1.11952	1.08368	0	0	0.839236	0	0	0	0	0	0	0	43.0891	1.19702	14.0382	0.600727	18.0361
Os01g0282800	1538.25	1716.09	1430.91	2110.88	1307.69	1766.73	761.713	881.694	1221.34	1568.84	1557.05	822.284	1138.26	858.674	1137.32	553.263	1008.47	748.599	1052.72	289.593	1258.96	242.726	1163.57	219.047	1203.7	387.802	1169.49	828.255	1413.51	342.686
Os01g0283000	3.32475	7.53854	5.32117	7.0539	7.17382	2.20153	4.33407	1.61977	1.91232	6.33363	5.69651	3.27248	2.79901	1.11952	3.25104	1.03029	2.62897	0	3.36571	0	2.2204	17.3376	1.35773	1.28098	2.74712	21.5446	2.39404	0	4.20509	0
Os01g0283100	100.851	79.6931	124.322	81.7077	113.244	83.6582	86.6814	77.2089	92.4289	77.9036	82.2829	76.4569	124.089	76.1275	117.579	80.8774	88.8593	90.6375	107.703	68.1395	109.688	34.6751	91.4202	75.5778	96.1493	43.0891	106.136	70.1911	103.325	36.0723
Os01g0283300	312.526	1142.63	267.51	721.261	259.282	725.955	240.541	646.287	178.483	519.357	208.872	759.512	132.953	4.47809	114.87	6.69686	146.697	5.03542	140.238	17.0349	102.582	69.3503	128.984	8.96685	164.827	86.1783	140.85	252.688	99.12	36.0723
Os01g0283500	5.54125	9.69241	3.3862	7.0539	13.8352	3.3023	5.95935	8.09884	7.01185	8.23371	10.1271	6.24745	6.06451	14.5538	7.58576	15.9694	10.5159	13.4278	8.2273	0	12.8783	0	9.0515	19.2147	8.24137	21.5446	12.3692	14.0382	10.2124	36.0723
Os01g0284500	1521.07	259.541	1331.26	430.288	1480.88	512.406	1345.19	341.231	1494.8	545.959	1736.8	278.458	1334.66	102.996	1526.9	173.088	1532.69	172.043	1606.57	391.802	1675.95	433.439	1355.01	55.0821	1618.97	1335.76	1763.21	1459.98	1722.89	414.831
Os01g0284700	35.464	22.6156	44.9881	34.6817	37.4064	44.0306	29.255	26.4562	21.0355	27.868	38.6097	34.8072	34.9876	58.2152	30.343	53.5749	38.383	58.7465	43.0063	34.0698	45.2961	34.6751	41.1843	49.9582	39.3754	64.6337	27.5315	0	33.6407	0
Os01g0284900	14.4072	16.6925	5.80491	24.6887	12.298	22.5657	14.0857	43.1938	13.3863	30.4014	24.6849	43.1372	14.928	226.144	25.4665	141.149	25.764	142.67	19.0724	102.209	15.9868	173.376	10.8618	76.8587	13.2778	43.0891	14.3643	98.2676	13.216	54.1084
Os01g0285200	1.10825	0.538467	0.483743	0	0	0	0.541759	0	0	0	1.26589	0	0.933002	0	0.54184	1.03029	0	0	0.373968	0	0.444079	0	0	1.28098	0	0	0.399007	0	0	0
Os01g0285300	2.77062	4.30774	3.3862	1.76348	2.56208	1.65115	0	1.07985	5.73697	0.633363	2.53178	2.08248	1.866	0	0.54184	0	1.05159	0	2.99175	0	5.32895	0	2.26288	0	2.74712	21.5446	3.99007	0	4.20509	0
Os01g0286000	2.77062	5.38467	3.3862	5.29043	8.71107	3.3023	4.87583	3.23954	5.73697	1.26673	0.632946	4.46247	5.13151	3.35857	2.7092	2.06057	4.20636	4.19618	3.36571	0	7.99342	17.3376	2.26288	3.84294	3.66283	0	5.5861	0	1.80218	0
Os01g0286100	0	2.15387	0	0	0.512416	0	0	0.539923	0.637441	0	0.632946	0.594996	0	0	0	0	0	0	0	0	0.444079	0	0	0	0.457854	0	0.399007	0	0	0
Os01g0286500	1.66237	0	1.45123	0.587825	0.512416	0.550383	1.08352	2.15969	0.637441	1.26673	1.26589	0.297498	0.466501	0	1.08368	0.515143	2.10318	0.839236	0.747936	0	1.77632	0	0.90515	0	0.915708	0	0	0	0	0
Os01g0286600	3.87887	2.15387	3.3862	1.76348	0.512416	0.550383	1.08352	2.15969	1.91232	2.53345	1.26589	1.18999	0.466501	0	1.08368	0.515143	1.05159	3.35694	1.86984	0	2.2204	0	2.26288	0	0	0	3.19206	0	3.60436	0
Os01g0286900	5.54125	9.69241	4.83743	3.52695	5.63657	5.50383	2.70879	2.69961	2.54976	4.43354	1.89884	6.24745	2.3325	0	0	0	2.62897	0	2.99175	0	2.66447	0	2.26288	1.28098	1.83142	0	1.19702	14.0382	0.600727	0
Os01g0287400	139.639	56.5391	119.001	110.511	107.095	75.9528	134.356	76.1291	93.7038	74.1034	175.326	38.0797	105.896	198.155	174.472	180.3	166.151	177.918	149.213	204.419	157.648	242.726	153.876	207.519	122.705	86.1783	99.3528	56.1529	123.75	72.1445
Os01g0287600	166.237	213.771	176.082	203.975	219.826	261.432	190.699	253.224	390.114	504.79	343.689	325.165	306.958	738.885	462.731	594.475	385.408	606.768	386.683	102.209	419.211	121.363	344.41	94.7924	282.954	150.812	369.88	196.535	388.07	126.253
Os01g0287700	4.433	0	9.67485	0.587825	7.17382	0.550383	4.33407	0	7.01185	0.633363	1.89884	0.297498	5.59801	0	4.33472	0	4.73215	0.839236	8.60127	0	7.10527	0	9.50408	0	4.12069	21.5446	6.38412	0	6.608	36.0723
Os01g0288200	1.10825	0	0.483743	0	2.04966	0	0.541759	0	1.91232	0	1.26589	0	0.933002	0	0	0	2.10318	0	2.24381	0	1.77632	0	3.16803	1.28098	0.915708	0	0.798014	0	1.80218	0
Os01g0288700	0	0	0	0	0	0	0	0	0	0	0	0	0	0	0	0	0	0	44.1282	17.0349	39.079	34.6751	41.1843	5.12392	0	0	0	14.0382	0	0
Os01g0289100	2.2165	4.30774	0.967485	0	1.02483	1.10077	4.33407	1.61977	3.82464	0.633363	0.632946	4.46247	0	14.5538	1.08368	28.848	1.57738	28.534	5.60952	85.1744	4.44079	17.3376	3.16803	39.7103	1.37356	0	1.19702	0	0.600727	0
Os01g0289600	1.10825	12.3847	0.967485	2.93913	2.04966	4.95344	4.87583	2.69961	1.91232	3.16681	1.26589	8.62744	1.866	0	1.62552	3.09086	2.62897	0.839236	2.99175	0	0.444079	0	0.90515	3.84294	0.457854	0	1.59603	0	0.600727	0
Os01g0289732	3.32475	0	0.483743	0.587825	2.04966	1.65115	3.79231	1.07985	2.54976	1.90009	1.26589	0.594996	0	0	1.62552	0	2.62897	0	0.747936	0	2.2204	0	2.26288	0	1.37356	0	1.19702	0	3.60436	0
Os01g0289900	0.554125	0	0.483743	0	0	0	0.541759	0	0.637441	0	0	1.18999	0.933002	2.23905	0	0.515143	0.525795	0	0	0	0	0	0.452575	0	0.457854	0	0	0	0	0
Os01g0289950	1.10825	5.92314	1.93497	1.17565	3.07449	1.65115	1.62528	0	0.637441	2.53345	0.632946	1.48749	0.933002	0	1.08368	2.57571	2.10318	1.67847	1.86984	0	0.444079	0	1.8103	1.28098	0	21.5446	1.19702	0	1.20145	0
Os01g0290000	583.493	912.163	438.754	907.014	322.31	732.009	458.87	886.553	428.998	772.069	477.874	702.095	411.454	581.032	447.56	725.321	353.334	761.187	376.212	868.779	466.727	780.191	439.903	1265.61	450.07	150.812	386.638	280.765	344.217	450.903
Os01g0290100	29.3686	58.6929	19.8334	67.5999	28.1829	72.6505	49.8418	66.9504	49.0829	69.6699	54.4333	84.4894	32.6551	87.3228	34.1359	108.695	39.4346	102.387	32.1613	17.0349	28.8651	0	25.7968	106.321	29.7605	0	35.1126	14.0382	36.6444	18.0361
Os01g0290600	1.10825	4.8462	1.45123	1.17565	0.512416	0.550383	0	0.539923	1.91232	0	0	5.35496	0	1.11952	0	3.09086	0.525795	7.55313	0.747936	17.0349	0.444079	0	0.452575	3.84294	0	0	0	0	1.20145	0
Os01g0290650	1.10825	0.538467	1.93497	0	4.61174	1.65115	6.50111	2.15969	7.01185	1.26673	8.22829	0.297498	3.73201	0	5.96024	1.03029	6.30954	0	3.36571	0	3.55263	0	1.8103	2.56196	7.78352	21.5446	6.38412	0	4.80582	0
Os01g0290700	24.9356	96.3856	30.9595	52.9043	27.6705	22.5657	28.7132	40.4942	24.2227	27.2346	19.6213	108.884	17.2605	29.1076	7.58576	28.3329	17.3512	49.5149	30.2914	34.0698	14.2105	34.6751	16.7453	128.098	20.1456	43.0891	15.9603	0	17.4211	36.0723
Os01g0290800	1.10825	0.538467	1.45123	0	1.02483	0.550383	3.25055	1.07985	1.27488	0	0.632946	0.297498	0.933002	1.11952	1.62552	0.515143	2.10318	0	1.1219	0	0	0	0.90515	0	1.37356	0	0.798014	0	2.40291	0
Os01g0291500	1050.07	1151.24	646.764	1699.99	664.091	1510.8	1081.89	1479.39	869.469	1613.81	1096.89	1030.83	647.037	648.204	1019.74	719.139	1022.67	1059.12	787.951	630.291	885.05	416.102	949.503	603.341	1085.11	1271.13	926.096	1094.98	1108.34	667.337
Os01g0292200	53.7501	24.7695	48.3743	29.9791	46.1174	22.0153	92.6408	29.6957	48.4455	23.4344	77.8523	20.5274	50.3821	90.6813	69.3555	68.514	121.984	64.6212	57.5911	68.1395	59.5066	0	71.5069	25.6196	76.0038	64.6337	46.6838	70.1911	85.904	108.217
Os01g0292900	21.6109	26.3849	24.6709	30.5669	24.0835	39.0772	37.3814	30.2357	29.9597	36.1017	17.0895	35.6997	34.0546	29.1076	42.8053	50.9991	43.1152	41.1226	33.6571	34.0698	36.8586	17.3376	41.1843	32.0245	24.2663	43.0891	33.5166	14.0382	24.0291	36.0723
Os01g0293200	3.87887	2.69234	3.3862	0.587825	5.63657	1.10077	4.33407	2.69961	6.37441	1.26673	1.89884	3.27248	5.59801	1.11952	4.87656	3.606	5.78374	2.51771	5.98349	17.0349	5.32895	0	4.97833	6.40489	1.83142	0	5.18709	14.0382	3.00364	0
Os01g0294500	5.54125	0	2.90246	0	1.53725	0	2.16704	0	1.27488	0	3.79767	0	3.73201	0	1.62552	0	3.68056	0	3.73968	0	0.888158	0	3.6206	0	0.915708	0	5.18709	14.0382	7.20873	0
Os01g0294700	272.629	16.154	373.933	29.9791	413.52	11.558	258.961	8.09884	244.14	15.2007	105.702	17.5524	391.861	10.0757	166.887	4.63629	221.885	2.51771	314.881	170.349	306.415	17.3376	220.857	6.40489	197.793	193.901	389.431	182.497	219.866	72.1445
Os01g0295700	4.98712	16.154	3.86994	18.2226	7.17382	9.3565	12.4605	21.057	12.1114	15.8341	15.1907	13.3874	6.99751	7.83666	7.58576	7.212	9.46431	8.39236	5.23555	0	6.66119	17.3376	8.59893	5.12392	8.69923	0	5.98511	42.1147	6.00727	18.0361
Os01g0295900	1.66237	0.538467	5.32117	0	3.58691	0	2.70879	0.539923	6.37441	0	1.89884	0.297498	4.66501	1.11952	5.4184	0	3.68056	0	5.98349	0	5.32895	0	8.59893	0	4.57854	0	3.59107	14.0382	3.60436	0
Os01g0296000	1.66237	0.538467	1.93497	0.587825	2.56208	0.550383	1.62528	1.07985	1.27488	0	1.89884	0.594996	2.3325	1.11952	2.16736	0.515143	1.57738	0	1.1219	0	3.10855	0	1.8103	0	2.74712	21.5446	0.798014	14.0382	1.80218	0
Os01g0296100	70.3738	58.6929	74.0126	44.6747	93.2597	34.1237	83.9726	48.593	79.0426	35.4683	43.6732	50.8721	65.7766	20.1514	86.6943	23.6966	88.8593	31.0517	81.899	85.1744	81.2665	17.3376	91.4202	37.1484	84.703	21.5446	81.3975	56.1529	70.2851	18.0361
Os01g0296200	10.5284	51.6928	3.3862	32.3304	9.7359	13.2092	4.33407	10.7985	6.37441	38.6351	4.43062	8.62744	6.06451	1.11952	9.21127	0.515143	5.25795	0	13.8368	0	4.88487	0	3.16803	0	2.28927	0	3.59107	0	16.2196	0
Os01g0296700	9.42012	0	15.9635	1.17565	22.0339	0.550383	7.04286	0	8.28673	0.633363	4.43062	0.892494	9.33002	0	5.96024	0	4.20636	0	18.3244	17.0349	13.3224	0	9.0515	0	8.24137	21.5446	11.1722	28.0765	5.40654	0
Os01g0297200	21.6109	68.9238	11.1261	25.8643	17.9346	24.7672	25.4627	22.6767	30.5972	52.5691	23.419	58.6071	14.928	29.1076	18.4225	29.8783	23.135	30.2125	24.6819	85.1744	24.4244	17.3376	18.5556	24.3386	12.8199	150.812	22.7434	28.0765	22.8276	36.0723
Os01g0297700	4.98712	0.538467	4.35368	3.52695	4.61174	3.3023	1.62528	1.61977	2.54976	0	8.86124	0.594996	2.79901	0	0.54184	1.03029	2.62897	1.67847	1.1219	0	2.2204	0	1.35773	0	1.83142	21.5446	1.99504	0	7.20873	0
Os01g0298301	6.09537	4.8462	6.28865	2.93913	3.58691	4.40306	4.87583	4.31938	3.1872	3.16681	2.53178	0.594996	3.73201	0	7.58576	1.54543	5.25795	0	1.86984	0	1.77632	0	2.26288	0	4.57854	0	2.79305	0	2.40291	0
Os01g0298400	1.10825	14.0001	2.41871	4.7026	2.56208	2.75191	1.08352	1.07985	0.637441	10.7672	0.632946	6.84245	0.933002	0	0	1.03029	1.05159	0.839236	2.24381	0	2.66447	0	1.8103	0	3.20498	0	3.19206	0	1.20145	0
Os01g0299100	3.87887	5.38467	3.86994	1.76348	1.53725	1.65115	0	0	4.46208	1.26673	1.26589	0.892494	0	1.11952	0.54184	0	1.57738	0	1.86984	0	0.444079	0	0.452575	1.28098	1.37356	0	1.59603	0	0	0
Os01g0299200	0	0.538467	0	0	0.512416	0	1.08352	0	0.637441	1.26673	1.89884	0	0.466501	0	0	2.06057	0	0.839236	0	17.0349	0.444079	0	0.90515	0	0	0	0	14.0382	0	0
Os01g0299300	1.10825	9.69241	2.90246	3.52695	2.56208	1.65115	1.62528	2.69961	1.27488	0.633363	1.26589	6.24745	2.3325	0	0	1.03029	3.15477	0.839236	2.24381	0	0.888158	0	2.71545	0	1.37356	0	0.399007	0	0	0
Os01g0299400	7.75774	4.30774	9.19111	2.93913	9.22348	4.95344	9.2099	3.77946	10.8365	4.43354	3.79767	5.94996	9.79652	7.83666	9.21127	5.66657	6.30954	7.55313	9.3492	17.0349	9.32566	0	6.78863	7.68587	1.83142	0	10.7732	0	4.20509	0
Os01g0299500	28.2604	12.3847	49.8255	17.0469	37.4064	19.2634	53.0924	16.1977	53.545	11.4005	21.5201	19.0399	66.2431	24.6295	56.8932	22.1511	53.1053	20.1417	65.8184	0	39.523	17.3376	48.8781	17.9337	45.7854	43.0891	47.4819	84.2294	36.6444	54.1084
Os01g0300200	232.732	283.234	387.962	234.542	306.937	174.471	222.663	167.916	258.801	186.209	113.297	218.363	233.25	160.092	214.027	179.785	225.04	192.185	216.528	85.1744	229.145	138.701	243.033	187.023	226.18	150.812	204.691	126.344	210.855	144.289
Os01g0300400	0.554125	0	0	0.587825	0	0	0	0.539923	0	0	1.89884	0	0	1.11952	0	0	0	0	0	0	0	0	0	1.28098	0	21.5446	0.399007	0	0	0
Os01g0300600	113.041	80.7701	162.054	78.7686	100.433	102.371	79.0968	88.0074	97.5284	100.705	124.69	103.232	127.355	83.9642	113.244	100.453	92.5399	100.708	117.8	51.1046	132.78	69.3503	117.217	116.569	133.236	21.5446	106.934	112.306	105.127	72.1445
Os01g0300900	2.77062	4.30774	1.93497	2.93913	4.61174	0.550383	1.08352	2.15969	1.91232	4.43354	1.89884	2.08248	0	0	3.25104	0.515143	0.525795	0	1.1219	0	1.77632	0	3.16803	0	1.37356	0	1.59603	0	2.40291	0
Os01g0301000	7.20362	11.8463	9.19111	12.3443	7.68624	11.0077	4.87583	13.4981	5.09953	16.4674	4.43062	15.1724	11.196	15.6733	7.58576	11.3331	4.20636	8.39236	6.35746	0	3.99671	17.3376	4.52575	21.7766	7.78352	64.6337	7.18213	0	6.608	0
Os01g0301300	1.10825	1.07693	3.3862	1.76348	4.09933	1.10077	3.79231	3.77946	6.37441	2.53345	1.26589	2.08248	4.66501	4.47809	4.87656	1.03029	3.15477	0.839236	3.36571	17.0349	4.88487	0	3.16803	1.28098	4.12069	0	3.19206	0	1.80218	0
Os01g0301700	2.77062	3.2308	2.41871	1.17565	3.07449	2.75191	1.62528	2.69961	5.73697	1.90009	1.89884	3.56997	2.3325	0	2.16736	1.03029	1.57738	0.839236	1.86984	0	2.2204	17.3376	3.16803	6.40489	2.74712	0	3.19206	14.0382	3.60436	0
Os01g0302100	5.54125	1.07693	10.6423	1.17565	4.09933	0	2.16704	0	7.01185	2.53345	4.43062	0.297498	6.53101	1.11952	2.16736	0	2.10318	0	6.73143	17.0349	5.77303	0	7.69378	1.28098	4.57854	0	2.79305	0	2.40291	0
Os01g0302250	1.66237	1.07693	0	0.587825	0	1.10077	1.08352	0.539923	1.27488	0	0	0.297498	0	0	0	0	0	0	0	0	0	0	0.452575	1.28098	0.457854	0	0	14.0382	1.20145	0
Os01g0302500	26.0439	25.8464	46.923	22.9252	31.2574	23.1161	17.878	18.3574	26.7725	19.6342	32.2802	27.0723	19.1265	2.23905	17.8807	1.54543	22.0834	0.839236	22.4381	0	25.3125	17.3376	33.4906	2.56196	33.4233	0	20.3494	14.0382	23.4284	18.0361
Os01g0302800	26.0439	6.46161	18.866	7.64173	13.3228	6.60459	11.3769	3.23954	17.2109	8.23371	18.9884	3.56997	23.7915	2.23905	17.3389	4.12114	11.5675	3.35694	25.0559	0	22.204	17.3376	19.0082	2.56196	21.0613	0	23.1424	14.0382	11.4138	0
Os01g0302900	2.77062	0	0.483743	0	0.512416	2.20153	0	0.539923	0	0.633363	1.26589	0.594996	0.933002	1.11952	0	0	0	0	0.373968	0	0	0	0.452575	0	1.37356	0	0.399007	14.0382	1.20145	0
Os01g0303000	0	1.6154	0	0	0.512416	0	1.08352	0.539923	0.637441	0.633363	0	0.594996	0.466501	5.59761	1.08368	10.818	0	10.9101	1.49587	17.0349	0	17.3376	1.35773	34.5864	0.915708	0	1.19702	0	0	0
Os01g0303100	0.554125	0	0	0	0	0	138.149	37.2547	85.4171	41.1686	124.69	82.7044	75.1066	1898.71	177.182	3086.22	146.171	2490.85	161.18	4701.63	131.447	5669.38	327.212	6048.78	117.211	1314.22	120.101	856.332	144.175	2741.49
Os01g0303200	22.165	16.154	12.5773	16.4591	13.3228	14.3099	16.7945	9.17868	10.8365	16.4674	10.7601	16.3624	7.46401	11.1952	14.6297	12.3634	12.6191	13.4278	12.7149	68.1395	7.99342	52.0127	14.935	14.0908	14.6513	43.0891	17.1573	42.1147	10.8131	36.0723
Os01g0303600	5.54125	3.76927	9.19111	5.29043	8.71107	4.40306	9.75166	4.8593	10.1991	3.16681	13.2919	4.75997	8.39702	1.11952	5.4184	2.06057	9.9901	0.839236	8.97524	0	6.21711	0	9.50408	0	10.5306	0	8.37915	14.0382	6.608	0
Os01g0303800	41.0052	42.0004	70.1427	142.841	80.9617	120.534	153.318	288.319	22.3104	47.5022	25.9508	51.4671	131.087	27.9881	117.579	24.7269	80.4466	14.267	24.3079	0	23.9803	0	33.038	1.28098	42.1226	0	56.26	14.0382	62.4756	18.0361
Os01g0304000	349.653	110.924	458.588	121.68	372.526	160.712	309.344	127.422	339.756	164.674	486.102	116.917	296.228	172.406	323.478	139.089	305.487	121.689	329.092	85.1744	370.806	156.038	360.25	97.3544	356.668	86.1783	335.964	168.459	418.707	198.397
Os01g0304050	0.554125	0	0	0.587825	0	0	0.541759	0	0.637441	0	1.26589	0	0.466501	0	0.54184	0.515143	1.05159	0	0.373968	34.0698	1.33224	0	0.90515	1.28098	1.37356	0	0.798014	0	0.600727	0
Os01g0304100	0	0	0.483743	0	0	0	0	1.61977	0	0	0.632946	0	0	2.23905	0	0.515143	0	0	0	17.0349	0	0	0	1.28098	0	0	0	0	1.20145	0
Os01g0304300	6.64949	10.2309	10.1586	4.7026	5.12416	9.90689	4.87583	5.39923	8.92417	6.96699	4.43062	5.35496	8.39702	6.71714	3.25104	5.66657	5.25795	5.87465	6.35746	0	6.21711	17.3376	4.97833	7.68587	6.40996	0	6.38412	14.0382	6.608	36.0723
Os01g0304400	7.20362	14.0001	5.32117	3.52695	11.7856	10.4573	2.70879	3.23954	12.1114	12.0339	26.5837	10.4124	3.73201	3.35857	8.66943	2.57571	11.0417	1.67847	19.4463	17.0349	11.102	34.6751	5.4309	1.28098	26.5555	21.5446	21.5464	28.0765	13.8167	18.0361
Os01g0304500	1.66237	1.07693	0.967485	0.587825	0	1.65115	2.16704	2.15969	2.54976	0	5.69651	0.297498	0.933002	3.35857	3.25104	0.515143	1.05159	0	1.1219	0	0.444079	17.3376	0.90515	1.28098	5.03639	0	1.59603	28.0765	4.20509	0
Os01g0305200	37.6805	28.0003	29.992	44.6747	27.158	46.7825	63.9275	43.1938	29.9597	25.3345	37.9767	24.0973	27.9901	54.8566	58.5187	63.8777	66.776	56.2288	35.9009	119.244	37.3026	173.376	37.1112	75.5778	35.2548	21.5446	28.7285	28.0765	38.4465	18.0361
Os01g0305300	0	0	0	0	0	0	0	0	0	0	0	0	0	0	0	0	0	0	0.747936	0	0.444079	0	0.452575	1.28098	0	0	0.399007	28.0765	0.600727	18.0361
Os01g0305900	4.433	8.61547	1.93497	2.3513	1.53725	1.65115	2.16704	1.61977	0.637441	3.16681	0.632946	2.97498	2.3325	0	3.25104	0	2.62897	0	1.49587	0	3.99671	0	1.35773	0	0.915708	21.5446	0.798014	0	0	0
Os01g0306400	0	1.07693	0.483743	0.587825	1.02483	0.550383	0.541759	0.539923	0.637441	0.633363	1.26589	2.08248	0.933002	0	1.62552	0	0	0	1.49587	0	0.444079	0	0.452575	1.28098	0.915708	0	0.399007	0	0	0
Os01g0306800	4.433	1.6154	4.83743	7.64173	3.58691	6.60459	3.25055	3.77946	4.46208	5.0669	0.632946	3.27248	6.99751	0	1.62552	0	3.15477	0	1.86984	0	3.99671	0	0.90515	0	2.28927	21.5446	1.99504	0	2.40291	18.0361
Os01g0306900	14.4072	16.6925	22.7359	14.1078	16.9097	13.2092	34.6726	17.2775	38.2464	13.934	22.1531	13.9824	35.4541	45.9004	22.2154	57.1809	41.5378	73.8528	23.934	187.384	23.5362	17.3376	46.1627	194.709	19.6877	0	16.7583	84.2294	23.4284	18.0361
Os01g0307500	32.6933	193.848	7.73988	28.2156	20.4966	17.6122	6.50111	45.3535	15.2986	96.2711	9.49418	72.292	6.06451	0	4.33472	0	7.36113	0.839236	18.3244	0	11.102	0	9.50408	1.28098	2.28927	0	3.99007	14.0382	8.41018	0
Os01g0307624	3.32475	0.538467	0.483743	0.587825	1.02483	1.10077	1.08352	0.539923	1.27488	4.43354	1.89884	4.46247	1.866	1.11952	1.08368	0.515143	2.10318	1.67847	1.49587	17.0349	3.10855	0	1.8103	0	2.74712	0	1.99504	0	1.20145	0
Os01g0308200	0.554125	0	0.483743	0	1.02483	0	1.08352	0	0	0	2.53178	0.297498	0.466501	0	0.54184	1.03029	0	4.19618	0.747936	0	0.444079	0	0.452575	1.28098	0.457854	0	0	14.0382	0.600727	0
Os01g0308300	0.554125	1.07693	0	0.587825	0.512416	0.550383	0.541759	0.539923	0.637441	0.633363	1.26589	2.08248	0	0	0	0	0	0	0.373968	17.0349	0	0	0.452575	2.56196	0.915708	21.5446	0.798014	0	0	0
Os01g0308600	2.2165	4.8462	1.93497	3.52695	3.58691	9.3565	2.16704	4.31938	2.54976	5.0669	3.16473	3.86747	0.933002	0	0.54184	0	2.62897	0	1.86984	0	2.66447	0	0.90515	0	2.28927	0	1.99504	0	2.40291	0
Os01g0308700	1.10825	0	0.967485	0	0.512416	0.550383	1.62528	0	0	0	0.632946	0	0.466501	0	0	0.515143	1.05159	0	0	0	0.888158	0	1.35773	0	1.83142	21.5446	0.798014	0	0	0
Os01g0309100	18.8402	0.538467	16.4472	0	33.8194	2.20153	14.0857	0	12.7488	0	10.1271	2.37998	6.99751	0	7.04392	1.03029	10.5159	0	15.7067	0	11.5461	0	9.95665	1.28098	10.0728	0	14.3643	0	18.0218	18.0361
Os01g0309451	12.1907	2.15387	12.5773	4.11478	18.447	3.3023	25.4627	4.8593	5.73697	3.16681	7.59535	1.18999	16.794	4.47809	17.3389	0.515143	17.877	0	2.61778	0	4.44079	0	10.8618	1.28098	17.8563	0	11.1722	0	15.6189	18.0361
Os01g0309800	3.32475	6.46161	2.90246	14.6956	4.09933	15.9611	7.04286	26.4562	1.27488	7.60035	1.89884	7.43745	7.46401	1.11952	2.7092	1.03029	4.73215	0	1.1219	0	3.10855	0	1.35773	1.28098	5.9521	0	1.99504	0	6.00727	0
Os01g0309900	115.258	42.0004	146.09	58.7825	141.427	43.4802	140.316	55.0721	88.6043	26.6012	66.4593	35.6997	86.3027	27.9881	89.9454	36.06	135.129	28.534	69.1841	34.0698	79.9342	0	104.092	12.8098	104.849	0	74.2153	14.0382	96.7171	36.0723
Os01g0310032	0	0	0	0.587825	0	0	0	0	0	0	0	0	0	5.59761	1.08368	1.03029	0	1.67847	0	0	0	0	0	1.28098	0	0	0	0	0	18.0361
Os01g0310100	16.6237	4.8462	24.6709	11.7565	30.2325	4.95344	18.4198	3.77946	14.6611	6.96699	8.22829	5.94996	24.7245	7.83666	11.3786	4.12114	13.1449	9.2316	16.0806	34.0698	16.4309	0	11.3144	2.56196	9.61493	0	10.3742	14.0382	12.0145	36.0723
Os01g0310500	20.5026	2.15387	30.9595	3.52695	26.6456	4.95344	32.5055	3.23954	36.3341	1.26673	50.0027	2.08248	34.0546	4.47809	35.2196	4.12114	33.6509	3.35694	37.3968	68.1395	40.8553	17.3376	39.8266	6.40489	43.0383	21.5446	30.7236	70.1911	31.2378	54.1084
Os01g0310550	1.10825	0	0	0.587825	0	0	1.08352	1.07985	1.27488	0.633363	0.632946	0	0	1.11952	1.08368	0	1.05159	0.839236	0.747936	0	0.444079	0	0.90515	2.56196	0.457854	0	1.19702	0	1.20145	18.0361
Os01g0310600	0.554125	0	0	0	0	0.550383	0	0	0	0	0	0.297498	0.933002	1.11952	0	1.54543	0	0.839236	0	0	0	0	0	0	0	0	0	0	0	0
Os01g0310700	0	0	0	0	0	0	0	0	0	0	1.26589	0	0	0	0.54184	0	0	0	4.11365	0	2.66447	0	1.35773	0	0.457854	0	0	0	0.600727	0
Os01g0310800	7.20362	4.30774	6.28865	2.93913	7.68624	5.50383	4.87583	5.39923	7.01185	3.80018	6.32946	6.54495	6.06451	6.71714	6.50208	8.75743	6.83533	13.4278	4.48762	34.0698	5.32895	34.6751	5.4309	26.9006	3.20498	21.5446	7.18213	42.1147	9.61164	18.0361
Os01g0311100	0	1.6154	0	0	0	0	0.541759	0	0	0	0	1.18999	0.466501	0	0	0	0	0	0.373968	0	0	0	0	1.28098	0	0	0	0	0	0
Os01g0311300	4.98712	0.538467	1.45123	0	0.512416	1.10077	3.25055	1.07985	2.54976	2.53345	18.3554	0.297498	2.3325	10.0757	5.4184	6.18171	5.78374	2.51771	3.73968	0	3.99671	0	5.88348	1.28098	7.78352	21.5446	3.99007	0	4.20509	0
Os01g0311400	0	0	0	0	0	0.550383	0	0.539923	0.637441	0	0	0	0	0	0	0.515143	1.57738	0	0	0	0	0	0.90515	0	0	0	0.399007	0	0.600727	0
Os01g0311500	18.8402	21.0002	16.4472	17.6348	21.5215	17.0619	15.711	11.8783	20.3981	12.6673	6.9624	19.0399	11.196	3.35857	10.295	3.09086	12.6191	0.839236	17.5765	0	14.6546	17.3376	15.3876	7.68587	21.0613	0	15.5613	14.0382	11.4138	0
Os01g0311600	2.2165	5.38467	1.93497	2.93913	1.02483	2.75191	4.87583	4.8593	2.54976	1.90009	3.16473	1.48749	1.866	0	1.08368	0.515143	4.20636	0	4.11365	0	3.55263	0	3.6206	0	2.74712	0	3.59107	0	1.80218	54.1084
Os01g0311800	57.0748	99.6164	21.2847	55.8434	25.6208	80.3559	15.1692	34.555	27.4099	47.5022	8.86124	43.7322	15.861	0	17.8807	0	33.6509	0	29.9175	0	30.1974	17.3376	32.1328	0	18.772	0	9.57617	0	24.0291	0
Os01g0312500	1.66237	1.07693	3.3862	2.3513	3.07449	4.95344	2.70879	0	1.91232	0.633363	1.89884	0	1.3995	2.23905	0	0	1.57738	0.839236	1.1219	0	0.444079	0	2.71545	1.28098	1.83142	43.0891	1.19702	0	4.20509	36.0723
Os01g0312800	26.598	1.07693	27.5733	2.3513	18.9594	1.65115	13.0022	2.15969	15.2986	1.26673	16.4566	0.594996	19.593	1.11952	8.12759	1.03029	11.0417	0	14.9587	17.0349	11.9901	0	11.3144	0	18.772	21.5446	17.1573	14.0382	13.8167	54.1084
Os01g0313300	11.6366	5.38467	9.19111	8.22955	24.596	7.70536	5.95935	4.8593	7.01185	0.633363	0.632946	2.37998	11.196	2.23905	5.96024	6.18171	8.41272	0	7.85333	17.0349	3.99671	0	4.97833	2.56196	2.74712	21.5446	4.38908	14.0382	3.00364	0
Os01g0314000	1.66237	1.07693	1.45123	1.76348	2.56208	0.550383	0.541759	0.539923	2.54976	1.90009	1.89884	0.892494	0.466501	0	0.54184	0.515143	1.05159	0.839236	0.747936	0	0.888158	0	1.8103	0	1.37356	0	2.39404	0	0.600727	18.0361
Os01g0314100	16.0696	15.0771	21.7684	22.3374	12.8104	18.1626	13.544	22.1368	12.1114	17.1008	14.5577	25.2873	11.196	6.71714	14.0878	7.212	21.5576	19.3024	17.5765	17.0349	19.9836	0	13.1247	10.2478	10.9885	21.5446	18.7533	28.0765	19.2233	0
Os01g0314300	34.9098	44.6928	52.2442	42.3234	57.3906	45.1314	49.8418	35.095	44.6208	43.0687	43.0403	50.5746	48.0496	34.7052	49.3074	44.8174	41.012	50.3542	41.5105	17.0349	47.9605	52.0127	41.6369	51.2392	24.2663	43.0891	61.0481	14.0382	50.4611	0
Os01g0314800	127.449	195.464	86.5899	83.4712	72.2506	235.013	92.099	105.285	96.891	130.473	59.4969	181.474	54.5806	19.0319	70.981	19.0603	150.377	20.9809	66.9403	34.0698	103.026	0	106.808	6.40489	92.4865	86.1783	52.2699	56.1529	68.4829	126.253
Os01g0315600	1.10825	0.538467	0.967485	0	0.512416	0	0.541759	0	0.637441	0	0.632946	0.297498	0.466501	2.23905	1.08368	0	0.525795	0	0.747936	0	1.33224	17.3376	0	0	0.457854	0	0	0	0.600727	0
Os01g0315700	9.42012	4.30774	10.1586	2.3513	14.3476	1.10077	14.0857	1.07985	8.28673	3.80018	21.5201	3.27248	12.5955	0	18.9644	0	13.6707	0	11.967	17.0349	16.875	0	14.4824	0	16.0249	0	15.9603	0	18.0218	0
Os01g0315800	143.518	152.925	140.769	154.598	135.79	164.014	139.232	129.581	96.2535	110.838	87.3465	171.656	119.424	36.9442	122.456	70.5746	137.758	94.8337	148.091	34.0698	146.99	0	148.897	83.2636	139.188	150.812	173.169	154.421	123.75	54.1084
Os01g0316100	16.0696	14.5386	21.7684	8.81738	24.596	5.50383	21.1286	10.7985	13.3863	5.0669	12.026	23.7998	20.526	12.3147	22.2154	22.6663	35.7541	13.4278	30.2914	0	28.8651	0	23.5339	2.56196	18.3142	21.5446	22.3444	14.0382	23.4284	36.0723
Os01g0316500	88.6599	71.6161	72.5614	69.3634	54.8285	57.2398	54.1759	73.9694	54.1825	67.7698	87.3465	44.0297	62.9776	59.3347	61.2279	53.0597	69.4049	43.6403	55.7213	51.1046	70.1645	86.6878	65.6234	47.3962	76.9195	64.6337	57.058	0	60.6734	36.0723
Os01g0316600	9.42012	0.538467	8.22362	0.587825	16.9097	1.10077	9.75166	0	8.92417	1.26673	9.49418	0.297498	7.46401	3.35857	10.8368	1.03029	12.0933	2.51771	14.2108	0	15.5428	0	12.6721	1.28098	10.5306	21.5446	6.78312	0	14.4175	0
Os01g0316800	132.436	71.0777	136.899	67.5999	165.51	83.6582	93.7243	48.0531	112.19	72.2033	56.9651	66.6395	163.742	99.6375	112.161	101.998	113.046	91.4767	171.277	119.244	150.099	104.025	119.932	84.5446	114.464	21.5446	150.027	98.2676	97.9185	144.289
Os01g0316900	68.1573	59.7699	58.0491	51.1408	40.9933	63.8444	62.3023	79.3686	50.9953	58.9027	70.8899	67.532	57.3796	97.3985	71.5228	63.3626	60.4664	71.3351	53.1035	102.209	63.0592	52.0127	55.6667	67.8919	68.2202	86.1783	61.0481	112.306	61.2742	180.361
Os01g0317500	0	0	0	0	0	0	0.541759	0	0.637441	0	0	0	0	0	0	1.54543	0.525795	0	0.373968	0	0.444079	0	1.35773	8.96685	0	0	0	0	0	0
Os01g0317800	48.2088	56.5391	51.2767	88.1738	26.6456	64.3948	38.4649	70.7299	39.5213	79.1703	58.8639	39.2697	51.3151	648.204	74.7739	516.688	43.641	493.471	44.1282	323.663	48.4046	485.452	66.9811	543.135	64.5574	43.0891	46.6838	112.306	51.0618	306.614
Os01g0318400	11.0825	18.8464	25.1546	68.7755	56.3657	55.5886	28.7132	134.981	1.27488	11.4005	2.53178	6.84245	61.1116	6.71714	47.6819	7.72714	28.3929	3.35694	9.3492	0	4.44079	34.6751	9.95665	0	8.69923	0	13.9653	0	20.4247	0
Os01g0318700	9.42012	8.07701	11.6098	3.52695	9.22348	3.3023	17.878	8.09884	13.3863	5.70026	7.59535	10.1149	9.33002	8.95618	15.7133	13.3937	16.2996	19.3024	11.593	34.0698	17.7632	0	19.0082	15.3717	11.4464	0	14.7633	0	18.6225	0
Os01g0319000	1.10825	0.538467	1.45123	0	1.53725	0	3.25055	0.539923	1.91232	0.633363	1.89884	0.594996	0.466501	14.5538	2.16736	15.9694	1.05159	10.9101	2.24381	0	1.77632	34.6751	1.8103	39.7103	4.12069	21.5446	0.798014	0	1.20145	18.0361
Os01g0319200	0.554125	0	1.45123	0	1.02483	0	2.16704	0	1.91232	0	1.26589	0.297498	3.73201	4.47809	3.25104	3.09086	0	0	1.49587	17.0349	0.888158	0	1.8103	0	1.83142	21.5446	1.59603	0	2.40291	0
Os01g0320400	2.77062	0	1.93497	0	4.09933	0	1.08352	0	0.637441	0	0.632946	0	1.3995	0	3.25104	0	2.62897	0	1.49587	0	3.55263	0	0.452575	0	1.37356	21.5446	0.798014	0	1.80218	0
Os01g0320700	84.2269	10.2309	66.2727	5.87825	51.2416	12.1084	85.0561	15.6578	64.3815	21.5343	96.8407	4.16497	51.3151	2.23905	47.6819	2.57571	62.0438	1.67847	22.8121	0	38.6349	0	66.9811	1.28098	66.8467	0	31.1226	14.0382	61.8749	0
Os01g0321300	0.554125	2.15387	1.45123	0.587825	1.02483	0.550383	0	1.07985	1.91232	1.26673	0	3.86747	0.466501	3.35857	0	1.03029	0	1.67847	1.1219	0	0.444079	34.6751	1.35773	2.56196	0	0	0.399007	0	0	0
Os01g0321700	35.464	33.9234	43.5368	26.4521	38.9436	45.1314	31.422	34.555	38.8839	38.6351	38.6097	33.3198	46.1836	44.7809	30.8849	39.1509	28.9187	49.5149	37.0228	102.209	36.8586	69.3503	22.1762	38.4294	32.0498	43.0891	35.5116	14.0382	30.6371	36.0723
Os01g0321800	21.6109	21.0002	13.5448	14.6956	15.8849	15.9611	20.0451	29.1558	15.2986	24.7011	16.4566	19.0399	10.7295	23.51	10.295	21.636	22.6092	26.0163	13.0889	34.0698	11.5461	17.3376	15.8401	25.6196	21.5191	0	15.9603	28.0765	16.2196	0
Os01g0321900	12.7449	1.6154	1.93497	0.587825	5.12416	1.65115	6.50111	0.539923	4.46208	0.633363	10.1271	1.48749	2.79901	0	9.21127	0	11.5675	0	5.60952	0	3.10855	0	7.69378	0	4.57854	0	2.79305	0	12.6153	0
Os01g0322700	7.75774	0.538467	0	0.587825	3.58691	0	1.08352	0	3.1872	0.633363	4.43062	0.892494	0.933002	2.23905	0.54184	0.515143	0.525795	0	1.1219	34.0698	0.444079	0	1.35773	0	5.49425	43.0891	1.59603	0	0.600727	0
Os01g0322800	24.3815	18.3079	34.3457	22.3374	30.7449	20.9145	21.1286	24.8364	24.8602	22.8011	29.7484	24.9898	29.3896	12.3147	17.8807	26.2723	24.1866	22.6594	16.4546	17.0349	17.3191	17.3376	23.0813	26.9006	24.7241	21.5446	25.9355	42.1147	25.8313	0
Os01g0323000	79.7939	54.9237	90.4599	45.2625	66.1016	35.7749	40.6319	24.8364	45.2583	22.8011	31.6473	16.0649	28.4566	2.23905	23.2991	0.515143	37.3314	0.839236	42.6324	34.0698	59.0625	0	60.6451	1.28098	64.0996	64.6337	36.7087	14.0382	60.0727	18.0361
Os01g0323100	1.10825	1.6154	2.41871	1.76348	3.07449	1.10077	9.2099	7.01899	14.6611	7.60035	22.786	8.62744	11.6625	122.028	22.7573	125.18	15.2481	98.1906	18.6984	136.279	14.2105	138.701	23.0813	129.379	9.61493	43.0891	11.5712	28.0765	13.216	18.0361
Os01g0323500	0.554125	0.538467	1.93497	0.587825	0	0.550383	0	0	0.637441	1.90009	0.632946	1.78499	0	0	0	0	0	0.839236	0.747936	0	0.888158	0	0	0	0	0	0	0	0	0
Os01g0323600	510.349	771.623	371.031	503.178	806.542	465.624	612.187	326.653	593.457	518.724	603.197	521.811	257.508	86.2032	290.426	103.544	523.692	148.545	463.347	238.488	337.944	225.388	378.805	97.3544	379.561	1034.14	381.052	800.179	599.526	523.048
Os01g0323775	1.10825	1.6154	0	1.17565	1.02483	2.75191	0	2.69961	0	1.26673	0.632946	1.78499	0	0	0	0.515143	0	1.67847	0	17.0349	0	17.3376	0	0	0	21.5446	0	0	0.600727	0
Os01g0324400	6.09537	5.38467	11.6098	3.52695	8.19865	1.65115	6.50111	6.47907	14.0237	6.33363	7.59535	3.86747	8.39702	3.35857	10.295	6.18171	8.93851	5.87465	13.0889	17.0349	12.8783	0	8.14635	5.12392	13.2778	0	11.5712	28.0765	6.608	0
Os01g0326000	29.9227	21.0002	37.2482	13.52	33.307	22.0153	11.3769	5.93915	17.8483	14.5673	18.9884	6.54495	15.861	7.83666	11.3786	6.18171	9.46431	5.03542	21.6902	17.0349	19.0954	0	14.0298	0	16.4827	21.5446	13.9653	14.0382	27.0327	0
Os01g0326300	0	0	0.483743	1.17565	0	0.550383	0.541759	0.539923	0	0	0	0.297498	0	0	0	0	0	0	0	0	0	0	0.452575	0	0	0	0	0	1.20145	0
Os01g0327000	29.9227	39.3081	47.8905	37.6208	45.605	34.6741	22.7539	19.4372	14.0237	20.901	22.786	19.0399	23.7915	0	15.1715	0	10.5159	0	20.1943	0	17.7632	0	16.7453	1.28098	25.182	86.1783	25.5365	14.0382	17.4211	18.0361
Os01g0327100	34.9098	87.7701	61.4353	225.137	17.4221	100.72	61.7605	98.8058	27.4099	75.3701	94.9418	92.8193	29.3896	6.71714	42.8053	5.15143	52.0537	5.03542	24.3079	0	36.8586	0	48.8781	1.28098	55.8582	0	31.9206	0	50.4611	18.0361
Os01g0327400	404.511	442.62	408.762	547.853	278.754	392.973	366.771	441.657	253.064	274.879	484.203	448.032	350.809	52.6176	323.478	52.0294	502.134	55.3896	235.226	34.0698	272.665	69.3503	417.727	25.6196	394.212	64.6337	195.115	154.421	383.865	18.0361
Os01g0327500	0.554125	2.15387	5.32117	0.587825	1.02483	1.65115	4.33407	0.539923	5.09953	0.633363	9.49418	0.892494	3.73201	0	4.33472	0	5.25795	0	0.747936	0	1.77632	0	5.88348	0	3.20498	0	1.19702	0	2.40291	0
Os01g0327600	2.77062	3.76927	2.41871	7.64173	2.56208	4.40306	3.25055	2.15969	3.82464	3.80018	4.43062	4.75997	1.3995	6.71714	7.04392	3.09086	3.15477	4.19618	3.36571	17.0349	3.55263	17.3376	2.71545	10.2478	3.20498	0	2.39404	28.0765	1.80218	0
Os01g0327900	1.66237	0	1.93497	0.587825	0.512416	0	1.08352	1.07985	2.54976	0.633363	1.89884	0	1.866	1.11952	1.08368	0.515143	1.05159	0	1.49587	0	0	0	4.07318	1.28098	2.74712	0	0.798014	14.0382	4.80582	0
Os01g0328300	11.0825	14.0001	12.5773	17.6348	7.68624	9.3565	11.9187	14.5779	4.46208	13.3006	12.026	12.1974	4.66501	2.23905	3.79288	2.06057	6.30954	2.51771	5.60952	17.0349	5.77303	0	4.52575	2.56196	11.4464	0	7.18213	28.0765	7.20873	18.0361
Os01g0328400	806.251	460.928	952.973	410.89	840.874	493.143	774.715	484.311	756.005	620.062	1022.21	362.65	787.453	668.355	806.257	484.234	763.454	374.299	685.484	289.593	792.681	502.789	878.901	297.187	955.083	323.169	721.804	421.147	1003.21	577.156
Os01g0328500	11.6366	18.8464	8.22362	14.1078	10.7607	18.1626	10.2934	19.4372	12.1114	12.6673	19.6213	13.6849	11.196	14.5538	10.295	16.9997	14.7223	15.1063	8.97524	34.0698	12.8783	17.3376	13.1247	7.68587	15.1092	21.5446	16.3593	28.0765	16.8204	0
Os01g0328600	16.6237	6.46161	13.5448	7.64173	24.596	8.80612	31.9638	8.09884	19.1232	7.60035	12.6589	15.4699	17.2605	8.95618	18.9644	13.3937	26.8155	12.5885	21.3162	0	23.0921	0	20.8185	6.40489	17.3985	21.5446	22.3444	28.0765	25.2305	36.0723
Os01g0328700	69.8197	76.4623	93.846	90.5251	105.045	78.1543	89.3902	84.2279	68.2062	61.4362	85.4477	116.024	84.4367	108.594	81.8178	116.422	75.1887	135.117	99.8495	17.0349	74.1612	86.6878	64.7182	92.2305	64.0996	86.1783	96.1607	42.1147	96.1164	72.1445
Os01g0328900	16.0696	16.154	14.0285	14.1078	17.9346	14.3099	11.9187	9.17868	11.4739	13.3006	4.43062	19.0399	12.5955	2.23905	9.75311	3.09086	9.46431	4.19618	13.8368	17.0349	11.102	0	10.8618	14.0908	14.6513	0	11.5712	0	8.41018	18.0361
Os01g0329400	11.6366	14.5386	10.6423	16.4591	12.298	15.9611	13.544	11.3384	12.7488	9.50044	8.22829	15.4699	10.7295	4.47809	15.7133	8.24229	10.5159	17.624	8.2273	0	10.2138	17.3376	12.6721	3.84294	10.9885	21.5446	11.5712	14.0382	9.01091	18.0361
Os01g0329800	13.8531	20.4618	10.1586	17.0469	9.7359	17.6122	7.04286	28.6159	13.3863	26.6012	15.1907	44.6247	12.5955	16.7928	5.96024	19.5754	8.41272	28.534	10.0971	17.0349	6.66119	34.6751	8.14635	32.0245	11.9042	21.5446	9.57617	14.0382	6.00727	18.0361
Os01g0329900	24.9356	51.6928	31.927	39.9721	23.5711	12.6588	18.4198	16.1977	19.1232	30.4014	26.5837	11.0074	9.79652	0	10.295	0.515143	8.93851	0	17.9505	0	13.7665	0	22.6288	0	15.1092	43.0891	15.9603	28.0765	28.2342	18.0361
Os01g0330100	0.554125	3.2308	2.90246	1.76348	2.04966	1.65115	1.62528	0	0.637441	3.80018	1.89884	0.892494	1.3995	0	0.54184	0.515143	0.525795	0	1.1219	0	1.33224	0	0.90515	0	1.83142	0	1.19702	28.0765	1.20145	18.0361
Os01g0330200	170.116	394.696	123.838	446.159	109.657	315.92	179.864	366.068	60.5569	160.241	75.3205	309.695	95.6327	1.11952	147.38	2.06057	312.848	5.87465	142.856	34.0698	127.451	17.3376	189.629	8.96685	164.37	86.1783	83.7915	28.0765	132.16	18.0361
Os01g0331900	29.3686	45.7697	23.7034	48.7895	28.6953	53.9375	35.7561	39.9543	30.5972	44.3354	51.9015	40.1622	27.0571	39.1833	41.7217	52.0294	32.5993	41.1226	28.7955	68.1395	41.7434	0	37.1112	53.8011	33.4233	21.5446	37.5067	28.0765	47.4575	0
Os01g0332100	6.09537	16.154	12.0936	26.4521	10.2483	35.2245	16.7945	14.5779	7.01185	15.8341	10.7601	22.3123	10.263	13.4343	9.75311	39.666	14.7223	52.8719	8.2273	0	11.102	52.0127	6.78863	26.9006	11.4464	21.5446	13.1672	28.0765	9.61164	54.1084
Os01g0332200	3.87887	27.4618	8.70737	2.93913	14.8601	5.50383	2.70879	1.61977	24.8602	6.33363	0.632946	20.2299	7.93051	17.9124	3.79288	32.9691	14.7223	25.1771	10.0971	34.0698	4.44079	0	17.6504	56.3631	8.24137	21.5446	5.18709	0	5.40654	18.0361
Os01g0332500	0	0	1.45123	0	3.58691	0.550383	2.16704	0	2.54976	0.633363	0.632946	0.892494	2.3325	1.11952	0	0.515143	1.05159	0	1.1219	0	2.2204	0	0.452575	0	0.915708	0	1.99504	0	3.00364	0
Os01g0332800	3.32475	17.2309	0.483743	5.87825	2.04966	7.70536	0.541759	5.93915	2.54976	10.7672	0.632946	8.32994	2.79901	4.47809	1.08368	5.66657	2.62897	0	0.373968	0	0.888158	17.3376	0.90515	30.7435	3.20498	21.5446	1.59603	0	0.600727	0
Os01g0332900	202.81	220.772	168.342	221.022	152.7	243.269	121.354	189.513	182.308	211.543	183.554	223.421	175.404	192.558	162.552	173.603	160.367	163.651	187.732	68.1395	138.997	121.363	158.401	166.527	184.973	150.812	158.805	168.459	145.376	198.397
Os01g0335700	15.5155	17.2309	14.5123	19.9861	15.3725	12.1084	4.87583	14.5779	8.28673	7.60035	9.49418	23.7998	14.4615	15.6733	8.12759	19.0603	14.7223	13.4278	17.2025	17.0349	9.32566	69.3503	8.14635	19.2147	15.1092	21.5446	13.9653	28.0765	13.8167	18.0361
Os01g0336300	0	0	0	0	0	0	0	0	0.637441	0.633363	0	0	0	1.11952	0	0	0	0	0	68.1395	0	0	0	1.28098	0.457854	43.0891	0	28.0765	0	0
Os01g0337160	0	0	0.967485	0	4.61174	1.65115	4.33407	1.61977	5.09953	1.90009	2.53178	0.594996	2.3325	1.11952	3.25104	0	3.15477	0	3.36571	0	0.888158	0	4.07318	1.28098	1.37356	21.5446	2.79305	14.0382	1.20145	18.0361
Os01g0337500	1.10825	5.92314	0.483743	10.5809	2.04966	8.80612	8.12638	13.4981	5.09953	13.934	3.16473	10.4124	2.3325	24.6295	8.66943	32.9691	9.9901	10.9101	1.86984	68.1395	5.32895	0	0.452575	7.68587	6.40996	0	6.78312	56.1529	4.20509	72.1445
Os01g0337600	59.2913	15.0771	48.858	34.0939	43.5553	30.8214	55.2594	39.9543	54.1825	30.4014	58.231	27.9648	44.7841	30.2271	50.9329	25.7571	36.8056	31.0517	40.3886	0	48.8487	17.3376	52.9513	48.6772	54.4846	107.723	41.4968	56.1529	46.256	144.289
Os01g0337700	1.66237	0.538467	2.41871	0.587825	5.12416	2.75191	2.70879	1.07985	1.27488	0.633363	1.26589	1.48749	5.59801	2.23905	2.7092	0.515143	5.25795	0	4.48762	17.0349	3.10855	0	4.97833	0	1.83142	43.0891	6.78312	0	0	36.0723
Os01g0337900	8.86599	13.4617	5.32117	9.4052	15.3725	12.1084	21.1286	25.3764	15.2986	23.4344	28.4826	36.5922	13.5285	110.833	12.4623	100.968	13.6707	109.101	16.8286	119.244	7.99342	52.0127	12.6721	74.2968	3.66283	107.723	15.5613	28.0765	15.0182	72.1445
Os01g0338000	234.949	190.079	248.644	175.172	233.149	160.161	150.609	149.019	201.431	172.908	192.415	168.086	164.675	292.195	130.042	223.572	141.965	242.539	176.139	119.244	194.507	208.051	182.388	193.428	199.166	129.267	189.927	154.421	217.463	216.434
Os01g0338100	0.554125	1.6154	0.483743	0.587825	3.07449	0.550383	2.70879	1.07985	1.27488	1.26673	0	3.56997	0	1.11952	1.08368	4.12114	0	2.51771	2.61778	0	0.888158	0	1.35773	0	0.457854	0	2.39404	0	0	0
Os01g0338150	1.66237	0.538467	0	0	0.512416	0	0.541759	0.539923	1.27488	0	0	0	0.466501	0	0.54184	0	0	0.839236	0	17.0349	0	0	0.90515	2.56196	0.457854	0	0	42.1147	0.600727	0
Os01g0338200	104.73	82.3855	124.806	73.4781	139.89	77.0536	129.48	88.0074	97.5284	59.5361	72.7887	60.0946	114.293	15.6733	107.284	60.2717	93.5915	54.5503	103.215	85.1744	125.674	52.0127	120.385	49.9582	119.042	43.0891	126.485	28.0765	114.138	108.217
Os01g0338401	1.66237	0	0	0	0.512416	0	0.541759	0	0	0.633363	0.632946	0	0.466501	0	0	1.54543	0	0.839236	0.747936	0	0	17.3376	0	1.28098	0	0	0	14.0382	0	0
Os01g0338600	12.7449	11.3078	21.2847	5.87825	15.3725	9.3565	31.422	12.9581	29.3223	13.3006	15.8236	16.9574	29.3896	33.5857	27.092	24.7269	26.8155	43.6403	21.6902	34.0698	17.7632	0	26.2494	15.3717	31.5919	43.0891	23.5414	14.0382	28.8349	0
Os01g0339600	2.2165	0	1.45123	0	2.04966	0	1.08352	0	0.637441	1.26673	5.69651	0.297498	1.866	0	0.54184	0	1.05159	0	1.86984	0	2.2204	0	0.90515	0	1.37356	0	0.798014	0	1.20145	18.0361
Os01g0339900	108.054	147.002	123.354	126.97	106.582	135.944	113.228	115.543	117.927	117.805	112.031	143.989	105.896	205.992	101.866	185.451	143.542	234.147	107.329	153.314	91.9244	138.701	123.1	162.684	93.4022	86.1783	105.338	56.1529	109.332	72.1445
Os01g0340600	0.554125	1.6154	0.483743	0.587825	0	2.20153	0	2.15969	0	1.90009	0.632946	0	0	0	0	0	0	0	0.373968	0	0.888158	0	0	0	0	0	0	0	0	36.0723
Os01g0340801	0.554125	0.538467	0	0	0.512416	0	1.08352	0	0.637441	0	1.26589	0	0	1.11952	0	0	0	0	0.373968	0	0	0	0	0	0.915708	0	0.399007	0	0	0
Os01g0341000	1.66237	8.61547	2.90246	4.7026	4.61174	9.3565	1.62528	3.23954	1.91232	4.43354	0.632946	7.73494	4.66501	1.11952	2.7092	0	3.15477	0	1.86984	0	3.55263	0	2.71545	0	2.74712	0	2.79305	0	0	0
Os01g0341200	73.1444	94.2318	58.5328	144.605	48.6795	97.4177	30.3385	103.125	39.5213	100.071	74.6876	69.0195	22.8585	0	35.2196	0.515143	26.8155	0.839236	35.527	0	45.2961	0	31.2277	1.28098	48.9904	21.5446	29.5265	42.1147	48.6589	36.0723
Os01g0341300	0	0.538467	0.967485	2.3513	0	1.65115	0	1.07985	0	1.26673	0.632946	0	0	0	1.08368	0	1.05159	0	0.373968	0	0.444079	52.0127	0.90515	0	0	0	0	14.0382	0	0
Os01g0342500	0.554125	1.07693	0.967485	4.11478	0	2.20153	1.62528	1.07985	1.27488	3.16681	0	0.594996	2.3325	0	1.08368	0	0.525795	0	0.373968	0	0.444079	0	1.35773	2.56196	0.457854	0	2.39404	0	1.80218	0
Os01g0342750	0	1.07693	0.483743	0	0	1.65115	3.25055	3.77946	0.637441	3.16681	1.89884	7.73494	2.79901	1.11952	0.54184	3.09086	1.57738	2.51771	0.373968	0	0.444079	0	0.452575	0	0.915708	21.5446	1.59603	14.0382	1.20145	0
Os01g0342800	11.0825	5.38467	9.19111	7.64173	8.71107	5.50383	11.3769	3.23954	10.8365	10.7672	12.6589	4.16497	5.59801	3.35857	9.21127	4.12114	8.93851	0.839236	9.3492	0	11.9901	0	10.8618	6.40489	10.5306	0	7.98014	28.0765	10.2124	0
Os01g0342900	0	0	2.41871	0	2.56208	1.65115	0.541759	0	0.637441	1.26673	0	0	0.466501	0	0	0	1.57738	0	1.49587	0	0.444079	0	0.452575	0	0.915708	0	0.798014	14.0382	3.00364	18.0361
Os01g0343100	9.97424	7.53854	15.9635	9.4052	9.22348	6.60459	5.95935	4.8593	15.2986	5.70026	0.632946	8.03244	9.33002	1.11952	4.87656	0	5.78374	0	7.1054	0	2.2204	0	5.88348	1.28098	5.03639	0	2.79305	0	3.60436	0
Os01g0343200	27.1521	62.4622	35.7969	41.1478	24.596	26.9687	21.6704	30.7756	35.6967	39.2685	19.6213	42.5422	28.9231	22.3905	16.2552	17.5149	24.1866	10.0708	39.6406	17.0349	28.4211	0	28.9648	26.9006	24.7241	43.0891	23.9404	28.0765	12.0145	0
Os01g0343300	10.5284	22.6156	24.6709	23.513	40.4808	18.713	29.255	14.5779	26.7725	8.23371	8.22829	12.1974	25.191	6.71714	18.4225	7.212	26.8155	4.19618	12.7149	0	15.5428	0	13.1247	2.56196	19.2299	86.1783	16.7583	28.0765	24.6298	18.0361
Os01g0343500	0	0	0	0.587825	0	0	1.08352	1.07985	1.27488	1.26673	0	1.48749	0.466501	3.35857	0.54184	1.03029	0	3.35694	0	0	0.888158	0	0.452575	1.28098	0.457854	0	0.798014	0	0.600727	0
Os01g0344620	0.554125	0	0	0	0	0	0.541759	0.539923	0.637441	0	0.632946	0	0	2.23905	0	0	0	0	0.747936	0	0.444079	0	0	1.28098	1.37356	0	0.399007	0	0	0
Os01g0346250	2.2165	5.92314	3.86994	5.87825	3.07449	9.90689	9.2099	10.2585	5.09953	13.934	3.16473	14.5774	10.7295	8.95618	7.04392	15.9694	10.5159	11.7493	4.48762	0	3.99671	34.6751	3.16803	7.68587	5.9521	43.0891	9.17717	14.0382	4.80582	0
Os01g0346400	4.433	3.2308	1.93497	3.52695	2.04966	3.85268	2.70879	3.23954	3.82464	3.16681	1.89884	2.97498	2.3325	5.59761	0.54184	2.57571	1.57738	1.67847	1.86984	0	3.55263	0	1.8103	5.12392	2.28927	0	2.39404	14.0382	3.60436	36.0723
Os01g0346600	7.75774	7.00007	4.83743	14.6956	3.58691	14.3099	17.3363	9.71861	8.92417	14.5673	18.9884	13.6849	6.06451	17.9124	12.4623	18.5451	15.7738	11.7493	10.0971	17.0349	7.99342	17.3376	10.8618	23.0576	10.9885	64.6337	6.78312	0	12.0145	18.0361
Os01g0346700	59.8454	60.3083	56.1141	59.3703	49.1919	45.6818	30.8803	42.6539	40.1588	51.9357	22.786	53.8471	73.7071	36.9442	46.0564	58.7263	45.7442	44.4795	51.9816	34.0698	55.0658	0	47.5204	23.0576	32.5076	21.5446	45.0878	56.1529	42.0509	0
Os01g0347000	0	0	0.483743	0	0.512416	0.550383	0	0	0.637441	0	0.632946	0	0	0	0.54184	0.515143	0.525795	0.839236	0	0	0	0	0	0	0.457854	0	0	0	0	0
Os01g0347100	6.09537	18.3079	4.83743	11.1687	11.7856	15.9611	14.0857	11.3384	10.8365	14.5673	13.9248	24.3948	8.39702	1.11952	7.58576	2.06057	7.36113	0	9.3492	17.0349	8.4375	0	6.33605	5.12392	5.49425	0	6.78312	0	8.41018	0
Os01g0347200	21.0567	82.9239	45.9555	72.3025	34.8443	56.6894	14.6275	46.9733	23.5853	51.9357	18.9884	77.9444	13.5285	1.11952	8.66943	1.03029	19.4544	0	30.2914	0	28.4211	0	24.8916	2.56196	25.182	0	13.9653	28.0765	22.2269	0
Os01g0347300	2.77062	2.69234	0.967485	7.0539	0	11.0077	2.16704	4.31938	1.27488	5.70026	5.06356	6.84245	3.73201	1.11952	1.62552	1.03029	0.525795	0.839236	1.86984	0	2.2204	0	4.97833	0	5.49425	0	0.399007	0	0.600727	0
Os01g0347600	189.511	30.6926	261.705	174.584	197.28	101.27	405.777	186.273	60.5569	60.1694	242.418	63.962	373.201	12.3147	412.34	16.4846	344.921	5.87465	141.36	0	157.648	17.3376	126.268	2.56196	178.105	0	104.939	56.1529	216.863	90.1806
Os01g0348600	73.6986	96.3856	80.785	80.532	85.5734	84.7589	125.688	117.163	109.64	91.8376	133.552	137.742	124.089	494.829	136.544	503.295	119.355	610.125	110.695	596.221	117.237	381.426	116.312	727.596	74.1724	129.267	120.101	84.2294	115.94	306.614
Os01g0348700	198.931	95.3087	234.131	91.1129	253.646	135.944	226.455	107.445	204.618	132.373	366.475	107.694	198.729	126.506	261.709	132.392	185.606	120.85	197.829	51.1046	238.026	121.363	219.046	108.883	264.64	236.99	248.183	168.459	300.964	108.217
Os01g0348800	0	0	0	0	0	0	0.541759	0	0	0	0	0	0	0	0	0	1.57738	0	0.747936	0	0.444079	0	0.452575	0	0.915708	0	0	0	0.600727	0
Os01g0348900	227.745	303.157	160.119	244.535	81.9865	154.658	105.643	106.365	146.611	261.579	114.563	123.759	48.5161	4.47809	122.456	12.8786	123.562	89.7983	112.938	34.0698	67.0559	69.3503	98.6614	2.56196	149.26	64.6337	70.6243	98.2676	166.401	72.1445
Os01g0349000	3.87887	1.07693	1.45123	1.76348	1.02483	4.40306	2.16704	2.15969	1.91232	4.43354	1.26589	2.97498	1.866	5.59761	1.08368	5.66657	2.62897	5.03542	2.99175	0	3.55263	0	4.52575	2.56196	3.20498	0	2.39404	14.0382	1.80218	0
Os01g0349400	109.163	68.3853	88.0411	87.5859	59.4402	73.2009	111.602	118.783	100.716	76.6369	172.794	63.6645	87.2357	86.2032	107.826	63.8777	123.562	62.9427	71.4279	51.1046	78.1579	86.6878	124.458	60.206	123.621	0	71.0233	70.1911	122.548	72.1445
Os01g0349600	0	0	0.967485	0	2.04966	1.65115	4.87583	1.07985	2.54976	0	2.53178	0.594996	2.79901	0	2.16736	0.515143	1.05159	0	0.373968	0	1.33224	0	0.452575	1.28098	2.74712	21.5446	2.39404	0	1.20145	0
Os01g0350500	1.10825	0.538467	0	0	0.512416	0	0	0	0	0	0.632946	0	0	0	0	0	0	0	0	34.0698	0.444079	0	0	0	0.457854	21.5446	0	14.0382	0	18.0361
Os01g0350900	29.3686	39.3081	23.7034	49.3773	25.6208	36.8756	36.2978	40.4942	31.872	38.0018	60.7628	47.0047	35.4541	45.9004	37.3869	44.8174	37.8572	37.7656	30.6654	34.0698	34.6382	34.6751	33.038	44.8343	37.544	21.5446	37.1077	42.1147	36.0436	18.0361
Os01g0351200	7.20362	5.38467	4.35368	1.17565	2.04966	1.10077	6.50111	2.69961	8.92417	5.70026	8.86124	5.35496	3.26551	8.95618	3.25104	3.09086	2.10318	0	5.23555	17.0349	3.55263	86.6878	3.6206	14.0908	4.57854	64.6337	4.38908	28.0765	8.41018	18.0361
Os01g0351300	11.6366	18.3079	13.5448	16.4591	18.9594	18.1626	11.3769	12.4182	13.3863	7.60035	8.86124	20.2299	11.196	16.7928	11.3786	20.6057	10.5159	14.267	16.4546	17.0349	12.4342	34.6751	12.2195	21.7766	11.9042	43.0891	13.5662	14.0382	10.8131	36.0723
Os01g0351800	7.75774	10.7693	6.7724	7.64173	10.2483	12.6588	10.2934	10.2585	7.01185	3.80018	10.1271	16.6599	10.263	2.23905	5.96024	4.63629	7.88692	5.03542	7.1054	17.0349	3.55263	0	5.4309	7.68587	6.86781	0	15.9603	0	6.608	36.0723
Os01g0353633	0	0	0	0	0	0	0	0	0	0	0.632946	0	0	0	0	0	0	0	1.49587	17.0349	1.77632	0	2.26288	0	0	0	0	0	0	0
Os01g0353900	5.54125	0	6.28865	0	5.63657	0.550383	4.87583	0.539923	5.73697	1.26673	6.9624	0	6.99751	0	8.12759	0	3.68056	0	5.98349	17.0349	6.66119	0	6.78863	2.56196	10.0728	0	6.38412	0	3.00364	0
Os01g0354200	3.87887	5.38467	9.67485	3.52695	7.68624	2.20153	7.04286	4.8593	7.01185	3.80018	1.89884	5.35496	9.33002	3.35857	2.7092	6.69686	5.78374	7.55313	7.85333	0	3.55263	0	4.52575	8.96685	3.66283	0	7.58114	0	7.20873	0
Os01g0355100	1.66237	0.538467	2.90246	0.587825	0.512416	0.550383	1.08352	0	0.637441	1.26673	1.26589	1.48749	0.466501	0	0	0	0	0	1.1219	34.0698	0.888158	0	0	0	0.457854	0	1.59603	0	1.20145	0
Os01g0355500	15.5155	33.385	17.8985	48.7895	19.4718	48.4337	18.4198	37.2547	24.2227	48.1356	9.49418	59.7971	22.392	76.1275	14.6297	79.332	16.8254	63.7819	27.6736	34.0698	21.7599	86.6878	22.6288	81.9827	17.3985	86.1783	25.1375	56.1529	10.2124	72.1445
Os01g0355600	38.7887	29.0772	40.6344	31.7426	29.2077	30.8214	16.2528	32.9353	20.3981	33.5682	9.49418	41.6497	35.4541	50.3785	17.8807	36.06	17.877	40.2833	31.4133	664.36	28.8651	86.6878	24.4391	90.9495	24.2663	1486.58	33.9156	154.421	16.8204	757.517
Os01g0355900	8.31187	12.3847	6.7724	13.52	11.2731	14.8603	7.58462	10.7985	12.1114	10.7672	8.22829	20.8248	11.196	7.83666	15.1715	8.75743	6.30954	12.5885	9.72317	0	14.6546	0	8.59893	10.2478	7.32566	21.5446	8.77816	14.0382	8.41018	0
Os01g0356400	57.629	105.54	27.0896	77.0051	44.5802	83.6582	79.0968	137.14	81.5924	177.975	54.4333	245.138	58.3126	455.646	66.6463	415.205	57.3116	449.831	66.1924	357.732	55.954	381.426	69.244	481.648	38.9176	64.6337	75.0134	238.65	64.8785	324.65
Os01g0356500	3.32475	2.15387	1.93497	4.7026	2.04966	3.3023	3.25055	5.93915	5.09953	1.90009	1.89884	5.65246	2.79901	2.23905	1.08368	4.12114	2.10318	2.51771	4.86159	17.0349	0.444079	0	0.90515	0	3.20498	0	3.19206	14.0382	3.60436	0
Os01g0356800	0	0	0	0.587825	0	1.65115	1.08352	0	1.27488	1.90009	1.89884	0	0.933002	3.35857	1.08368	1.54543	1.05159	0.839236	0.373968	68.1395	1.33224	17.3376	0	5.12392	0.915708	43.0891	0.798014	98.2676	0	54.1084
Os01g0356900	1.66237	0.538467	0.967485	2.93913	0	0.550383	0.541759	0.539923	0	0.633363	0.632946	0.297498	0.466501	1.11952	0	0	0	0	0	0	0	17.3376	0.452575	0	0	0	0	0	0	0
Os01g0356951	0	0	0	0.587825	0.512416	0	0	0	0	0	0	0	0.466501	0	0	0	0	0	0	0	0	0	0	0	1.37356	21.5446	3.59107	0	3.60436	0
Os01g0357100	142.41	523.929	154.798	504.942	290.027	466.174	558.553	611.192	134.5	270.446	62.0287	229.073	275.236	455.646	295.844	572.324	427.471	604.25	84.8908	136.279	74.1612	121.363	34.8483	12.8098	74.6302	129.267	47.4819	140.382	334.004	919.843
Os01g0357150	0	0	0	0	0	0	0	0.539923	0	0	0	0	0	0	0	1.03029	0.525795	0	0	0	0	0	0.452575	5.12392	0	21.5446	0	0	0	0
Os01g0357200	0.554125	0.538467	0.967485	1.17565	1.53725	0.550383	0.541759	3.77946	0.637441	0.633363	4.43062	1.48749	1.866	17.9124	1.62552	11.3331	1.57738	9.2316	1.86984	17.0349	0.444079	0	1.8103	10.2478	1.37356	0	1.19702	0	3.00364	0
Os01g0357800	8.86599	3.2308	13.061	5.87825	11.2731	3.3023	10.8352	2.15969	14.6611	6.33363	12.6589	3.56997	20.9925	4.47809	12.4623	4.63629	12.0933	0.839236	15.7067	17.0349	15.5428	0	13.5773	2.56196	9.61493	0	18.3543	14.0382	13.216	54.1084
Os01g0357900	381.238	262.772	299.437	194.57	303.35	216.3	236.749	160.357	263.9	287.547	284.826	190.994	206.193	42.5419	234.075	41.7266	219.256	37.7656	266.639	34.0698	269.556	104.025	271.998	33.3055	306.762	150.812	245.389	112.306	284.745	72.1445
Os01g0358100	583.493	198.156	642.41	476.138	580.567	496.445	649.027	322.334	395.213	271.713	448.125	308.505	627.91	139.94	812.218	138.573	668.285	128.403	567.31	187.384	698.092	121.363	582.464	112.726	551.256	258.535	671.529	238.65	606.734	126.253
Os01g0358300	0	0	0	0	1.02483	0.550383	0.541759	0.539923	0.637441	1.26673	1.26589	0.297498	1.866	0	1.62552	1.54543	0.525795	1.67847	1.49587	0	0.888158	0	0.452575	6.40489	0.915708	0	0	0	1.20145	0
Os01g0358400	84.7811	75.3854	125.289	52.9043	157.312	79.2551	94.266	69.1101	121.114	83.6039	110.765	86.5719	134.819	83.9642	134.918	121.574	92.5399	119.172	117.426	17.0349	133.224	17.3376	121.29	90.9495	104.849	86.1783	124.49	42.1147	132.761	72.1445
Os01g0358700	2.2165	0.538467	0.483743	2.3513	0.512416	2.75191	2.16704	3.77946	1.27488	3.16681	0.632946	0.297498	0	0	0.54184	0	1.05159	0	0.747936	17.0349	0.444079	0	0.90515	0	0	0	0	0	1.20145	0
Os01g0359400	4.433	2.15387	5.80491	3.52695	6.14899	4.95344	7.58462	5.39923	5.09953	5.0669	2.53178	2.67748	3.73201	4.47809	2.7092	1.03029	3.15477	1.67847	2.99175	0	2.66447	0	4.97833	0	3.66283	21.5446	2.79305	0	4.80582	36.0723
Os01g0359600	1.10825	1.07693	0.483743	0.587825	0.512416	0.550383	0	2.15969	0	0.633363	1.89884	0.297498	0	1.11952	1.08368	0.515143	0	0	0.373968	0	0	0	0	1.28098	0	0	0	0	0.600727	0
Os01g0359800	0	1.07693	0.483743	0	0.512416	1.10077	1.08352	0	0	0.633363	0.632946	0.892494	0.466501	0	0	0	0	0	0	0	0.444079	0	0	1.28098	1.37356	0	0.399007	0	0	0
Os01g0360100	3.32475	1.6154	0.967485	1.76348	2.04966	0.550383	5.41759	1.07985	6.37441	1.26673	1.26589	2.37998	1.3995	3.35857	4.33472	4.12114	2.10318	0.839236	4.48762	0	11.102	0	3.16803	6.40489	1.83142	0	6.38412	0	3.00364	18.0361
Os01g0360150	1.10825	0.538467	0	0.587825	0	0	0	0	0.637441	0	0	0	0	0	0	0	0	0	0.747936	0	0	0	0	0	0.457854	0	0.399007	0	0.600727	0
Os01g0360200	48.2088	35.0004	97.2322	27.04	88.1355	40.7283	40.0902	34.0151	54.8199	34.2016	35.445	45.2197	50.3821	6.71714	33.5941	8.24229	33.1251	10.9101	60.5828	34.0698	50.1809	17.3376	49.3307	33.3055	43.954	86.1783	54.664	42.1147	34.2415	36.0723
Os01g0360333	0	0	0	0	0	0	0	0.539923	0	0	1.26589	0	0	0	0.54184	0	0.525795	0.839236	0.373968	17.0349	0.444079	17.3376	0.452575	0	0	21.5446	0.399007	0	1.20145	0
Os01g0360600	14.9614	19.9233	15.9635	12.9322	17.4221	29.1703	18.4198	23.7566	17.2109	20.2676	23.419	22.6098	26.5905	34.7052	11.9205	36.06	18.9286	28.534	17.2025	51.1046	16.4309	34.6751	14.4824	38.4294	15.567	0	19.5514	28.0765	15.6189	18.0361
Os01g0361000	38.7887	19.9233	41.6019	19.3982	36.8939	19.8138	75.8462	14.5779	86.6919	17.7342	66.4593	17.2549	39.1861	17.9124	55.8095	8.75743	97.7979	10.9101	44.8762	34.0698	49.2928	34.6751	87.347	8.96685	82.8716	86.1783	42.2948	28.0765	57.0691	54.1084
Os01g0361500	0.554125	0	0.967485	1.17565	0	0	0.541759	0	0.637441	0	0	0.297498	0.933002	0	0	0	0.525795	2.51771	0.373968	0	0.888158	0	0.90515	0	0	0	0.399007	0	0.600727	0
Os01g0361700	1.10825	0	0.967485	1.17565	0.512416	0.550383	1.08352	0	1.27488	0	1.89884	0.297498	0	0	1.62552	0.515143	0.525795	0	1.86984	0	1.33224	0	1.8103	0	0.915708	0	0	0	1.20145	0
Os01g0361800	2.2165	0.538467	3.3862	1.17565	2.56208	1.10077	3.79231	0	5.09953	1.26673	3.79767	0.297498	5.13151	2.23905	6.50208	0	0	0	2.61778	0	4.44079	0	2.26288	0	5.49425	21.5446	4.78809	14.0382	1.80218	18.0361
Os01g0362000	9.42012	6.46161	9.19111	2.93913	7.17382	8.25574	4.87583	6.47907	5.73697	12.0339	15.8236	11.3049	7.93051	4.47809	10.295	3.09086	11.0417	4.19618	7.1054	17.0349	11.102	17.3376	8.59893	6.40489	13.2778	0	12.7682	0	12.0145	0
Os01g0362100	1.10825	0.538467	2.41871	0	0.512416	1.10077	1.08352	1.07985	0.637441	0.633363	4.43062	2.37998	1.3995	2.23905	2.16736	2.57571	0.525795	5.87465	1.49587	0	3.55263	17.3376	2.26288	14.0908	1.83142	0	1.59603	0	1.20145	0
Os01g0362400	12.7449	7.00007	13.061	7.0539	17.9346	3.85268	7.58462	4.31938	8.28673	3.80018	13.9248	2.37998	10.263	2.23905	8.66943	3.606	12.0933	5.03542	13.0889	0	12.4342	17.3376	11.3144	5.12392	13.2778	0	9.97518	28.0765	10.8131	0
Os01g0362533	19.3944	5.38467	24.1871	3.52695	16.9097	7.70536	13.0022	3.23954	18.4858	8.23371	20.2543	2.67748	19.1265	1.11952	22.7573	2.57571	20.506	0.839236	24.3079	0	26.6447	0	21.271	1.28098	28.8448	21.5446	24.7384	0	25.2305	18.0361
Os01g0363300	8.86599	14.5386	9.67485	18.2226	11.2731	12.1084	8.12638	15.6578	8.28673	15.2007	13.2919	14.5774	7.93051	0	9.21127	0	8.41272	0	10.0971	0	8.88158	0	9.0515	1.28098	8.69923	0	7.18213	14.0382	10.8131	0
Os01g0363500	34.9098	11.8463	40.1506	12.3443	25.6208	10.4573	34.1308	10.7985	23.5853	7.60035	36.0779	5.35496	28.9231	4.47809	31.4267	3.606	26.2897	4.19618	22.0641	0	27.5329	0	26.2494	7.68587	41.2069	43.0891	31.5216	28.0765	22.2269	18.0361
Os01g0363600	0	2.15387	0.967485	0	1.53725	1.10077	0.541759	1.07985	0	1.90009	0	1.48749	0.466501	3.35857	0	3.606	0	0.839236	0.373968	0	0.444079	0	0	0	0.915708	0	0	14.0382	0	0
Os01g0363900	8.86599	11.3078	14.0285	10.5809	8.71107	13.7596	3.25055	12.4182	11.4739	13.934	3.16473	15.1724	9.79652	5.59761	3.79288	7.212	7.88692	3.35694	17.5765	0	10.6579	69.3503	9.0515	15.3717	7.78352	86.1783	13.9653	14.0382	4.80582	0
Os01g0364000	3.32475	0	1.45123	0	2.56208	0	1.62528	0.539923	0.637441	0	2.53178	0	3.26551	1.11952	0	0.515143	1.57738	0	1.86984	0	1.33224	0	2.71545	0	2.74712	0	0.798014	14.0382	3.00364	0
Os01g0364100	1.10825	1.07693	0	0.587825	0	1.10077	1.08352	0	0	0	0	0.594996	0.466501	1.11952	0	0	0	0.839236	0.373968	0	0.888158	0	0.90515	0	0	0	0	14.0382	0.600727	0
Os01g0364800	1.10825	1.07693	0	0.587825	1.02483	0.550383	1.08352	0.539923	0.637441	0	0.632946	0.892494	0.466501	0	0.54184	0.515143	1.05159	0	0	0	0	0	0	1.28098	0	0	0.798014	14.0382	0	0
Os01g0365000	0.554125	0.538467	0.483743	0	0	0	0	0	0.637441	0.633363	1.26589	0	0	2.23905	0	0	0	0.839236	0	0	0	0	0	0	0.457854	43.0891	0	0	0	0
Os01g0366100	1.66237	2.15387	2.41871	1.76348	4.61174	1.10077	3.79231	1.07985	3.82464	0.633363	1.26589	1.78499	3.26551	0	3.79288	0	4.20636	0.839236	5.23555	0	5.77303	0	5.4309	1.28098	3.66283	0	3.19206	0	1.80218	18.0361
Os01g0366300	1.66237	2.15387	1.45123	2.3513	2.04966	1.65115	2.70879	3.77946	2.54976	3.80018	5.69651	3.27248	0.933002	0	1.62552	0	2.62897	0	2.24381	0	0.888158	17.3376	1.35773	1.28098	3.20498	0	3.99007	14.0382	1.20145	0
Os01g0367100	6.64949	13.4617	10.1586	8.81738	10.7607	13.7596	17.878	12.4182	9.56161	11.4005	17.0895	5.94996	6.99751	25.749	7.58576	11.3331	9.46431	10.0708	11.593	17.0349	13.7665	0	9.0515	11.5288	13.7356	43.0891	13.1672	28.0765	9.61164	18.0361
Os01g0367300	76.4692	63.5391	71.1102	60.546	66.1016	63.8444	67.1781	61.0113	67.5687	61.4362	62.6616	52.3596	62.9776	71.6494	59.0605	55.6354	57.3116	58.7465	57.5911	68.1395	67.0559	121.363	57.477	49.9582	71.4252	21.5446	53.068	98.2676	66.08	72.1445
Os01g0367400	16.0696	4.30774	13.5448	4.7026	12.8104	2.75191	39.5484	6.47907	14.0237	2.53345	21.5201	9.81743	26.124	17.9124	33.5941	19.0603	30.4961	20.1417	11.967	0	18.2072	17.3376	14.935	33.3055	20.1456	0	15.5613	14.0382	24.0291	36.0723
Os01g0367700	149.614	101.77	119.968	115.214	86.5983	108.976	141.941	154.418	112.827	103.238	156.971	92.2243	147.881	123.147	173.389	123.119	149.326	96.5122	97.6057	68.1395	129.671	242.726	142.109	144.751	157.96	64.6337	115.313	112.306	144.175	144.289
Os01g0367900	52.0877	56.0006	86.1062	71.1268	53.8037	72.1001	37.3814	58.8516	61.1943	81.0704	41.1415	82.1094	85.8362	156.733	46.5982	104.574	54.1569	98.1906	82.647	238.488	67.0559	208.051	63.8131	133.222	54.0268	64.6337	66.6342	98.2676	47.4575	72.1445
Os01g0368000	0.554125	3.2308	0.483743	1.76348	1.53725	3.3023	2.16704	4.31938	1.27488	5.70026	0.632946	2.08248	0.933002	0	3.25104	2.57571	3.68056	0	0.373968	0	0.888158	0	1.8103	1.28098	0	0	1.59603	0	0	0
Os01g0369000	197.822	223.464	190.111	219.847	183.957	214.099	181.489	181.954	177.846	215.977	232.291	225.503	165.608	157.853	190.728	170.512	180.348	184.632	178.383	170.349	194.951	225.388	202.301	249.791	202.829	258.535	185.538	182.497	173.61	180.361
Os01g0369200	1.10825	1.07693	0	0	0.512416	0.550383	0.541759	2.15969	2.54976	2.53345	3.16473	2.97498	2.79901	12.3147	2.7092	9.78771	0.525795	10.0708	0.747936	17.0349	1.77632	0	0.90515	7.68587	0	0	0.798014	14.0382	3.00364	18.0361
Os01g0369600	7.20362	4.8462	6.7724	0.587825	9.22348	1.10077	7.04286	1.07985	5.73697	2.53345	1.89884	3.56997	7.46401	2.23905	4.33472	4.63629	6.30954	1.67847	7.1054	0	9.32566	0	6.33605	0	6.86781	0	11.5712	28.0765	4.20509	0
Os01g0369700	89.2141	67.3084	99.651	142.841	113.756	175.572	79.0968	111.224	136.412	185.575	163.3	111.859	76.5061	113.072	101.866	110.756	192.967	108.261	74.7936	102.209	104.359	86.6878	74.6749	52.5201	108.054	86.1783	94.9637	42.1147	159.793	18.0361
Os01g0369900	1.10825	4.8462	2.41871	3.52695	1.02483	3.3023	4.33407	4.31938	1.91232	6.33363	5.69651	3.27248	1.866	6.71714	2.16736	5.15143	4.20636	1.67847	3.36571	0	2.66447	0	2.26288	0	2.28927	0	6.38412	0	2.40291	36.0723
Os01g0370000	8.86599	0.538467	8.22362	2.3513	8.19865	2.20153	8.66814	1.61977	5.73697	1.26673	8.86124	0.594996	7.46401	1.11952	7.04392	1.54543	11.0417	0.839236	7.85333	0	18.6513	0	10.8618	0	9.61493	0	11.9702	14.0382	9.01091	0
Os01g0370750	0	0	0	0	0	0	0.541759	0	0.637441	0	1.26589	0	0.466501	0	0	0.515143	0	0.839236	0	0	0	0	0.90515	0	0	0	0.399007	0	0	0
Os01g0371200	2.2165	17.2309	1.45123	3.52695	2.56208	5.50383	0	1.61977	1.27488	11.4005	0.632946	6.84245	0	0	1.08368	0	1.57738	0	1.86984	0	1.77632	0	0.90515	1.28098	0	0	1.19702	0	1.20145	0
Os01g0371500	64.8326	36.0773	57.0816	24.1008	62.5147	24.7672	63.9275	30.7756	43.346	19.6342	45.5721	34.8072	41.5186	2.23905	67.73	5.15143	55.7343	5.87465	66.9403	17.0349	82.5987	17.3376	71.5069	5.12392	49.4482	64.6337	68.2302	42.1147	58.2705	18.0361
Os01g0372100	1.10825	0	0.967485	0	0	0	1.62528	0	2.54976	0	3.16473	0	2.3325	2.23905	2.16736	1.03029	3.68056	4.19618	3.36571	0	0.444079	0	2.26288	0	1.83142	0	1.59603	0	3.60436	0
Os01g0372350	1.66237	0	3.86994	1.17565	4.61174	0	2.70879	2.15969	2.54976	0	3.79767	1.18999	2.79901	0	1.62552	1.03029	3.15477	0.839236	3.73968	0	1.33224	0	3.16803	0	0.915708	0	3.59107	0	2.40291	0
Os01g0372700	95.3094	157.771	123.838	117.565	165.51	150.805	150.067	159.817	137.687	133.64	132.286	196.646	141.35	106.355	160.385	147.331	136.707	193.864	177.261	153.314	189.622	138.701	174.694	152.436	141.935	150.812	158.007	42.1147	178.416	54.1084
Os01g0373400	2.2165	1.07693	2.90246	0.587825	2.04966	1.65115	1.62528	1.61977	1.91232	0.633363	0.632946	2.37998	0.933002	1.11952	0.54184	1.54543	0.525795	0.839236	3.36571	17.0349	2.66447	0	1.35773	15.3717	1.37356	21.5446	1.99504	0	1.20145	0
Os01g0373700	8.31187	3.2308	6.28865	2.3513	6.66141	2.75191	4.87583	3.23954	17.8483	1.90009	9.49418	1.78499	2.79901	2.23905	4.87656	2.57571	18.9286	0	6.35746	0	7.99342	0	5.4309	0	20.6034	0	8.37915	0	16.8204	0
Os01g0373800	19.9485	6.46161	3.3862	4.11478	10.7607	2.20153	13.544	1.61977	11.4739	4.43354	7.59535	5.65246	8.86352	2.23905	7.04392	2.06057	28.9187	1.67847	9.3492	0	9.76974	0	13.1247	0	29.3027	0	11.5712	0	15.6189	0
Os01g0374000	2.2165	0	3.3862	0	2.04966	0.550383	2.70879	0	3.82464	0	1.89884	0.297498	1.3995	0	0.54184	0	1.05159	0	0.373968	17.0349	0.444079	0	0	0	1.37356	0	0.798014	0	1.20145	0
Os01g0374200	1.66237	0	0	0.587825	0.512416	0	0	0	0	0.633363	0.632946	0	0.466501	0	0	0.515143	0.525795	0	0.373968	0	0	0	0	0	0	0	0.399007	0	0	0
Os01g0374900	30.4768	40.385	28.5408	40.5599	24.596	28.0695	33.0473	34.0151	27.4099	30.4014	32.2802	37.4847	37.7866	21.2709	29.8012	16.9997	29.4445	12.5885	30.2914	51.1046	27.5329	34.6751	27.1545	42.2723	30.2184	43.0891	38.3047	14.0382	17.4211	0
Os01g0375000	28.2604	23.6926	35.3132	25.8643	36.8939	35.7749	25.4627	29.1558	32.5095	31.6681	44.9391	32.1298	31.2556	25.749	31.4267	27.3026	28.9187	17.624	32.1613	51.1046	31.5296	34.6751	30.7751	23.0576	39.3754	64.6337	31.9206	28.0765	36.0436	90.1806
Os01g0375100	26.598	26.3849	18.3822	32.3304	19.9842	23.6665	18.9616	31.3155	23.5853	25.9679	36.7108	26.1798	15.861	22.3905	19.5062	31.4237	12.6191	30.2125	17.9505	51.1046	20.4276	69.3503	13.5773	40.9913	20.1456	43.0891	17.9553	14.0382	10.2124	90.1806
Os01g0375200	81.4563	60.3083	121.903	74.066	96.8466	73.7513	80.1803	55.612	72.6682	45.6021	60.1298	80.3244	100.298	44.7809	91.5709	62.8474	77.8176	115.815	97.2317	17.0349	90.1481	17.3376	73.3172	66.6109	73.7145	0	81.7965	0	72.688	36.0723
Os01g0376200	0	0	0.967485	0	1.02483	0	0.541759	0.539923	0	0	0.632946	0	0	0	1.08368	0.515143	0.525795	0.839236	0	0	0	17.3376	0	0	0	0	0	0	0	0
Os01g0376600	0	0	0	0	0	1.10077	0.541759	0	0	0	0	0.297498	0	0	0	1.03029	0	0.839236	0.373968	0	1.33224	17.3376	0	0	0.457854	0	0.399007	0	0	0
Os01g0376700	27.7062	56.0006	35.3132	49.3773	44.5802	28.6199	11.9187	26.4562	27.4099	24.7011	12.026	30.0473	13.995	10.0757	17.3389	22.1511	10.5159	23.4986	15.7067	17.0349	16.4309	0	6.78863	8.96685	5.03639	0	11.9702	14.0382	16.2196	0
Os01g0377000	1.66237	0.538467	1.93497	1.17565	0	0	3.25055	2.15969	1.27488	0.633363	2.53178	2.08248	0.933002	1.11952	0.54184	0	2.10318	3.35694	0.747936	68.1395	0.444079	0	0.452575	0	1.37356	107.723	0.399007	0	1.80218	36.0723
Os01g0377500	39.3428	52.2313	34.8295	47.6138	29.2077	41.2787	23.8374	44.2737	30.5972	45.6021	20.2543	54.7396	24.258	30.2271	20.5899	42.2417	19.4544	36.0872	24.6819	51.1046	21.3158	52.0127	32.1328	29.4625	27.0134	21.5446	27.9305	28.0765	25.8313	72.1445
Os01g0377700	46.5465	58.6929	46.4393	45.8504	43.0429	54.4879	37.9231	56.152	30.5972	55.1025	25.9508	54.4421	40.5856	45.9004	33.5941	52.0294	33.6509	57.0681	35.9009	85.1744	56.398	17.3376	47.5204	66.6109	33.8812	0	51.8709	14.0382	39.0473	36.0723
Os01g0378100	1.66237	0	0	0	0	0	0	0	0	0	0.632946	0	0.466501	0	0	0.515143	1.05159	0	0.747936	0	0	0	0.452575	0	0	0	0.399007	0	0	0
Os01g0379101	4.433	0.538467	5.80491	1.76348	5.12416	0.550383	3.25055	0	6.37441	0.633363	7.59535	0	6.53101	0	1.62552	1.03029	2.62897	0	5.98349	0	8.4375	0	6.78863	0	4.57854	0	4.78809	0	4.20509	0
Os01g0379400	9.97424	5.92314	8.22362	12.3443	6.14899	7.15497	15.711	8.09884	8.92417	6.96699	27.2167	5.94996	7.93051	8.95618	10.8368	3.606	11.0417	3.35694	7.85333	0	9.76974	0	15.8401	6.40489	14.6513	21.5446	6.78312	14.0382	10.8131	36.0723
Os01g0382000	1.10825	1.07693	1.45123	3.52695	0	2.75191	0.541759	0.539923	0.637441	1.26673	0	1.48749	0	0	0	0	1.05159	0	0	0	0.444079	0	0.452575	0	0	0	0	0	0.600727	0
Os01g0382400	0	0.538467	0.483743	0	0	1.65115	1.62528	0.539923	0.637441	0.633363	0	0.594996	0	0	1.62552	0	0	0	0.373968	0	0.444079	0	0	0	0.457854	0	0	0	0.600727	0
Os01g0382450	0	0	0.483743	0	1.02483	0.550383	0	0	0	0	0	0	0.466501	1.11952	0	0	0.525795	0	0	0	0	0	0	0	0	0	0.399007	28.0765	0	0
Os01g0382700	0.554125	0.538467	0.483743	0.587825	0	0	0	0.539923	1.27488	0	0	0	0.466501	0	0.54184	0	0	0	0.373968	0	0	0	0.90515	0	0.457854	0	0.399007	0	0.600727	18.0361
Os01g0382900	0.554125	0	0	0	0	0	0.541759	0	0.637441	0	1.26589	0	0.466501	0	0.54184	0	0	0	0	0	0.888158	0	1.35773	0	0.457854	0	0.798014	0	1.20145	0
Os01g0383100	2.2165	1.6154	5.32117	2.3513	7.17382	1.10077	1.08352	2.69961	0.637441	0	0.632946	5.94996	2.79901	3.35857	4.33472	2.06057	5.78374	3.35694	1.1219	0	0.888158	0	0	0	0.457854	21.5446	1.59603	0	1.20145	18.0361
Os01g0383700	27.7062	19.3848	33.3782	17.0469	42.0181	20.9145	50.9253	21.057	46.5332	31.6681	49.3698	40.4597	40.1191	11.1952	40.638	29.8783	52.0537	29.3733	38.1448	17.0349	40.8553	34.6751	40.2792	44.8343	29.3027	64.6337	45.0878	98.2676	30.0364	90.1806
Os01g0383900	0	1.6154	1.45123	3.52695	0	1.10077	0.541759	2.69961	1.27488	2.53345	1.89884	5.65246	0.466501	0	1.08368	1.54543	0	1.67847	0.373968	17.0349	0.444079	0	0.452575	0	1.83142	0	1.99504	0	0	0
Os01g0384300	1.10825	12.3847	4.35368	8.81738	3.07449	1.65115	1.08352	4.31938	5.73697	10.1338	1.89884	12.7924	2.79901	2.23905	2.16736	4.12114	2.10318	3.35694	3.73968	0	2.66447	0	2.26288	2.56196	1.37356	0	3.19206	0	1.80218	0
Os01g0384375	0	0	0	0.587825	0	0	0.541759	0	0.637441	0	1.26589	0	0	0	0	0.515143	0.525795	0	0	17.0349	0	0	0.452575	1.28098	0	0	0	0	1.20145	18.0361
Os01g0384450	7.20362	0.538467	8.22362	0.587825	4.09933	0.550383	3.79231	0	1.27488	0.633363	12.6589	0.297498	2.3325	0	1.62552	0.515143	2.62897	0	2.61778	0	2.66447	0	5.4309	0	4.12069	43.0891	2.79305	0	3.60436	18.0361
Os01g0384800	52.0877	107.693	63.854	94.052	127.079	155.758	93.1825	80.9884	125.576	143.773	62.0287	103.529	105.429	344.813	82.9015	265.299	113.572	250.932	152.205	102.209	106.579	346.751	106.355	114.007	164.827	129.267	173.169	196.535	129.757	126.253
Os01g0384901	0	0	0	0	0	0	0	0.539923	1.27488	0	2.53178	0	0.466501	0	0	0	1.05159	0	0	0	0	17.3376	0	1.28098	0.457854	0	0	0	0.600727	0
Os01g0385400	5.54125	0	0.483743	0.587825	6.66141	1.10077	2.16704	1.07985	5.73697	1.26673	3.16473	0.297498	0.933002	0	3.25104	0	3.68056	0	2.24381	0	3.10855	0	4.97833	0	1.37356	21.5446	2.79305	0	3.00364	0
Os01g0386600	0	0	0	0	0	0	0.541759	0	0	0	0	0.297498	1.3995	0	0.54184	0	0.525795	0.839236	1.1219	0	0	0	0	0	0.457854	0	1.19702	0	0	0
Os01g0386700	45.9923	3.2308	55.1466	4.11478	39.9684	4.95344	68.2616	5.93915	54.1825	6.33363	59.4969	2.08248	36.8536	3.35857	43.889	5.15143	72.5597	3.35694	45.6241	17.0349	40.4112	34.6751	56.5719	5.12392	66.8467	43.0891	41.0977	98.2676	45.0545	18.0361
Os01g0387133	0	1.07693	0.483743	0	0.512416	0	0.541759	0	0	0	0	0	0	0	0	0	0	0	0.373968	0	0.444079	17.3376	0.452575	0	0	21.5446	0	0	0	0
Os01g0387566	9.42012	1.07693	8.22362	1.76348	4.61174	0	8.12638	0	4.46208	1.90009	16.4566	0.594996	2.3325	1.11952	5.4184	0	5.25795	0	1.86984	0	4.44079	0	7.2412	0	8.69923	0	6.78312	0	9.01091	0
Os01g0387865	0	0.538467	1.45123	0.587825	0	1.10077	0.541759	1.61977	0.637441	1.26673	2.53178	0.297498	0.933002	0	1.08368	0.515143	0	0.839236	0.373968	0	0.444079	0	0	1.28098	0.457854	0	0	0	0.600727	18.0361
Os01g0388000	3.32475	0.538467	3.3862	1.17565	1.02483	0	2.16704	1.61977	7.01185	3.80018	9.49418	1.78499	1.3995	0	1.62552	0	1.57738	0	1.86984	0	0	0	3.16803	0	1.83142	21.5446	1.19702	14.0382	1.20145	0
Os01g0388200	11.6366	2.69234	20.3172	2.93913	4.61174	1.65115	9.2099	1.61977	14.6611	1.26673	12.026	1.48749	9.33002	0	9.75311	0	14.7223	0	7.85333	0	9.32566	0	9.0515	0	9.61493	0	5.5861	0	12.0145	0
Os01g0388500	0	1.07693	0.483743	1.17565	0	0	0	0	0	0	0	1.78499	0	0	0	0	0	0	0	0	0	0	0.452575	0	0	0	0	0	0	0
Os01g0389200	1.10825	3.76927	3.3862	10.5809	2.04966	13.2092	6.50111	9.17868	1.91232	5.0669	8.86124	15.1724	0.933002	0	5.96024	2.06057	8.41272	3.35694	3.73968	0	9.32566	0	3.6206	1.28098	5.03639	21.5446	7.58114	0	4.80582	0
Os01g0389700	5.54125	31.2311	3.86994	9.4052	4.09933	6.60459	4.87583	8.09884	5.73697	10.1338	0.632946	50.8721	2.3325	25.749	1.62552	14.424	9.46431	30.2125	6.35746	17.0349	7.99342	0	7.69378	35.8674	2.74712	0	4.78809	14.0382	2.40291	36.0723
Os01g0390300	12.7449	1.6154	25.6384	1.76348	21.009	2.75191	21.1286	3.77946	12.7488	0	21.5201	3.86747	23.7915	29.1076	25.4665	26.7874	21.5576	22.6594	23.186	0	16.875	17.3376	11.767	2.56196	10.0728	0	14.7633	0	17.4211	36.0723
Os01g0390400	16.6237	2.15387	15.4798	3.52695	17.9346	7.15497	17.3363	11.3384	15.2986	4.43354	20.2543	5.65246	13.062	8.95618	15.7133	11.3331	7.36113	8.39236	19.4463	17.0349	12.8783	0	18.103	3.84294	19.2299	21.5446	15.1623	0	16.2196	0
Os01g0390600	4.433	2.15387	3.86994	0.587825	7.68624	0.550383	10.8352	0.539923	11.4739	0.633363	5.06356	0.594996	7.93051	2.23905	7.04392	0.515143	6.83533	0	5.60952	0	9.32566	0	7.2412	0	6.86781	0	6.78312	0	6.608	0
Os01g0390900	53.7501	41.462	36.7644	50.553	45.0926	41.2787	34.1308	43.7337	33.7844	36.1017	54.4333	28.2623	28.9231	29.1076	40.0961	37.6054	24.7124	49.5149	37.0228	34.0698	43.9638	17.3376	36.206	24.3386	41.2069	21.5446	40.6987	28.0765	39.648	0
Os01g0391100	9.42012	3.2308	9.19111	2.93913	8.19865	1.65115	8.66814	2.15969	5.09953	4.43354	8.86124	2.08248	7.46401	6.71714	5.96024	2.57571	7.88692	0	7.47936	0	11.102	34.6751	9.50408	1.28098	9.61493	21.5446	4.38908	0	15.0182	18.0361
Os01g0391500	2.77062	1.07693	7.25614	1.17565	7.17382	1.10077	13.0022	0	15.2986	0	2.53178	0.892494	6.06451	1.11952	4.33472	1.03029	8.41272	0	7.85333	17.0349	6.66119	0	13.1247	1.28098	6.40996	0	9.97518	0	8.41018	36.0723
Os01g0391600	0.554125	0	0	0	0	0	0.541759	0	0	0	0	0	0	0	0	1.54543	1.05159	0	0.373968	0	0	0	0.452575	0	0	0	0	0	0.600727	0
Os01g0391800	0.554125	0.538467	1.93497	0.587825	1.02483	0	0	0.539923	0.637441	0.633363	0	0.594996	0.933002	4.47809	0	0.515143	0.525795	0.839236	1.49587	34.0698	0.444079	34.6751	0.452575	1.28098	0	86.1783	2.79305	70.1911	1.20145	72.1445
Os01g0392100	11.0825	7.53854	7.25614	10.5809	6.66141	7.15497	16.7945	10.7985	10.8365	8.86708	17.7225	13.3874	16.794	13.4343	8.12759	20.6057	11.0417	16.7847	18.6984	0	12.8783	0	17.6504	12.8098	11.4464	0	14.7633	0	16.8204	0
Os01g0392600	2.77062	0	2.41871	1.76348	3.07449	0.550383	6.50111	2.69961	1.91232	0.633363	3.16473	1.48749	8.86352	12.3147	1.62552	6.18171	8.41272	1.67847	2.24381	34.0698	0.888158	0	3.6206	2.56196	3.20498	0	2.79305	14.0382	3.00364	0
Os01g0392800	7.75774	1.07693	9.19111	2.93913	10.7607	5.50383	10.2934	1.61977	8.92417	1.26673	13.2919	0.892494	9.33002	6.71714	7.04392	1.03029	12.0933	1.67847	13.0889	0	7.99342	0	14.0298	2.56196	12.8199	0	7.98014	0	4.80582	0
Os01g0393000	10.5284	2.69234	11.6098	2.93913	12.8104	3.85268	9.75166	2.69961	13.3863	1.26673	5.69651	2.37998	11.6625	0	7.58576	2.06057	16.2996	0	13.4629	17.0349	9.32566	0	15.8401	1.28098	10.9885	0	11.1722	0	9.01091	0
Os01g0393100	1.10825	0.538467	0	0.587825	0	0	0.541759	0	0.637441	0	0.632946	0.297498	0	2.23905	1.08368	0.515143	1.05159	0	0.747936	0	0.888158	17.3376	0.452575	0	0.457854	0	0	14.0382	1.20145	0
Os01g0444100	0	0	0	0	0	0	0	0	0	0	1.26589	0	0.466501	2.23905	0	0	0	0	0	0	0.444079	0	0	0	0	21.5446	0	0	0.600727	54.1084
Os01g0495701	114.15	26.9234	72.5614	18.2226	112.219	32.4726	106.726	28.6159	143.424	42.4353	129.121	24.3948	67.6426	15.6733	89.4035	20.6057	111.469	11.7493	80.0292	68.1395	66.1678	52.0127	71.9595	10.2478	141.477	193.901	56.26	112.306	141.772	126.253
Os01g0495900	11.6366	8.61547	15.4798	8.81738	19.4718	15.9611	30.8803	16.1977	23.5853	15.2007	24.6849	15.4699	28.4566	27.9881	38.4706	18.5451	24.7124	34.4087	25.4298	17.0349	24.8684	34.6751	23.0813	16.6527	20.1456	0	20.7484	14.0382	24.0291	0
Os01g0496900	28.8145	26.9234	17.8985	22.3374	18.9594	24.7672	19.5033	22.6767	15.2986	22.1677	16.4566	33.9148	30.3226	19.0319	16.797	20.0906	21.5576	31.0517	21.6902	0	23.0921	0	15.8401	28.1815	21.5191	0	19.5514	14.0382	18.0218	36.0723
Os01g0497400	0	0	0	0	0	0	0	0	0	0.633363	0	0	0	2.23905	0	1.03029	0	0	0	17.0349	0	17.3376	0	1.28098	0	43.0891	0	14.0382	0	90.1806
Os01g0498200	13.299	15.0771	7.25614	28.8034	21.5215	29.1703	18.4198	27.5361	17.2109	25.3345	25.3178	16.6599	25.6575	26.8685	27.6338	35.0297	26.2897	23.4986	32.1613	34.0698	23.5362	34.6751	15.8401	25.6196	20.6034	64.6337	23.5414	28.0765	29.4356	54.1084
Os01g0498300	2.77062	1.6154	1.45123	1.17565	2.04966	1.65115	1.62528	0.539923	3.82464	5.0669	4.43062	2.08248	0.466501	2.23905	1.08368	2.06057	0.525795	0.839236	0.747936	0	0.888158	0	0.90515	0	1.83142	0	2.39404	0	3.00364	0
Os01g0499300	24.9356	18.8464	26.1221	22.3374	23.0587	27.5191	27.0879	23.7566	28.0474	20.901	29.7484	19.0399	33.1216	20.1514	22.2154	21.636	21.0318	28.534	35.9009	17.0349	30.1974	34.6751	38.9215	34.5864	30.6762	0	33.5166	28.0765	29.4356	72.1445
Os01g0500400	0	0	1.93497	0	3.07449	0.550383	0.541759	0	1.27488	0	0.632946	0.297498	0	1.11952	0	0	0	0	0	0	0	0	0.452575	1.28098	0.915708	0	0.798014	0	0	0
Os01g0500500	28.8145	44.1543	27.5733	43.4991	26.1332	36.8756	23.2956	45.3535	21.0355	45.6021	29.7484	43.4347	30.3226	42.5419	40.0961	37.6054	16.2996	36.0872	21.6902	17.0349	24.8684	34.6751	22.6288	61.487	24.2663	0	27.9305	14.0382	23.4284	0
Os01g0500600	5.54125	0	7.25614	1.17565	10.7607	0.550383	9.75166	1.61977	5.73697	3.16681	14.5577	1.48749	7.46401	0	8.66943	2.06057	8.93851	0	7.47936	0	7.10527	0	9.50408	0	14.6513	43.0891	6.78312	0	9.01091	0
Os01g0500900	8.86599	14.5386	12.0936	7.0539	13.3228	7.15497	7.58462	7.01899	12.7488	5.70026	1.89884	11.8999	8.39702	11.1952	2.7092	10.818	12.0933	20.9809	4.86159	0	4.88487	17.3376	5.88348	16.6527	5.49425	21.5446	5.5861	0	9.01091	54.1084
Os01g0501000	57.0748	44.6928	94.8135	37.6208	76.35	40.1779	69.3451	36.7147	113.464	28.5013	43.0403	40.4597	111.494	68.2909	71.5228	66.4534	118.83	67.9781	78.5333	34.0698	80.8224	69.3503	101.377	51.2392	81.0402	0	69.8263	28.0765	90.1091	18.0361
Os01g0501700	23.8274	46.3082	23.2196	28.8034	27.6705	30.8214	24.9209	24.8364	17.8483	29.1347	3.79767	29.1548	34.9876	61.5737	16.797	57.696	17.877	40.2833	25.0559	34.0698	16.875	17.3376	21.7236	57.6441	13.2778	43.0891	24.7384	28.0765	9.61164	0
Os01g0501800	0	0	0	0.587825	0	0.550383	1.08352	0	0	0	0	0.892494	0.466501	2.23905	0	0	0.525795	0.839236	0.373968	0	0.444079	0	0.452575	0	1.37356	0	1.99504	0	2.40291	0
Os01g0502300	0	0	0	0	0	0	0	0	0	0	0.632946	0	0	1.11952	0	2.57571	0	2.51771	0	0	0	34.6751	0	17.9337	0	0	0	0	0	0
Os01g0502400	49.3171	49.0005	45.4718	30.5669	52.2664	40.1779	47.6748	43.1938	50.3578	29.1347	54.4333	51.4671	50.8486	19.0319	53.1003	34.5146	42.5894	28.534	59.4609	34.0698	56.8421	34.6751	46.1627	24.3386	54.4846	21.5446	62.2451	28.0765	48.6589	0
Os01g0502700	123.016	18.8464	139.318	11.7565	149.113	12.1084	58.51	26.9961	93.0663	37.3684	53.8004	27.3698	123.623	20.1514	80.7341	14.9391	94.1173	11.7493	98.3536	51.1046	121.678	17.3376	128.531	10.2478	128.657	0	98.5548	70.1911	111.135	0
Os01g0502800	13.8531	2.69234	15.9635	4.11478	14.8601	2.20153	18.9616	3.77946	14.0237	3.16681	25.3178	2.97498	18.66	1.11952	7.58576	4.12114	18.4028	1.67847	13.4629	0	12.4342	0	19.4607	2.56196	19.2299	43.0891	17.1573	28.0765	28.8349	0
Os01g0503400	48.2088	11.8463	46.4393	18.2226	46.6298	16.5115	57.9682	18.3574	37.609	12.6673	36.0779	15.1724	63.4441	29.1076	48.2237	16.4846	31.0219	16.7847	37.0228	34.0698	48.8487	69.3503	34.8483	14.0908	48.0747	172.357	54.265	84.2294	48.0582	198.397
Os01g0504100	82.0104	216.464	43.5368	209.854	54.3161	137.045	46.0495	104.205	63.1066	219.143	58.8639	210.033	72.3076	321.303	48.7656	251.39	34.7025	161.133	57.5911	238.488	63.5033	294.739	50.2358	197.271	49.4482	64.6337	60.6491	112.306	46.256	108.217
Os01g0504500	18.2861	40.385	19.8334	27.04	15.3725	22.0153	26.5462	16.7376	11.4739	14.5673	29.7484	38.0797	13.5285	7.83666	15.7133	10.818	18.4028	10.0708	19.4463	0	13.7665	17.3376	17.1979	10.2478	13.7356	0	12.7682	14.0382	19.824	0
Os01g0504950	2.77062	3.2308	2.41871	4.11478	3.07449	2.20153	2.70879	5.39923	4.46208	3.80018	4.43062	4.75997	4.66501	1.11952	2.7092	3.606	3.68056	4.19618	2.99175	0	2.66447	0	2.71545	1.28098	6.86781	64.6337	1.99504	0	3.60436	18.0361
Os01g0505400	291.47	310.157	348.295	265.109	286.44	242.168	249.209	257.003	226.929	162.141	144.945	215.091	237.915	101.877	309.932	127.755	242.917	174.561	246.819	153.314	325.51	86.6878	300.51	162.684	281.122	129.267	237.01	112.306	271.529	36.0723
Os01g0505600	13.8531	4.30774	20.8009	2.93913	15.3725	5.50383	19.5033	3.77946	22.3104	11.4005	7.59535	7.13995	20.526	15.6733	17.3389	12.3634	19.4544	10.9101	11.219	0	22.648	17.3376	23.5339	11.5288	11.9042	0	20.3494	28.0765	13.8167	0
Os01g0505700	16.6237	6.46161	17.8985	7.0539	17.9346	11.558	11.9187	10.7985	17.8483	10.7672	29.1155	10.1149	18.1935	13.4343	21.1317	12.8786	15.2481	8.39236	16.0806	0	20.8717	52.0127	13.5773	10.2478	21.5191	0	21.5464	70.1911	22.8276	36.0723
Os01g0506100	3.32475	7.53854	6.7724	6.46608	11.2731	7.70536	5.95935	5.39923	4.46208	6.33363	2.53178	8.03244	7.93051	10.0757	5.96024	8.24229	7.88692	7.55313	4.11365	17.0349	7.10527	17.3376	7.69378	8.96685	7.32566	21.5446	3.59107	28.0765	6.608	0
Os01g0506200	15.5155	11.3078	12.0936	7.64173	12.8104	9.90689	9.2099	11.3384	14.0237	9.50044	16.4566	8.03244	13.5285	5.59761	14.6297	5.15143	18.4028	10.0708	9.72317	0	12.8783	0	21.271	6.40489	14.1935	0	11.9702	0	12.0145	36.0723
Os01g0507000	5.54125	0	7.25614	1.17565	3.58691	1.65115	6.50111	1.07985	8.28673	0	11.393	0.892494	8.39702	1.11952	4.33472	0	7.36113	0.839236	5.60952	0	3.55263	0	4.52575	0	10.5306	0	7.58114	42.1147	4.20509	0
Os01g0507300	54.8583	56.0006	56.5979	34.6817	42.5305	49.5344	43.3407	36.1748	50.3578	52.5691	29.1155	61.8796	59.2456	41.4223	34.6777	50.9991	39.4346	49.5149	62.0787	85.1744	52.8454	34.6751	45.7101	69.1729	49.9061	21.5446	64.2402	28.0765	42.6516	18.0361
Os01g0507500	60.3996	72.6931	94.3298	51.7286	79.4244	42.3795	60.1352	36.7147	77.7678	40.5352	44.3062	61.2846	71.8411	47.0199	66.1044	45.8477	73.0855	34.4087	71.4279	34.0698	67.5	69.3503	76.0326	48.6772	81.498	0	61.8461	42.1147	51.6625	18.0361
Os01g0507700	73.1444	102.309	88.0411	92.2885	102.483	123.836	95.8913	100.966	93.7038	101.971	120.893	73.7795	77.9056	69.4104	105.659	48.9386	83.0756	43.6403	78.1593	17.0349	94.1448	0	99.114	44.8343	111.716	64.6337	94.1657	28.0765	105.127	0
Os01g0507900	3.87887	5.92314	4.83743	5.29043	10.2483	9.3565	16.2528	4.31938	5.73697	10.1338	8.86124	15.1724	11.196	7.83666	9.21127	11.8483	9.46431	12.5885	11.593	0	7.54934	17.3376	6.78863	24.3386	8.24137	21.5446	15.1623	28.0765	11.4138	0
Os01g0508000	8.86599	5.38467	28.5408	8.81738	23.5711	11.558	28.1715	15.1178	28.6848	19.0009	31.6473	38.0797	34.0546	17.9124	20.0481	7.72714	9.46431	5.87465	20.5682	0	20.8717	0	23.9865	2.56196	23.8084	43.0891	22.3444	14.0382	33.6407	0
Os01g0508100	0	1.07693	0.967485	0	0.512416	1.10077	0	0.539923	1.27488	0.633363	0	1.78499	0.466501	1.11952	0	0	0.525795	0	0.747936	0	0	0	0	0	0	0	0.399007	14.0382	0	0
Os01g0508300	1.10825	0.538467	1.45123	0.587825	1.02483	0.550383	2.16704	0	1.91232	0	1.89884	0.297498	1.866	0	1.62552	0.515143	2.62897	0.839236	1.86984	17.0349	2.2204	0	1.35773	1.28098	3.66283	43.0891	1.59603	0	3.00364	18.0361
Os01g0508500	6.64949	5.92314	11.6098	4.11478	6.66141	8.80612	13.0022	3.23954	19.1232	6.96699	21.5201	6.84245	9.33002	64.9323	16.2552	72.6351	11.0417	53.7111	17.2025	51.1046	21.3158	52.0127	24.8916	58.925	15.1092	0	9.17717	28.0765	16.2196	36.0723
Os01g0509400	0.554125	0	0	0	1.02483	0	1.08352	0	1.27488	0	0	0	0	0	0	0	0.525795	0	0.373968	0	0	0	0	0	0	0	0.798014	0	0.600727	0
Os01g0509900	0	0	0.483743	0	1.02483	1.10077	2.16704	1.07985	0	0	1.89884	0.297498	3.73201	0	0.54184	0	2.62897	0.839236	1.49587	0	0.888158	0	2.26288	0	0.915708	21.5446	0.399007	0	2.40291	0
Os01g0510100	101.405	127.617	89.0086	148.132	85.5734	186.029	71.5122	158.737	73.3057	138.706	74.6876	143.691	102.63	126.506	88.8617	109.725	97.7979	106.583	71.4279	119.244	59.5066	86.6878	82.3687	94.7924	81.9559	86.1783	82.5945	154.421	59.472	72.1445
Os01g0510200	99.7424	12.9232	60.9516	14.1078	90.1852	22.0153	74.7627	44.8136	82.8673	38.0018	107.601	17.5524	62.5111	64.9323	88.3199	41.7266	123.562	20.1417	30.2914	51.1046	40.4112	52.0127	37.5637	26.9006	120.873	0	44.6888	14.0382	168.204	72.1445
Os01g0510500	10.5284	14.0001	15.9635	21.7495	8.19865	18.1626	15.1692	24.2965	18.4858	22.1677	18.3554	15.4699	13.5285	24.6295	14.6297	20.6057	8.93851	20.1417	11.593	0	17.3191	0	10.4092	15.3717	17.8563	21.5446	11.1722	14.0382	14.4175	18.0361
Os01g0510600	0	1.07693	0.967485	1.76348	0	2.20153	1.08352	2.69961	0	1.26673	1.89884	2.37998	0.933002	0	0.54184	2.06057	1.05159	1.67847	1.1219	0	0	0	0.452575	1.28098	0.457854	43.0891	1.99504	0	1.80218	0
Os01g0510701	2.2165	0	0.483743	0.587825	0.512416	0	2.16704	1.07985	1.27488	0	1.26589	0.892494	0.933002	0	3.79288	0	0.525795	0	0.747936	0	1.77632	0	1.35773	0	1.83142	0	1.19702	0	1.80218	0
Os01g0510800	29.3686	43.0774	51.7605	28.2156	48.6795	26.9687	30.8803	23.7566	31.2346	30.4014	10.1271	35.1047	42.4516	50.3785	22.7573	31.4237	37.3314	24.3378	56.0952	34.0698	43.0757	69.3503	47.0678	33.3055	30.2184	21.5446	38.7037	42.1147	19.824	36.0723
Os01g0510901	0.554125	0	0	0	0	0	0.541759	0.539923	1.91232	0.633363	3.16473	0	0.466501	0	0.54184	0.515143	0	1.67847	0.373968	0	0	0	0.452575	2.56196	0.915708	0	1.19702	0	0.600727	36.0723
Os01g0511000	13.299	39.3081	24.1871	55.2556	38.9436	52.2863	44.4242	68.5702	14.0237	39.9018	8.86124	32.4273	24.258	16.7928	33.0522	29.8783	25.764	24.3378	17.2025	0	14.6546	0	6.78863	0	17.3985	0	29.1275	14.0382	34.2415	18.0361
Os01g0511100	52.6418	33.385	29.5083	30.5669	30.2325	14.8603	49.8418	29.6957	44.6208	23.4344	59.4969	21.1223	24.7245	3.35857	33.0522	7.212	31.5477	13.4278	22.8121	0	24.8684	17.3376	28.5122	15.3717	29.7605	0	24.7384	0	37.2451	36.0723
Os01g0511200	5.54125	9.15394	8.22362	3.52695	9.7359	9.90689	6.50111	5.93915	7.01185	6.33363	3.16473	16.0649	9.79652	11.1952	2.16736	11.8483	2.62897	7.55313	8.2273	68.1395	8.4375	34.6751	8.14635	26.9006	3.66283	43.0891	6.78312	28.0765	5.40654	144.289
Os01g0511300	72.0362	74.8469	126.257	65.2486	100.946	52.2863	46.0495	56.152	70.1185	43.0687	25.3178	78.5394	94.6997	61.5737	54.184	96.8469	63.0954	115.815	91.6222	34.0698	80.3783	86.6878	68.3389	107.602	76.9195	86.1783	76.2104	98.2676	58.8713	72.1445
Os01g0511600	0.554125	2.69234	0	2.93913	0	1.10077	0	1.07985	0.637441	1.90009	1.26589	1.78499	0	1.11952	0	0	0	0	0.747936	0	0.444079	0	0	0	1.83142	0	0.399007	14.0382	0	0
Os01g0511700	1.10825	0	0	0	1.53725	0	1.62528	0	1.27488	0	0.632946	0	2.3325	0	1.08368	0	2.10318	0	4.86159	0	2.66447	0	3.16803	1.28098	1.83142	0	2.79305	0	3.00364	18.0361
Os01g0511800	0	0	0.483743	0.587825	1.53725	1.10077	0	0	0	0.633363	0.632946	0	0.933002	0	0.54184	0	0	0	0.373968	0	0	0	0	0	0.915708	0	0.399007	0	0	18.0361
Os01g0512100	65.9408	25.8464	78.3663	24.6887	62.5147	34.6741	48.2165	27.5361	61.1943	22.1677	53.1674	32.4273	56.9131	41.4223	65.0208	26.2723	54.1569	33.5694	68.8101	17.0349	75.0494	0	68.3389	39.7103	73.7145	0	73.0183	112.306	45.0545	18.0361
Os01g0512200	33.2475	36.6158	29.5083	37.6208	25.1084	24.7672	22.7539	35.095	20.3981	26.6012	37.9767	33.3198	20.526	47.0199	27.6338	40.6963	19.4544	43.6403	26.1778	34.0698	23.5362	52.0127	22.6288	38.4294	28.3869	21.5446	29.1275	84.2294	21.0255	54.1084
Os01g0512400	2.2165	0	1.45123	0.587825	1.53725	0	0	0.539923	1.27488	0	0	1.48749	1.866	0	1.62552	0.515143	1.57738	0	1.1219	0	1.33224	0	2.26288	0	0.915708	0	0.399007	0	1.80218	0
Os01g0513100	50.4253	33.9234	46.4393	36.4452	33.307	33.5733	35.7561	21.5969	42.0711	26.6012	35.445	24.6923	42.4516	27.9881	42.8053	23.6966	54.1569	18.4632	53.8514	51.1046	49.7369	0	55.6667	11.5288	49.9061	21.5446	40.6987	14.0382	46.256	18.0361
Os01g0513200	22.165	8.07701	37.2482	14.6956	24.596	13.7596	26.0044	8.09884	31.2346	8.23371	40.5085	11.6024	19.593	7.83666	22.2154	6.69686	28.3929	8.39236	27.2997	0	24.4244	52.0127	33.9431	7.68587	40.2912	0	25.1375	14.0382	27.0327	0
Os01g0513400	120.245	105.001	83.2037	176.935	74.3003	144.2	78.555	188.433	83.5047	143.14	153.173	126.734	120.824	232.861	85.0688	202.966	117.778	166.169	91.2482	187.384	94.1448	190.713	94.5882	146.032	106.68	301.624	88.1806	252.688	91.3105	198.397
Os01g0513500	2.2165	0.538467	2.41871	0.587825	2.04966	1.65115	4.87583	0.539923	3.82464	0	4.43062	0.892494	3.73201	0	3.79288	0	2.10318	0.839236	3.36571	0	3.55263	0	3.16803	1.28098	2.28927	0	2.79305	0	6.00727	0
Os01g0513700	89.7682	40.385	113.196	39.9721	130.154	70.9994	111.061	45.3535	93.7038	49.4023	94.9418	44.0297	138.084	80.6056	162.01	84.4834	122.51	102.387	146.222	119.244	135.888	34.6751	121.29	65.3299	79.2087	43.0891	136.46	28.0765	130.358	54.1084
Os01g0513800	35.464	37.1542	49.3417	24.6887	37.4064	39.0772	29.255	51.8326	38.2464	35.4683	36.7108	60.9871	46.6501	21.2709	40.0961	27.8177	41.012	47.8365	49.3638	17.0349	39.9671	17.3376	45.7101	28.1815	35.7126	0	47.4819	56.1529	46.256	72.1445
Os01g0513900	2.2165	0.538467	6.28865	1.17565	9.22348	0.550383	4.87583	0.539923	2.54976	3.80018	1.89884	1.48749	1.866	5.59761	2.16736	0	2.62897	0.839236	5.23555	0	2.2204	17.3376	1.8103	0	5.49425	0	2.79305	0	4.20509	36.0723
Os01g0514000	50.4253	39.3081	48.3743	32.3304	68.1513	47.3329	44.966	35.095	56.7322	36.1017	101.904	38.3772	56.4466	36.9442	56.3513	29.3631	44.1668	21.8201	59.087	17.0349	58.6184	17.3376	54.7616	35.8674	65.4731	86.1783	80.2005	168.459	61.8749	90.1806
Os01g0514300	16.6237	18.3079	27.0896	18.8104	24.596	18.1626	13.544	14.038	26.7725	15.8341	20.2543	12.7924	24.258	19.0319	20.0481	18.03	22.6092	21.8201	18.6984	119.244	23.5362	34.6751	23.5339	28.1815	16.0249	21.5446	26.7335	84.2294	21.6262	54.1084
Os01g0514600	8.86599	1.07693	17.4147	0.587825	7.17382	0	7.04286	1.07985	2.54976	1.26673	3.79767	0.297498	7.93051	0	3.79288	1.54543	3.68056	0	2.99175	0	3.55263	0	2.26288	1.28098	5.49425	21.5446	9.17717	0	4.20509	18.0361
Os01g0514700	11.0825	15.0771	11.6098	17.0469	11.2731	18.1626	8.12638	10.7985	13.3863	15.2007	13.9248	16.6599	8.86352	0	8.12759	1.54543	6.30954	0.839236	8.97524	68.1395	7.10527	0	9.95665	1.28098	10.0728	64.6337	8.77816	28.0765	9.61164	0
Os01g0515300	0.554125	0	0	0	0	0.550383	0.541759	0.539923	0.637441	0.633363	2.53178	0	0	0	0	0	0	0.839236	0.373968	17.0349	0	0	0	0	0.457854	0	0.399007	0	0	0
Os01g0516600	58.1831	35.5388	82.2362	32.3304	114.269	26.9687	61.2187	24.2965	68.8436	29.768	32.9132	48.4921	116.625	41.4223	41.1798	52.5446	53.1053	53.7111	91.9962	34.0698	89.704	52.0127	73.7698	34.5864	66.3888	64.6337	106.934	0	57.6698	54.1084
Os01g0516625	1.10825	0	1.45123	0	0	0	4.87583	0	1.27488	0	1.89884	0.297498	0.933002	0	0.54184	0.515143	2.62897	0	1.86984	0	0.888158	0	1.35773	0	4.12069	0	1.99504	0	3.60436	0
Os01g0516700	13.299	10.7693	17.4147	8.22955	12.298	8.80612	6.50111	7.55892	12.1114	4.43354	6.32946	10.1149	8.86352	0	4.87656	0.515143	10.5159	0.839236	7.85333	0	7.54934	0	17.1979	0	8.69923	21.5446	5.5861	0	15.6189	18.0361
Os01g0516900	0	0	0.483743	0	0	0	0.541759	0	0.637441	0.633363	0.632946	0	0	6.71714	0	0.515143	0	0	0	119.244	0	104.025	0	6.40489	0.457854	64.6337	0.798014	28.0765	0	198.397
Os01g0518300	0	0	0	0	0	1.65115	0	1.07985	0.637441	0	0	0	0	0	0	1.03029	0	0.839236	0	85.1744	0	34.6751	0	2.56196	0	172.357	0.399007	0	0.600727	36.0723
Os01g0518400	0	0.538467	0.483743	0	0.512416	0.550383	0	0	0	0	0	0.594996	0.466501	1.11952	0	1.03029	0	0	0	0	0	0	0	3.84294	0.915708	0	0.399007	0	0	0
Os01g0518500	13.8531	23.1541	16.4472	19.9861	16.3973	21.4649	11.9187	15.1178	14.6611	19.0009	16.4566	17.5524	11.196	3.35857	11.3786	10.3029	16.8254	11.7493	15.3327	17.0349	12.8783	17.3376	12.2195	23.0576	19.2299	21.5446	11.1722	14.0382	9.61164	18.0361
Os01g0518550	0	0	0	0	0	0	0	0	0	1.26673	1.26589	0	0	1.11952	0.54184	0	0	0	0	0	0	0	0	1.28098	0.457854	0	0.399007	0	0	18.0361
Os01g0518800	3.87887	1.07693	5.32117	1.76348	2.04966	0.550383	3.79231	0.539923	3.1872	0.633363	3.16473	0.297498	8.39702	5.59761	2.7092	2.06057	4.20636	0.839236	6.73143	0	3.99671	0	4.97833	3.84294	2.28927	21.5446	4.38908	0	2.40291	0
Os01g0519050	1.66237	0	0	0.587825	1.02483	0.550383	0.541759	0	1.27488	0	2.53178	0.594996	0.466501	0	0	0	0.525795	0.839236	0	85.1744	0	0	0.452575	1.28098	0.915708	0	0.798014	14.0382	0.600727	18.0361
Os01g0519100	5.54125	9.69241	6.28865	7.0539	5.63657	4.40306	3.79231	2.69961	5.73697	5.70026	0.632946	10.4124	3.26551	8.95618	0	7.212	5.25795	4.19618	5.23555	0	4.44079	0	5.4309	10.2478	4.12069	0	3.99007	0	5.40654	0
Os01g0519400	19.9485	9.69241	20.3172	2.93913	18.9594	7.70536	18.4198	4.31938	13.3863	5.0669	17.7225	5.05746	27.9901	2.23905	25.4665	7.212	19.4544	3.35694	16.8286	34.0698	20.4276	0	23.5339	6.40489	19.2299	0	20.3494	14.0382	16.8204	0
Os01g0519700	0	0	0.483743	1.17565	1.53725	0	1.08352	0	0.637441	0	0	0.297498	0	0	0.54184	0	0	0.839236	0.373968	0	0.444079	0	0	0	0.915708	0	0.399007	0	1.20145	18.0361
Os01g0520340	1.10825	0.538467	0	0.587825	0	0.550383	0	2.15969	0.637441	1.26673	3.16473	0	0.466501	0	0	0	1.57738	1.67847	0	0	0.444079	0	0.90515	1.28098	2.74712	0	0.798014	0	1.20145	18.0361
Os01g0520600	2.77062	2.69234	2.41871	7.0539	7.68624	2.75191	4.33407	7.01899	6.37441	6.33363	3.79767	9.22243	4.66501	5.59761	5.4184	2.57571	2.10318	5.03542	3.36571	17.0349	6.66119	0	2.71545	0	5.03639	0	3.99007	28.0765	3.00364	18.0361
Os01g0521200	1.10825	0	2.41871	0	1.02483	0	5.95935	0	1.27488	0	6.9624	0.297498	0	1.11952	2.16736	0	3.68056	0.839236	1.1219	17.0349	1.33224	0	2.26288	1.28098	0	21.5446	1.19702	0	0.600727	0
Os01g0521400	14.9614	19.3848	14.996	11.1687	14.8601	19.2634	15.711	26.9961	15.2986	16.4674	13.2919	21.7173	18.1935	34.7052	15.7133	40.1811	16.8254	61.2642	14.9587	17.0349	9.32566	17.3376	21.271	69.1729	15.1092	21.5446	12.3692	14.0382	18.6225	36.0723
Os01g0521500	84.2269	39.8466	107.391	50.553	73.2755	51.1856	80.1803	65.3306	105.178	50.669	76.5864	39.2697	144.149	106.355	109.452	74.6957	99.3752	61.2642	86.3866	51.1046	100.806	52.0127	88.7047	69.1729	82.8716	107.723	87.3826	140.382	100.321	72.1445
Os01g0521600	1.66237	0.538467	0.967485	1.17565	0.512416	1.65115	2.16704	2.69961	3.1872	1.90009	3.16473	0.892494	3.26551	3.35857	2.16736	0	2.62897	0.839236	2.61778	0	0.444079	17.3376	1.35773	1.28098	3.20498	0	1.99504	0	1.80218	0
Os01g0522100	1.10825	0	1.45123	1.17565	0	1.10077	3.25055	0.539923	1.27488	0	0.632946	0.594996	2.3325	1.11952	0.54184	0	2.10318	0	1.86984	0	0.888158	34.6751	0.452575	3.84294	2.74712	0	0.399007	112.306	3.00364	18.0361
Os01g0522400	0	0.538467	0.967485	2.3513	0	0	1.62528	2.15969	0.637441	0	0	13.9824	0.466501	0	0	0.515143	1.57738	0	0.747936	0	0.444079	0	0.90515	1.28098	0.915708	21.5446	0	0	0.600727	18.0361
Os01g0523000	1.66237	1.6154	2.90246	0	1.02483	1.10077	1.62528	1.07985	1.91232	0.633363	0	1.18999	0.933002	0	2.16736	0	3.15477	0.839236	2.61778	0	3.55263	0	3.6206	0	3.20498	0	1.19702	0	4.20509	0
Os01g0523250	0	0.538467	0.483743	0	0	0	0.541759	0	0	2.53345	0.632946	0	0	0	0	1.03029	0	0	0	17.0349	0	0	0.452575	0	0	64.6337	0.399007	0	0	0
Os01g0524251	0.554125	0	0	0	0	0	0	0	0	0	0	0.297498	0	2.23905	0	1.54543	0.525795	0.839236	0	0	0	0	0.452575	1.28098	0	0	0	0	0	0
Os01g0524500	2.2165	10.2309	4.35368	9.99303	2.04966	21.4649	13.544	17.8174	7.64929	12.6673	14.5577	14.8749	9.79652	54.8566	10.295	63.8777	11.0417	69.6566	3.73968	238.488	4.88487	121.363	5.88348	69.1729	8.24137	301.624	10.7732	126.344	11.4138	108.217
Os01g0524700	2.2165	2.69234	3.86994	4.7026	5.63657	6.60459	3.25055	4.31938	3.82464	4.43354	3.16473	5.05746	2.79901	1.11952	2.7092	0.515143	3.15477	4.19618	2.24381	17.0349	2.66447	0	3.6206	5.12392	5.03639	21.5446	4.78809	0	4.80582	18.0361
Os01g0525100	19.3944	6.46161	13.061	5.87825	11.7856	4.95344	8.66814	4.31938	13.3863	9.50044	32.9132	7.43745	8.39702	15.6733	7.58576	8.75743	12.0933	9.2316	6.35746	34.0698	9.76974	17.3376	7.69378	7.68587	15.567	86.1783	9.97518	14.0382	21.0255	18.0361
Os01g0525350	0	0	0	0	2.04966	0	0	0	0	0	0.632946	0	0.466501	0	0	0	0.525795	0.839236	0.373968	0	0.444079	0	0	0	0.457854	0	0.798014	0	0	0
Os01g0525500	0.554125	0	1.93497	0	1.02483	0	0	0.539923	0	0	0.632946	0	1.866	0	2.16736	0	0	0	1.49587	0	1.77632	0	1.35773	1.28098	1.37356	0	0.798014	0	1.80218	0
Os01g0525700	8.86599	4.30774	17.8985	2.93913	17.4221	2.20153	15.711	5.39923	10.1991	6.96699	25.9508	2.97498	15.3945	0	14.6297	0.515143	16.2996	0	12.3409	0	12.8783	0	22.1762	0	16.9406	0	12.3692	28.0765	25.2305	0
Os01g0525701	5.54125	0	5.80491	0	4.09933	0.550383	5.95935	0	5.09953	0	8.86124	0	4.19851	0	5.4184	0	1.57738	0	5.60952	17.0349	3.55263	17.3376	1.8103	1.28098	4.12069	0	4.38908	0	3.60436	0
Os01g0525800	48.2088	18.3079	40.6344	26.4521	32.7946	23.6665	36.2978	21.057	29.3223	15.8341	21.5201	12.1974	32.1886	10.0757	18.9644	6.18171	46.7957	5.03542	25.0559	0	21.7599	0	40.2792	2.56196	42.5804	0	25.5365	0	51.0618	0
Os01g0526100	44.8841	36.6158	26.1221	32.9182	18.9594	30.271	37.3814	54.5322	19.7607	36.1017	46.205	32.4273	25.191	40.3028	28.7175	47.3931	19.4544	52.8719	23.934	51.1046	26.6447	17.3376	19.4607	57.6441	44.4118	86.1783	23.9404	14.0382	34.8422	18.0361
Os01g0526200	8.31187	9.69241	28.0571	14.1078	19.9842	11.0077	14.6275	11.3384	14.6611	12.0339	10.7601	13.9824	21.459	13.4343	15.7133	13.9089	14.1965	16.7847	23.934	0	27.0888	0	22.6288	12.8098	16.0249	43.0891	20.3494	28.0765	18.6225	36.0723
Os01g0527400	18.8402	21.5387	8.22362	33.506	13.3228	45.1314	10.8352	44.8136	13.3863	41.8019	29.7484	31.8323	18.1935	44.7809	14.0878	37.0903	8.93851	31.0517	14.2108	102.209	8.88158	0	11.3144	35.8674	10.9885	0	14.3643	28.0765	15.6189	36.0723
Os01g0527600	0.554125	19.3848	2.41871	12.3443	3.58691	6.60459	1.08352	6.47907	3.1872	7.60035	1.89884	19.9324	0.933002	4.47809	1.08368	1.54543	1.05159	2.51771	2.99175	17.0349	1.33224	0	2.26288	8.96685	1.37356	43.0891	2.39404	0	1.20145	18.0361
Os01g0527700	27.1521	22.6156	30.4758	21.1617	53.2912	20.9145	67.7199	27.5361	35.6967	19.6342	34.1791	27.3698	32.6551	19.0319	39.0125	22.1511	37.8572	26.8556	28.7955	0	33.3059	34.6751	35.3009	19.2147	23.8084	64.6337	43.4918	0	42.6516	0
Os01g0528800	49.3171	28.5388	44.0206	22.3374	61.4899	23.1161	81.8056	38.8744	86.6919	44.9687	124.69	51.1696	48.5161	59.3347	59.0605	88.0894	88.8593	123.368	44.5022	17.0349	62.6152	138.701	52.9513	149.875	52.1954	107.723	61.0481	70.1911	90.7098	36.0723
Os01g0529800	0	0.538467	2.41871	0	0.512416	0.550383	0	0	0	0.633363	1.26589	0.297498	0.933002	0	0	1.03029	0	0	0.373968	0	0.444079	0	0.90515	0	2.74712	0	0.399007	14.0382	1.80218	0
Os01g0530100	1.10825	0	0.967485	0.587825	1.02483	0	1.08352	0	0.637441	0	1.26589	0	0	1.11952	0	0	0.525795	0	0.373968	0	0.444079	0	0	0	0	0	0.399007	0	0	0
Os01g0530316	23.8274	16.6925	24.1871	13.52	24.596	14.8603	36.2978	29.1558	28.0474	14.5673	45.5721	11.6024	23.325	4.47809	28.1757	7.72714	31.5477	5.03542	28.4216	0	26.6447	34.6751	27.6071	7.68587	28.3869	21.5446	18.7533	42.1147	30.0364	0
Os01g0530366	78.6857	85.0778	113.679	65.2486	104.533	109.526	75.3045	65.8706	84.1422	70.9366	48.1039	68.127	104.496	52.6176	89.9454	56.1506	92.5399	56.2288	135.75	51.1046	136.332	104.025	115.859	46.1152	96.1493	64.6337	148.032	28.0765	85.904	36.0723
Os01g0530400	18.2861	25.308	29.0246	14.6956	34.3319	20.3642	19.5033	29.1558	31.2346	20.901	29.1155	21.7173	27.9901	25.749	25.4665	25.242	19.9802	35.2479	24.6819	51.1046	21.7599	69.3503	22.6288	34.5864	16.9406	0	28.7285	14.0382	22.2269	18.0361
Os01g0530500	25.4897	23.6926	16.931	23.513	9.22348	17.0619	18.4198	27.5361	26.7725	27.868	30.3814	26.4773	25.191	17.9124	24.9246	24.7269	20.506	31.0517	22.4381	34.0698	27.0888	34.6751	34.3957	32.0245	32.5076	21.5446	21.9454	28.0765	22.8276	36.0723
Os01g0530650	23.8274	3.2308	24.6709	5.29043	8.19865	4.40306	17.878	7.55892	22.3104	8.86708	31.6473	5.35496	13.5285	6.71714	13.546	7.72714	13.6707	7.55313	7.85333	17.0349	12.8783	17.3376	14.0298	3.84294	15.567	0	14.7633	0	19.824	0
Os01g0531000	0.554125	2.15387	0.967485	2.3513	1.53725	3.85268	3.25055	2.69961	4.46208	4.43354	1.89884	3.56997	0	7.83666	3.25104	3.606	4.73215	4.19618	2.99175	0	2.2204	0	4.07318	7.68587	2.74712	21.5446	1.99504	14.0382	2.40291	0
Os01g0531200	18.8402	11.8463	24.6709	12.3443	18.9594	14.8603	20.5868	16.1977	24.8602	12.6673	20.8872	12.4949	22.8585	14.5538	18.9644	10.818	14.7223	9.2316	15.7067	17.0349	16.875	0	25.3442	12.8098	21.977	43.0891	12.3692	56.1529	19.2233	36.0723
Os01g0531400	38.2346	33.9234	59.9841	25.8643	36.3815	15.4107	18.9616	10.7985	37.609	27.2346	32.2802	27.3698	25.191	1.11952	14.6297	0	21.5576	0.839236	20.5682	17.0349	23.9803	0	29.4174	1.28098	34.3391	43.0891	16.7583	28.0765	29.4356	0
Os01g0531500	244.923	340.85	243.322	264.521	251.596	309.315	166.862	195.992	236.49	219.143	217.1	209.438	223.454	115.311	231.366	190.603	172.461	154.419	204.935	238.488	230.921	138.701	189.176	204.957	221.143	21.5446	207.484	126.344	196.438	18.0361
Os01g0532200	34.9098	75.3854	35.3132	126.97	27.6705	99.6192	41.1737	126.882	63.7441	120.339	79.1182	97.8768	47.5831	233.98	54.7258	127.24	54.1569	127.564	47.12	102.209	36.8586	173.376	38.0163	134.503	53.5689	236.99	43.8908	280.765	59.472	72.1445
Os01g0532300	18.8402	48.462	21.2847	92.2885	9.22348	79.8055	11.3769	53.4523	8.28673	25.3345	7.59535	23.5023	9.33002	0	5.4184	0	12.6191	0	8.60127	0	11.102	0	7.69378	0	12.3621	0	7.58114	14.0382	5.40654	0
Os01g0532700	0.554125	0	0.967485	0	1.02483	1.10077	1.08352	0.539923	0	0.633363	0	0.594996	1.866	0	0.54184	0.515143	0.525795	0	0.373968	0	0.444079	0	0.452575	0	0.915708	0	1.59603	0	1.20145	18.0361
Os01g0532800	22.165	4.30774	34.3457	12.3443	22.0339	1.65115	23.8374	7.55892	20.3981	8.23371	23.419	7.73494	26.5905	39.1833	15.7133	41.7266	21.0318	31.891	32.9092	153.314	23.0921	17.3376	33.038	46.1152	28.8448	0	19.1523	14.0382	26.432	0
Os01g0533000	1.10825	4.30774	0	10.5809	0.512416	2.20153	1.62528	4.31938	0	4.43354	0	6.24745	0.466501	1.11952	0	0	0	0	0	17.0349	0	0	0	0	0	21.5446	0	0	0.600727	0
Os01g0533400	1.10825	0	0	0.587825	0.512416	1.10077	0	0.539923	1.27488	1.26673	0	0.297498	2.79901	0	0	0	1.05159	0	0.747936	0	0	0	0	0	0.457854	0	0.798014	14.0382	0.600727	0
Os01g0533500	1.66237	0.538467	3.86994	0.587825	0.512416	0.550383	1.08352	0.539923	4.46208	1.26673	2.53178	0.594996	1.866	0	0.54184	0	1.57738	0.839236	2.61778	0	1.77632	0	2.71545	0	0.915708	0	3.19206	0	1.20145	0
Os01g0533900	19.3944	14.5386	23.2196	7.64173	29.2077	9.3565	26.0044	8.63876	34.4218	8.23371	9.49418	17.2549	18.1935	15.6733	17.3389	14.9391	44.6926	20.1417	31.7873	17.0349	32.4178	34.6751	35.7534	20.4957	25.182	21.5446	25.1375	28.0765	23.4284	18.0361
Os01g0534700	0.554125	0	0.483743	0	0	0	0.541759	0.539923	0.637441	0	0	0.297498	0	0	0	1.03029	0.525795	2.51771	0	0	0	0	0	1.28098	0.915708	0	0	0	0	0
Os01g0534800	24.3815	49.0005	12.5773	54.6677	19.9842	40.7283	20.0451	53.9923	21.0355	44.9687	18.9884	39.8647	15.861	79.4861	22.7573	74.1806	42.5894	88.1198	24.3079	119.244	22.648	69.3503	19.9133	78.1397	22.8927	86.1783	25.1375	14.0382	22.8276	18.0361
Os01g0534900	166.791	229.925	275.249	244.535	194.206	144.751	92.099	133.901	128.763	136.806	73.4217	173.739	163.742	13.4343	61.2279	7.212	83.0756	13.4278	126.027	34.0698	132.336	17.3376	125.363	5.12392	90.1972	129.267	139.653	56.1529	65.4793	126.253
Os01g0535001	0	0	0	0	0	0	0	0	0	0	0	0	0	1.11952	0	0	0	0	0	51.1046	0	17.3376	0	2.56196	0.457854	43.0891	0	14.0382	0	18.0361
Os01g0535400	6.64949	1.07693	7.73988	1.76348	11.7856	1.10077	8.12638	1.07985	17.2109	1.90009	15.8236	0.594996	13.995	2.23905	12.4623	0.515143	9.9901	2.51771	12.7149	17.0349	7.99342	0	11.767	0	14.6513	0	14.7633	56.1529	10.2124	18.0361
Os01g0535900	6.09537	2.69234	2.90246	2.93913	3.07449	6.05421	8.12638	4.31938	3.82464	4.43354	6.9624	4.75997	3.73201	1.11952	7.04392	4.63629	4.20636	6.71389	4.48762	0	6.21711	0	5.4309	5.12392	11.4464	0	6.78312	0	6.608	0
Os01g0536000	53.7501	47.3851	49.3417	45.2625	40.4808	33.5733	53.0924	39.4144	66.9313	38.6351	63.9275	33.9148	72.3076	25.749	60.686	45.3326	46.27	41.1226	51.9816	17.0349	49.7369	17.3376	55.6667	55.0821	57.2318	21.5446	57.457	28.0765	37.2451	36.0723
Os01g0536400	72.0362	69.4623	42.0856	57.6069	36.3815	53.9375	68.8034	84.2279	53.545	59.5361	53.1674	68.4245	60.6451	72.769	73.1484	76.2411	72.5597	77.2097	59.4609	51.1046	75.9375	86.6878	72.8646	84.5446	74.1724	21.5446	71.4223	70.1911	58.8713	54.1084
Os01g0537250	186.74	74.8469	179.952	75.2416	153.212	86.9604	217.787	68.5702	179.758	73.4701	262.039	56.2271	138.551	52.6176	193.437	52.5446	175.616	25.1771	207.552	170.349	190.066	52.0127	220.857	56.3631	83.3294	150.812	37.5067	42.1147	30.6371	36.0723
Os01g0538000	100.851	53.3082	112.228	52.9043	92.7473	41.2787	99.1419	58.8516	120.476	50.0356	108.234	52.3596	107.762	42.5419	126.79	53.5749	111.469	30.2125	86.0127	34.0698	101.694	104.025	119.48	40.9913	124.078	64.6337	92.1707	84.2294	106.929	36.0723
Os01g0539400	82.5646	13.4617	111.745	23.513	104.02	22.0153	102.934	12.4182	134.5	22.1677	92.4101	11.0074	102.63	17.9124	86.1525	14.424	156.687	6.71389	95.3619	102.209	79.4902	121.363	153.423	11.5288	100.27	86.1783	78.6044	140.382	88.9076	90.1806
Os01g0539900	52.6418	11.8463	52.7279	22.9252	39.9684	26.9687	37.9231	19.4372	38.2464	25.3345	41.7744	19.0399	44.3176	11.1952	48.7656	10.818	48.8989	9.2316	44.5022	17.0349	45.2961	17.3376	47.0678	10.2478	68.2202	0	36.7087	0	46.256	54.1084
Os01g0540800	1.66237	0.538467	0.967485	1.17565	2.04966	1.65115	0.541759	0.539923	0	0	0.632946	1.48749	4.19851	2.23905	1.08368	0.515143	0	0.839236	6.73143	85.1744	4.88487	17.3376	2.26288	6.40489	0.457854	86.1783	3.99007	56.1529	0.600727	54.1084
Os01g0541000	19.9485	1.07693	17.8985	1.17565	10.2483	3.3023	29.255	0.539923	33.7844	1.90009	48.7368	1.48749	17.2605	0	22.7573	3.606	24.1866	1.67847	22.8121	0	14.2105	0	23.0813	2.56196	31.5919	107.723	19.5514	84.2294	21.0255	18.0361
Os01g0541600	14.9614	8.07701	17.4147	14.1078	18.9594	13.7596	20.5868	15.1178	14.6611	14.5673	9.49418	13.9824	20.526	11.1952	23.2991	17.5149	15.7738	13.4278	16.4546	34.0698	14.2105	0	17.6504	14.0908	14.1935	0	13.1672	0	16.8204	0
Os01g0541800	68.1573	68.3853	78.3663	82.2955	56.3657	71.5497	53.6341	57.2318	36.9716	33.5682	27.8496	75.862	55.5136	67.1714	68.8136	56.1506	70.4565	66.2997	51.6076	17.0349	60.8388	104.025	41.6369	12.8098	39.3754	0	35.5116	28.0765	44.4538	36.0723
Os01g0541900	3.87887	2.15387	8.70737	5.29043	12.298	5.50383	14.0857	5.39923	11.4739	1.90009	12.026	4.46247	11.6625	3.35857	8.12759	9.78771	10.5159	9.2316	5.98349	0	13.7665	0	9.0515	10.2478	6.86781	0	14.7633	42.1147	7.80945	0
Os01g0542000	3.32475	4.8462	2.90246	4.11478	4.61174	5.50383	1.08352	1.61977	1.91232	4.43354	0	9.51993	2.79901	2.23905	1.62552	4.12114	3.15477	5.03542	2.61778	0	0.888158	0	1.35773	1.28098	0.915708	0	3.19206	0	1.20145	0
Os01g0542100	18.2861	26.9234	18.3822	28.2156	21.009	29.7207	11.3769	20.5171	12.7488	29.1347	28.4826	13.9824	7.93051	5.59761	18.4225	8.75743	12.0933	5.87465	16.0806	17.0349	19.0954	0	18.5556	6.40489	23.8084	21.5446	15.5613	28.0765	11.4138	18.0361
Os01g0542700	51.5336	33.385	35.7969	36.4452	47.6547	51.736	68.2616	48.0531	57.3697	74.7368	79.7511	41.0547	40.1191	44.7809	60.686	32.454	69.9307	57.0681	84.5168	17.0349	71.4967	17.3376	69.6966	30.7435	58.1475	86.1783	64.2402	112.306	79.296	72.1445
Os01g0543000	68.1573	11.3078	65.789	12.3443	71.7382	9.90689	53.6341	10.2585	69.481	18.3675	78.4853	6.54495	50.8486	10.0757	82.3596	10.3029	58.889	9.2316	75.1676	17.0349	75.4934	0	89.1573	6.40489	72.3409	21.5446	57.856	70.1911	64.8785	18.0361
Os01g0543100	571.302	71.6161	730.451	243.947	472.96	192.084	319.638	133.361	371.628	141.873	364.577	120.487	245.846	5.59761	235.7	1.03029	353.334	3.35694	201.195	0	295.757	34.6751	330.38	0	357.584	0	211.075	70.1911	336.407	72.1445
Os01g0543600	2.2165	3.2308	3.86994	0.587825	1.02483	2.75191	7.04286	4.31938	3.1872	2.53345	1.89884	2.97498	1.866	0	4.33472	0.515143	4.73215	0	1.1219	0	0.444079	0	1.8103	0	6.86781	0	1.59603	0	2.40291	0
Os01g0544200	1.66237	3.76927	4.35368	3.52695	3.58691	2.75191	4.33407	11.8783	1.91232	1.90009	0.632946	2.37998	10.263	1.11952	6.50208	2.06057	8.41272	0.839236	3.36571	0	2.2204	0	0.90515	0	5.49425	21.5446	3.99007	0	4.20509	0
Os01g0544325	0	0	0	0	0	0	0	0	0	0	0	0	0	1.11952	0	1.03029	0	0	0	34.0698	0	0	0	3.84294	0	43.0891	0	42.1147	0	90.1806
Os01g0544450	7.20362	2.69234	24.1871	2.93913	24.596	1.10077	5.41759	3.23954	21.673	8.86708	6.9624	10.7099	25.6575	5.59761	16.797	6.18171	12.6191	13.4278	40.3886	17.0349	28.8651	0	23.5339	0	23.8084	0	27.1325	0	19.2233	18.0361
Os01g0544700	21.6109	9.69241	32.4107	4.7026	26.6456	5.50383	24.3791	3.23954	31.2346	1.90009	26.5837	5.05746	23.7915	2.23905	29.2593	4.12114	24.7124	0.839236	23.56	17.0349	27.5329	17.3376	24.8916	0	22.4348	21.5446	28.7285	84.2294	19.824	0
Os01g0545100	2.2165	0	6.28865	0.587825	3.58691	0	1.08352	0.539923	1.91232	0	0	0	1.866	0	2.16736	0	0	0.839236	3.73968	0	1.77632	0	2.26288	0	1.83142	0	1.99504	0	1.80218	0
Os01g0545500	3.32475	0	1.93497	0	0.512416	0.550383	3.25055	0.539923	0.637441	0	0	0	1.3995	0	2.16736	0	4.73215	0.839236	0.373968	0	3.55263	0	1.8103	0	1.83142	0	2.39404	14.0382	2.40291	18.0361
Os01g0545900	1.10825	2.15387	0.483743	3.52695	1.53725	1.65115	1.08352	1.61977	1.27488	0.633363	0	1.48749	0.466501	0	0.54184	1.54543	1.05159	1.67847	1.86984	0	1.77632	0	2.26288	2.56196	2.28927	0	2.39404	0	0	0
Os01g0546000	3.87887	2.69234	0.967485	1.76348	3.58691	0.550383	47.133	15.1178	47.8081	12.0339	79.1182	12.7924	68.1091	108.594	79.1086	78.8169	57.3116	100.708	63.2006	51.1046	55.5099	17.3376	78.2955	40.9913	40.749	43.0891	31.9206	14.0382	49.8604	36.0723
Os01g0546100	7.20362	11.8463	8.22362	15.8713	7.17382	13.2092	7.04286	14.5779	1.27488	3.80018	3.16473	7.13995	2.79901	0	3.79288	0	3.68056	0	1.49587	0	0.888158	0	2.71545	0	4.12069	0	0.399007	14.0382	4.20509	0
Os01g0546400	9.97424	11.8463	12.5773	5.87825	6.66141	7.70536	3.79231	2.69961	6.37441	10.1338	4.43062	5.35496	6.06451	0	3.25104	0	6.83533	0	7.47936	0	2.2204	0	7.2412	0	2.28927	0	3.99007	0	2.40291	0
Os01g0546500	3.87887	6.46161	4.83743	6.46608	5.12416	4.95344	4.87583	4.31938	10.8365	11.4005	5.69651	11.6024	4.66501	7.83666	7.04392	10.3029	3.15477	10.0708	5.60952	0	4.44079	17.3376	2.71545	10.2478	1.83142	0	5.18709	0	2.40291	0
Os01g0546700	1.10825	1.07693	0.483743	0.587825	0	0.550383	1.08352	0.539923	0.637441	1.26673	0.632946	0.297498	0	0	1.08368	0	0	0.839236	0	17.0349	0	0	0	0	0.457854	0	0	0	0.600727	18.0361
Os01g0546800	36.5722	58.6929	37.7319	40.5599	40.4808	52.8367	42.2572	50.2128	31.872	49.4023	27.8496	45.8147	29.8561	25.749	34.1359	27.8177	39.9604	26.8556	31.0394	0	38.6349	34.6751	42.9946	16.6527	36.6283	21.5446	29.1275	14.0382	48.0582	36.0723
Os01g0546900	9.97424	3.76927	8.70737	4.11478	11.2731	2.20153	10.2934	4.31938	6.37441	4.43354	12.026	3.27248	6.99751	5.59761	11.9205	6.69686	9.9901	5.03542	11.593	0	11.5461	0	5.4309	3.84294	6.40996	21.5446	6.38412	14.0382	7.80945	18.0361
Os01g0547000	4.98712	11.8463	8.70737	12.3443	10.7607	11.558	4.87583	5.93915	8.92417	8.86708	6.32946	6.84245	4.19851	3.35857	5.96024	0	5.78374	2.51771	7.1054	17.0349	10.2138	52.0127	3.16803	2.56196	7.78352	21.5446	7.58114	14.0382	4.80582	18.0361
Os01g0547200	20.5026	15.0771	21.7684	12.9322	17.9346	10.4573	15.711	19.9771	17.2109	16.4674	5.06356	14.2799	18.66	20.1514	26.0083	10.818	19.9802	10.9101	14.2108	17.0349	16.4309	17.3376	19.4607	7.68587	15.1092	43.0891	12.7682	14.0382	13.8167	0
Os01g0547500	4.98712	2.15387	3.3862	0	6.14899	2.20153	4.33407	2.15969	6.37441	1.26673	8.22829	1.78499	5.59801	3.35857	2.7092	2.06057	4.20636	1.67847	4.48762	0	4.44079	17.3376	4.52575	0	5.9521	21.5446	4.38908	14.0382	5.40654	0
Os01g0547600	2.2165	0.538467	0	0.587825	2.56208	0	3.79231	16.1977	3.82464	1.90009	3.79767	0	4.66501	4.47809	4.87656	1.03029	13.1449	0	8.60127	0	7.99342	0	7.2412	1.28098	1.83142	21.5446	3.19206	0	22.8276	18.0361
Os01g0548600	0.554125	1.6154	0.483743	1.17565	1.02483	1.65115	1.62528	4.31938	1.91232	0	0.632946	7.73494	0.466501	3.35857	0.54184	5.15143	3.68056	10.9101	0.747936	0	1.33224	0	0.452575	7.68587	0.915708	0	1.59603	0	2.40291	0
Os01g0549200	28.2604	22.6156	24.1871	16.4591	26.6456	28.0695	23.2956	19.9771	26.1351	17.7342	9.49418	22.3123	33.5881	16.7928	30.343	18.03	16.8254	15.9455	26.5517	0	24.4244	52.0127	26.7019	20.4957	19.6877	0	27.5315	56.1529	17.4211	18.0361
Os01g0549300	1.66237	0	0	0	0	0	1.08352	0	0	0	1.26589	0.297498	0	3.35857	1.62552	2.57571	0.525795	0.839236	0	0	0.888158	0	0	1.28098	0	21.5446	0	0	0	18.0361
Os01g0549400	60.3996	72.1546	75.4638	57.019	70.201	83.1078	59.5935	88.5473	60.5569	59.5361	91.7771	82.1094	56.4466	42.5419	66.1044	39.666	71.5081	40.2833	66.1924	68.1395	61.727	0	63.8131	52.5201	79.2087	21.5446	62.2451	70.1911	69.6844	36.0723
Os01g0549500	13.8531	16.154	19.3497	11.1687	16.9097	11.0077	10.2934	11.8783	14.6611	7.60035	8.86124	15.4699	12.5955	7.83666	15.7133	7.212	11.0417	9.2316	13.8368	0	12.8783	17.3376	8.14635	14.0908	10.5306	21.5446	13.9653	0	9.61164	0
Os01g0549600	0	0	0	0.587825	0	0	0.541759	0	1.27488	1.90009	0.632946	0	0	1.11952	0	0.515143	1.05159	1.67847	0	0	0	0	0	0	0	21.5446	0	0	0	0
Os01g0549700	140.194	100.693	134.48	112.862	130.666	89.7124	102.934	105.825	101.991	77.2702	132.919	79.7294	133.886	61.5737	107.284	75.726	77.2919	119.172	92.3701	17.0349	119.013	52.0127	90.9676	76.8587	132.32	107.723	126.884	56.1529	112.336	108.217
Os01g0550000	207.797	124.924	213.33	144.017	184.47	154.658	157.11	189.513	183.583	148.207	222.797	122.272	187.067	107.474	235.7	124.665	156.161	175.4	189.976	34.0698	213.602	156.038	182.388	137.065	224.806	193.901	210.277	126.344	213.258	180.361
Os01g0550100	161.25	191.694	217.2	151.659	166.023	98.5185	153.86	121.483	249.239	112.739	52.5345	167.194	190.332	310.108	100.24	319.389	207.163	336.534	181.375	204.419	157.204	190.713	162.474	303.592	163.912	150.812	160.002	126.344	140.57	288.578
Os01g0550200	24.3815	22.6156	24.6709	24.6887	31.7698	26.4184	29.7967	18.3574	22.3104	16.4674	29.1155	19.0399	27.9901	19.0319	26.0083	16.9997	32.5993	12.5885	26.9257	68.1395	30.6415	34.6751	33.038	7.68587	29.3027	43.0891	28.3295	0	38.4465	18.0361
Os01g0550300	409.498	1025.24	306.693	909.953	325.384	765.582	240.541	589.595	341.668	951.944	320.27	863.041	345.211	669.475	273.629	913.863	271.836	875.323	453.623	834.709	351.267	762.853	271.545	1366.8	255.025	495.525	410.179	491.338	207.251	450.903
Os01g0550800	177.32	51.6928	129.159	34.6817	115.294	7.70536	313.678	23.2167	121.751	15.8341	120.26	31.8323	71.8411	0	171.763	2.06057	247.649	7.55313	154.449	0	194.507	34.6751	289.648	5.12392	213.818	172.357	219.055	70.1911	194.035	36.0723
Os01g0551000	7.75774	18.3079	6.7724	23.513	6.66141	18.1626	11.3769	27.5361	15.936	25.9679	20.2543	41.9472	20.9925	219.426	13.0042	200.391	15.2481	188.828	28.4216	170.349	9.76974	69.3503	14.0298	126.817	10.0728	150.812	15.1623	28.0765	15.0182	108.217
Os01g0551100	25.4897	26.9234	35.3132	34.0939	34.3319	33.5733	24.3791	26.9961	19.1232	22.1677	8.22829	16.3624	9.33002	0	17.8807	3.606	22.6092	0.839236	23.56	34.0698	21.3158	0	28.9648	1.28098	26.5555	0	13.5662	0	29.4356	18.0361
Os01g0551400	8.86599	5.38467	22.2522	7.64173	20.4966	8.80612	8.12638	5.93915	14.0237	9.50044	11.393	10.1149	18.1935	7.83666	5.4184	12.8786	9.46431	13.4278	19.4463	0	16.875	0	8.59893	7.68587	14.1935	0	13.9653	0	12.6153	18.0361
Os01g0551800	27.1521	6.46161	17.4147	2.93913	16.9097	3.3023	33.0473	7.55892	19.1232	5.0669	25.3178	3.56997	16.3275	3.35857	26.0083	3.09086	16.8254	3.35694	19.0724	17.0349	24.8684	34.6751	29.4174	6.40489	26.5555	21.5446	21.9454	14.0382	15.6189	36.0723
Os01g0551900	11.6366	30.6926	15.9635	27.6278	8.71107	29.7207	14.0857	21.057	21.0355	21.5343	14.5577	31.2373	13.995	24.6295	16.2552	25.242	8.93851	26.8556	20.1943	0	16.875	17.3376	20.8185	24.3386	16.9406	0	16.7583	28.0765	9.61164	54.1084
Os01g0552000	0	0	0	0	0.512416	0	0	0	0	0	0.632946	1.18999	0	0	0	0	0	0	0	51.1046	0.444079	0	0	0	0.457854	0	0	0	0	0
Os01g0552100	1.66237	0	5.32117	0.587825	2.56208	0	9.2099	0.539923	7.64929	0	9.49418	0.297498	6.06451	1.11952	8.12759	1.03029	6.30954	0	8.60127	0	8.4375	0	4.97833	1.28098	8.24137	0	4.78809	0	6.00727	18.0361
Os01g0552300	2.2165	5.38467	1.45123	1.76348	1.53725	2.75191	1.62528	3.77946	1.91232	3.16681	1.89884	3.27248	1.3995	2.23905	0	1.03029	2.62897	0	1.49587	0	3.55263	0	1.8103	2.56196	3.66283	0	1.59603	0	3.60436	18.0361
Os01g0552500	12.7449	0.538467	11.1261	1.76348	10.2483	0	5.95935	1.07985	13.3863	1.26673	13.9248	0.594996	10.7295	1.11952	6.50208	1.54543	12.6191	0.839236	10.4711	0	10.2138	0	11.3144	0	13.7356	43.0891	7.18213	14.0382	6.608	18.0361
Os01g0553200	0	0	0	0	0	0	0	0	0.637441	0	0	0.297498	0	0	0	0.515143	0	0	0	0	0	0	0.452575	3.84294	0.457854	0	0	28.0765	0.600727	0
Os01g0553400	6.64949	3.2308	3.86994	0	4.09933	2.20153	4.33407	3.23954	6.37441	1.26673	1.26589	3.27248	5.13151	7.83666	3.79288	6.18171	8.41272	6.71389	7.47936	0	5.32895	0	5.88348	1.28098	4.57854	43.0891	5.18709	28.0765	3.60436	18.0361
Os01g0553600	12.1907	2.69234	14.0285	3.52695	13.8352	5.50383	14.6275	1.61977	15.936	4.43354	8.86124	1.18999	11.6625	11.1952	13.546	3.606	9.46431	1.67847	12.7149	0	11.102	0	9.0515	3.84294	16.0249	21.5446	11.9702	56.1529	9.01091	0
Os01g0554400	0	0	0	0.587825	0	0	1.08352	0	0.637441	0	1.26589	0	0.466501	0	0.54184	0	0.525795	0	0	0	0	0	0	0	0.457854	0	0	14.0382	0.600727	0
Os01g0555100	0	4.8462	0	1.17565	0	0	0	0.539923	0	0	0.632946	0.297498	0	0	0	0	0	0	0	17.0349	0	0	0	0	0	0	0	14.0382	0	0
Os01g0555200	18.8402	23.6926	34.3457	20.5739	33.307	19.2634	62.3023	29.6957	58.0071	20.901	30.3814	19.9324	61.1116	29.1076	62.8534	28.3329	57.8374	31.891	53.4774	34.0698	66.1678	0	80.1058	19.2147	48.0747	64.6337	45.8858	28.0765	40.8495	54.1084
Os01g0555300	28.2604	33.385	36.7644	13.52	45.605	17.6122	51.4671	19.4372	36.9716	19.0009	24.0519	43.7322	52.2481	17.9124	28.1757	19.0603	32.0735	30.2125	42.2584	17.0349	32.4178	34.6751	27.6071	28.1815	28.3869	86.1783	45.4868	42.1147	33.04	36.0723
Os01g0555600	0	0.538467	0	0	1.02483	0	0	0	1.27488	0	0	0	0.466501	0	0	0.515143	1.05159	0	0.747936	0	0	0	0.452575	2.56196	0	0	0	0	0	0
Os01g0555800	6.09537	5.38467	6.28865	2.3513	9.7359	3.3023	4.87583	2.15969	5.09953	5.70026	10.1271	3.27248	8.39702	5.59761	8.12759	5.66657	4.73215	3.35694	7.85333	0	7.99342	0	9.95665	5.12392	6.40996	0	6.38412	0	2.40291	0
Os01g0556400	95.3094	155.079	111.745	130.497	89.1603	135.944	100.225	92.8667	86.6919	97.5378	45.5721	163.029	123.623	85.0837	72.6065	113.847	73.0855	117.493	106.581	68.1395	100.362	104.025	86.4419	107.602	72.3409	107.723	100.151	56.1529	59.472	126.253
Os01g0556700	1.66237	2.69234	0.967485	0	1.53725	3.85268	0	4.31938	0.637441	0.633363	0	1.18999	0.933002	0	0	0	0.525795	0	1.86984	0	0.888158	0	0	0	0.915708	0	0	0	1.80218	0
Os01g0557100	3.32475	0	0.967485	0	1.02483	0.550383	5.95935	2.15969	5.09953	6.96699	1.26589	0.594996	1.866	0	0	0.515143	11.0417	0	1.1219	0	3.10855	0	0	1.28098	2.74712	0	3.19206	14.0382	3.00364	0
Os01g0557200	0	2.15387	0.483743	0	0	0	0	0	0	0	0	0.297498	0	2.23905	0	0.515143	0	0	0	17.0349	0	0	0	0	0.457854	0	0.399007	0	0	0
Os01g0557400	6.64949	18.3079	12.0936	12.3443	8.19865	20.3642	4.33407	15.1178	7.01185	9.50044	1.89884	13.3874	9.79652	3.35857	7.04392	1.54543	5.78374	5.87465	8.97524	0	8.88158	0	6.78863	2.56196	8.24137	0	6.78312	14.0382	6.608	0
Os01g0557500	41.0052	43.0774	41.1181	44.6747	44.5802	53.3871	65.0111	61.0113	64.3815	74.7368	80.3841	87.1669	34.0546	16.7928	48.2237	32.454	50.4763	46.9972	59.4609	51.1046	53.7336	17.3376	49.3307	20.4957	56.316	64.6337	57.058	28.0765	63.6771	54.1084
Os01g0558100	3.87887	8.07701	4.35368	9.99303	1.53725	4.40306	11.3769	4.8593	6.37441	8.23371	8.22829	4.46247	6.53101	142.179	9.75311	125.695	7.88692	33.5694	5.98349	34.0698	8.4375	52.0127	4.97833	44.8343	6.40996	21.5446	3.99007	28.0765	3.60436	18.0361
Os01g0558200	3.32475	6.46161	3.86994	5.29043	5.63657	4.40306	5.41759	5.39923	5.09953	6.33363	3.16473	7.13995	1.3995	1.11952	2.7092	3.606	6.83533	0	3.36571	0	4.88487	0	4.52575	11.5288	7.78352	0	4.38908	0	4.80582	0
Os01g0558300	46.5465	53.8467	45.9555	71.1268	48.6795	79.8055	55.2594	69.65	37.609	69.0365	68.9911	76.1594	48.5161	123.147	54.7258	88.0894	51.0021	82.2451	58.339	68.1395	49.2928	190.713	51.5936	99.9164	53.5689	107.723	53.467	84.2294	42.0509	36.0723
Os01g0558500	8.86599	29.6157	11.6098	22.9252	9.7359	9.90689	9.75166	16.7376	7.64929	19.6342	6.9624	27.0723	6.06451	17.9124	9.75311	15.4543	13.1449	14.267	9.3492	51.1046	10.6579	0	6.33605	14.0908	6.40996	21.5446	10.7732	14.0382	9.01091	18.0361
Os01g0558600	485.967	403.312	366.193	388.552	390.461	356.648	400.36	522.645	423.261	343.916	566.486	333.793	360.139	322.423	521.792	388.418	519.485	412.065	421.836	238.488	497.369	294.739	464.795	418.88	512.797	236.99	455.666	308.841	487.791	324.65
Os01g0558700	2.77062	0.538467	0.483743	1.17565	0	1.10077	1.62528	0	0.637441	0	1.26589	1.48749	0.466501	1.11952	0.54184	2.06057	1.57738	0	1.1219	0	0	0	0.452575	0	0	0	1.59603	0	2.40291	0
Os01g0558800	1.66237	5.92314	4.83743	0.587825	3.07449	1.65115	3.25055	2.15969	9.56161	1.90009	3.79767	2.97498	3.73201	7.83666	3.25104	4.63629	3.68056	5.87465	4.86159	0	4.44079	0	3.16803	3.84294	0.457854	0	4.78809	0	3.00364	18.0361
Os01g0558900	51.5336	45.7697	52.2442	39.3843	44.5802	61.0925	51.4671	36.1748	54.1825	51.9357	52.5345	46.1122	50.3821	31.3466	58.5187	39.1509	51.5279	41.9618	53.8514	85.1744	37.3026	52.0127	37.1112	47.3962	48.0747	21.5446	42.6938	70.1911	48.0582	18.0361
Os01g0559000	22.165	28.0003	21.7684	21.7495	27.158	35.2245	25.4627	26.4562	26.1351	25.3345	46.205	25.2873	19.593	14.5538	19.5062	23.1814	25.2382	31.0517	20.9422	51.1046	22.648	0	17.1979	15.3717	27.4712	21.5446	21.9454	0	22.2269	54.1084
Os01g0559100	61.5078	32.8465	64.3378	46.4382	73.2755	46.7825	57.4264	47.5132	51.6327	48.1356	79.7511	48.1947	69.9751	44.7809	73.6902	44.3023	55.2085	67.1389	76.2895	68.1395	96.3652	17.3376	48.4255	44.8343	72.3409	43.0891	65.8362	28.0765	75.0909	36.0723
Os01g0559200	5.54125	2.69234	3.3862	7.0539	2.56208	3.3023	3.79231	5.93915	2.54976	6.96699	9.49418	4.75997	5.13151	0	8.12759	5.15143	5.78374	5.03542	3.73968	0	2.2204	17.3376	0.90515	3.84294	3.66283	0	2.39404	0	3.00364	0
Os01g0559300	14.9614	17.7694	21.7684	10.5809	19.4718	14.8603	15.711	20.5171	19.7607	16.4674	11.393	19.3374	16.794	20.1514	29.2593	25.7571	17.3512	10.0708	20.5682	17.0349	32.4178	0	19.4607	20.4957	21.5191	21.5446	27.1325	0	17.4211	36.0723
Os01g0559500	0	0.538467	0	0	0.512416	0	0	0	0	0.633363	0.632946	0	0	1.11952	0	0.515143	0	0.839236	0.373968	0	0	0	0.90515	0	0	0	0	0	0.600727	18.0361
Os01g0559550	1.10825	2.15387	1.93497	1.17565	2.56208	2.75191	3.79231	0.539923	2.54976	1.26673	3.79767	0.297498	2.3325	0	3.79288	1.03029	0	2.51771	1.49587	0	4.44079	0	2.26288	2.56196	3.20498	21.5446	1.59603	0	1.80218	0
Os01g0559600	277.616	830.855	239.453	530.218	283.366	437.554	445.868	685.162	284.299	565.593	220.265	695.55	305.558	317.944	424.802	745.927	336.509	874.484	319.743	919.884	320.625	849.541	379.711	2210.97	306.762	667.882	440.105	266.726	337.008	667.337
Os01g0559750	588.48	241.772	453.267	172.233	498.068	151.355	281.173	107.985	312.983	201.409	325.967	139.824	389.528	144.418	348.403	157.119	297.6	104.905	368.733	221.453	349.49	312.076	292.364	229.295	350.258	236.99	387.436	126.344	383.264	108.217
Os01g0559900	891.032	687.084	888.151	380.911	886.992	326.927	533.632	204.091	926.839	462.355	314.574	300.77	676.893	1167.66	464.357	965.893	834.962	391.084	636.494	681.395	694.54	797.528	985.709	908.214	643.285	452.436	530.68	575.567	743.7	757.517
Os01g0560000	136.315	162.617	133.997	185.165	138.352	160.161	209.661	205.711	146.611	202.043	255.077	149.939	138.084	148.897	223.78	191.633	127.242	191.346	120.044	68.1395	146.546	190.713	171.526	192.147	170.322	215.446	123.692	14.0382	185.024	36.0723
Os01g0560200	167.9	140.54	208.493	124.619	153.212	99.0689	158.194	139.84	200.794	107.038	130.387	103.827	172.139	245.175	170.679	193.694	184.554	202.256	142.482	68.1395	168.306	156.038	208.185	178.056	184.973	43.0891	134.864	112.306	165.2	72.1445
Os01g0561500	3.87887	0.538467	2.90246	0	3.07449	0	3.79231	1.61977	1.91232	0	5.06356	0.297498	2.3325	0	2.16736	0	0.525795	0	2.24381	0	1.33224	0	2.71545	0	2.28927	0	1.19702	0	3.00364	0
Os01g0561600	12.1907	10.2309	5.80491	5.87825	2.56208	34.1237	20.5868	76.669	27.4099	129.839	25.9508	76.7544	19.593	2.23905	27.092	0.515143	23.135	3.35694	21.6902	0	21.3158	0	23.0813	1.28098	56.316	21.5446	33.5166	0	20.4247	0
Os01g0562400	0	0	1.93497	0.587825	0.512416	0	0.541759	0	1.27488	0.633363	0.632946	0	0.466501	0	0.54184	0	0.525795	0	0.373968	17.0349	0.888158	0	0.452575	0	0.457854	0	0.798014	0	0	0
Os01g0562600	1.10825	2.15387	0.483743	4.11478	1.53725	2.75191	2.70879	2.69961	1.91232	0.633363	0.632946	1.48749	0.466501	1.11952	2.16736	0	1.05159	0	1.49587	0	0	0	0	0	0.457854	0	1.99504	0	2.40291	0
Os01g0563000	82.5646	288.618	149.96	309.784	108.632	269.137	154.401	284.539	133.863	234.978	143.679	202.596	87.7022	4.47809	118.121	4.63629	78.3434	8.39236	77.4114	17.0349	106.579	17.3376	107.713	10.2478	99.8122	21.5446	129.677	42.1147	87.7062	18.0361
Os01g0563500	115.258	16.6925	115.614	21.1617	87.1107	13.7596	104.559	21.057	91.154	27.2346	162.034	8.62744	65.7766	13.4343	91.0291	3.606	75.1887	5.87465	57.5911	0	83.9309	0	93.6831	5.12392	132.778	21.5446	71.0233	28.0765	112.336	72.1445
Os01g0563700	0.554125	0	0.483743	0.587825	0	0.550383	0	0.539923	0.637441	0	0.632946	0	0	1.11952	0.54184	0.515143	0	0	0	17.0349	0	0	0.452575	1.28098	0	43.0891	0	14.0382	0.600727	18.0361
Os01g0564300	8.86599	17.2309	22.7359	35.8573	10.2483	26.9687	22.7539	39.9543	22.9479	27.868	10.7601	43.4347	26.5905	2.23905	35.2196	0.515143	10.5159	0.839236	12.3409	0	23.5362	0	30.7751	1.28098	20.6034	21.5446	31.1226	0	13.216	0
Os01g0564400	7.20362	2.69234	10.6423	2.93913	8.71107	2.75191	9.2099	1.07985	12.1114	2.53345	3.16473	2.08248	10.263	1.11952	7.58576	1.03029	9.46431	0	10.0971	17.0349	10.2138	0	10.4092	1.28098	7.78352	0	12.3692	0	6.00727	0
Os01g0564600	0	0	0.483743	0	0.512416	0	0.541759	0	0	0.633363	0	0	0.466501	0	0	0	0.525795	0	0	0	0	0	0.452575	2.56196	0.915708	0	0	0	0	0
Os01g0564950	0	0	0.483743	0	0	0	0	0	0	0	0	0.297498	0	2.23905	0	0.515143	0	1.67847	0.373968	0	0.444079	0	0	2.56196	0	0	0	14.0382	0	0
[truncated: 24,207 more rows]

## Sheet: Table S6
Table S6. Overlap of up-regulated genes for each AM-inducible line compared to the constitutive p35S:TRAP line.
[truncated: 3,830 more rows]

## Sheet: Table S7
Table S7. Overlap of down-regulated genes for each AM-inducible line compared to the constitutive p35S:TRAP line.
[truncated: 3,602 more rows]

[truncated: 9 more sheets: Table S8, Table S9, Table S10, Table S11, Table S12, Table S13, Table S14, Table S15, Table S16]
